# Supplementary material for: A truncated variant of the ribosome-associated trigger factor specifically contributes to plant chloroplast ribosome biogenesis
Source: Nat Commun. 2025 Jan 13;16:629. doi: 10.1038/s41467-025-55813-1 (PMC11731035; doi:10.1038/s41467-025-55813-1)
Supplement: Supplementary file 4 — Supplementary Data 1 [file 41467_2025_55813_MOESM4_ESM.xlsx]

## Sheet: whole cell
Supplementary Data 1: Ries et al., Shot-gun proteomic analyses of Col-0 and tig2 at 21°C and 4°C
Column AB and AC: "Col-only" or "tig2 only" is given, if proteins were only detected in the respective samples (at least 3 out of 4 replicates)
						Col-0 at 4°C				tig2 at 4°C				Col-0 at 21°C				tig2 at 21°C					tig2 versus Col-0 at 4°C						tig2 versus Col-0 at 21°C						tig2 4°C versus 21°C						Col-0 4°C versus 21°C
Gene_name	ID	Protein_name	Protein_function	Localization	Accession_number	LFQ(log2)_Col-0_4°C_R1	LFQ(log2)_Col-0_4°C_R2	LFQ(log2)_Col-0_4°C_R3	LFQ(log2)_Col-0_4°C_R4	LFQ(log2)_tig2_4°C_R1	LFQ(log2)_tig2_4°C_R2	LFQ(log2)_tig2_4°C_R3	LFQ(log2)_tig2_4°C_R4	LFQ(log2)_Col-0_21°C_R1	LFQ(log2)_Col-0_21°C_R2	LFQ(log2)_Col-0_21°C_R3	LFQ(log2)_Col-0_21°C_R4	LFQ(log2)_tig2_21°C_R1	LFQ(log2)_tig2_21°C_R2	LFQ(log2)_tig2_21°C_R3	LFQ(log2)_tig2_21°C_R4		p-value(-log10)_LFQ_tig2_4°C_vs_LFQ_Col-0_4°C_S_01_FDR_0.05	q-value(-log10)_LFQ_tig2_4°C_vs_LFQ_Col-0_4°C_S_01_FDR_0.05	Difference_LFQ(log2)_tig2_4°C_vs_LFQ(log2)_Col-0_4°C_S_01_FDR_0.05	Statistic(-log2)_LFQ_tig2_4°C_vs_LFQ_Col-0_4°C_S_01_FDR_0.05	Significant_at_FDR_0.05	Significant_at_FDR_0.01	p-value(-log10)_LFQ_tig2_21°C_vs_LFQ_Col-0_21°C_S_01_FDR_0.05	q-value(-log10)_LFQ_tig2_21°C_vs_LFQ_Col-0_21°C_S_01_FDR_0.05	Difference_LFQ(log2)_tig2_21°C_vs_LFQ(log2)_Col-0_21°C_S_01_FDR_0.05	Statistic(-log2)_LFQ_tig2_21°C_vs_LFQ_Col-0_21°C_S_01_FDR_0.05	Significant_at_FDR_0.05	Significant_at_FDR_0.01	p-value(-log10)_LFQ_tig2_4°C_vs_LFQ_tig2_21°C_S_01_FDR_0.05	q-value(-log10)_LFQ_tig2_4°C_vs_LFQ_tig2_21°C_S_01_FDR_0.05	Difference_LFQ(log2)_tig2_4°C_vs_LFQ(log2)_tig2_21°C_S_01_FDR_0.05	Statistic(-log2)_LFQ_tig2_4°C_vs_LFQ_tig2_21°C_S_01_FDR_0.05	Significant_at_FDR_0.05	Significant_at_FDR_0.01	p-value(-log10)_LFQ_Col-0_4°C_vs_LFQ_Col-0_21°C_S_01_FDR_0.05	q-value(-log10)_LFQ_Col-0_4°C_vs_LFQ_Col-0_21°C_S_01_FDR_0.05	Difference_LFQ(log2)_Col-0_4°C_vs_LFQ(log2)_Col-0_21°C_S_01_FDR_0.05	Statistic(-log2)_LFQ_Col-0_4°C_vs_LFQ_Col-0_21°C_S_01_FDR_0.05	Significant_at_FDR_0.05	Significant_at_FDR_0.01	Peptides	Razor_+_unique_peptides	Unique_peptides
AT4G37550	0			cytosol	A0A178UXH8	25.5331	NaN	25.3003	24.8097	25.397	25.7885	25.0172	NaN	NaN	NaN	NaN	26.6494	NaN	24.9905	27.2993	27.1354		0.23831	0.458008	0.186576	0.142612			NaN	1	0	NaN			0.622149	0.00577049	-1.07416	-0.604689	+	+	NaN	1	0	NaN			5	5	3
	3				A0A178W0K0	25.893	25.8512	26.0457	25.8037	26.1275	25.6283	26.0363	25.8745	25.468	25.5616	NaN	NaN	24.6752	NaN	NaN	25.3492		0.0528683	0.921988	0.0182467	0.0162724			NaN	1	0	NaN			NaN	1	0	NaN			NaN	1	0	NaN			6	6	6
AT3G01920	5	YrdC	DHBP synthase RibB-like alpha/beta domain-containing protein	plastid	A0A1I9LM38	NaN	24.8346	24.6915	24.4075	NaN	NaN	NaN	NaN	NaN	NaN	NaN	NaN	NaN	NaN	NaN	NaN		NaN	1	0	NaN	Col-0 only	Col-0 only	NaN	1	0	NaN			NaN	1	0	NaN			NaN	1	0	NaN			3	3	3
AT3G08840	9			plastid	A0A1I9LPE3	NaN	24.1422	NaN	NaN	24.3758	24.0668	23.8506	24.3625	24.0662	NaN	NaN	24.384	24.6873	25.2489	24.9224	NaN		NaN	1	0	NaN			NaN	1	0	NaN			1.94203	0.00441397	-0.788941	-0.656151	+	+	NaN	1	0	NaN			6	6	6
AT4G38092	10			extracellular	A0A1I9LPW2;B3H6P6	NaN	NaN	NaN	NaN	NaN	NaN	24.6359	24.0189	25.6129	25.7746	NaN	24.8988	24.7598	25.5925	25.1959	NaN		NaN	1	0	NaN			0.273492	0.362922	-0.246073	-0.180822			NaN	1	0	NaN			NaN	1	0	NaN			13	13	13
AT3G50370	11			nucleus	A0A1I9LPZ1	25.9753	25.9639	26.1462	25.6664	25.8506	25.8391	26.0146	25.8985	25.5086	25.211	25.6059	24.9812	25.0516	25.1025	25.0984	25.3955		0.130398	0.838499	-0.0372491	-0.0336356			0.454986	0.442378	-0.164695	-0.141636			3.7997	0.00343841	0.738699	0.678766	+	+	1.89953	0.00722604	0.611253	0.520691	+	+	25	25	25
	12				A0A1I9LQ21	24.3188	24.4948	24.2487	24.4177	24.1592	NaN	24.2291	23.936	NaN	NaN	NaN	NaN	NaN	NaN	NaN	NaN		1.35649	0.280885	-0.261911	-0.238566			NaN	1	0	NaN			NaN	1	0	NaN			NaN	1	0	NaN			6	6	6
AT3G28720	13		Transmembrane protein		A0A1I9LQC2	NaN	25.2116	25.2965	25.2913	NaN	NaN	NaN	NaN	NaN	NaN	NaN	NaN	NaN	NaN	NaN	24.7385		NaN	1	0	NaN	Col-0 only	Col-0 only	NaN	1	0	NaN			NaN	1	0	NaN			NaN	1	0	NaN			4	4	4
AT5G28350	14	At5g28350		endoplasmic reticulum,plasma membrane	A0A1I9LQF4;F4K735	24.0613	24.0965	NaN	24.3284	NaN	24.2742	NaN	24.4615	NaN	NaN	24.6696	24.4982	NaN	24.6433	24.4694	NaN		NaN	1	0	NaN			NaN	1	0	NaN			NaN	1	0	NaN			NaN	1	0	NaN			10	10	10
	16				A0A1I9LRA7	NaN	NaN	24.7898	25.3281	24.9534	25.0301	24.8394	25.4031	NaN	25.1197	NaN	NaN	NaN	NaN	NaN	25.1181		NaN	1	0	NaN			NaN	1	0	NaN			NaN	1	0	NaN			NaN	1	0	NaN			3	3	3
AT3G27160	18	Rps21	Chloroplast ribosome, small subunit	plastid	A0A1I9LRJ3	30.6184	30.3447	30.3368	30.7976	29.6657	29.8175	30.2232	30.1224	30.143	30.1548	29.905	29.6142	30.1952	29.9348	29.9586	29.9669		1.78745	0.0898182	-0.567172	-0.484088			0.163128	0.758937	0.0596457	0.0522784			0.150962	0.627619	-0.0566826	-0.0495721			1.81888	0.00982733	0.570135	0.487489	+	+	6	6	6
AT3G18680	20			plastid	A0A1I9LRT3	26.3564	26.3107	26.1089	26.612	26.9664	27.0188	26.6421	26.9379	NaN	24.6881	24.9835	NaN	25.1217	24.3737	24.6172	24.7535		2.18252	0.0909641	0.544302	0.48011			NaN	1	0	NaN			4.74127	0	2.17476	1.84655	+	+	NaN	1	0	NaN			7	7	7
AT3G22120	21			plastid	A0A1I9LSA3	25.6983	25.4464	26.119	25.8984	26.5741	27.0016	27.3088	25.5569	24.2041	25.002	24.1112	25.425	24.9489	25.3583	25.469	25.1792		1.03957	0.0550633	0.819824	0.582223			0.818654	0.146847	0.553258	0.413785			1.86035	0.000504021	1.3715	0.980597	+	+	1.7158	0.000824427	1.10493	0.819558	+	+	6	6	6
	22				A0A1I9LSC0	25.7667	25.3802	NaN	25.3785	NaN	NaN	NaN	25.8186	NaN	NaN	NaN	NaN	NaN	NaN	NaN	24.9189		NaN	1	0	NaN			NaN	1	0	NaN			NaN	1	0	NaN			NaN	1	0	NaN			2	2	2
AT3G23640	24			cytosol	A0A1I9LTS6	NaN	25.7729	25.8278	25.8422	25.7714	25.6785	25.5926	25.7166	26.887	26.7239	27.1663	27.2611	26.3377	26.6568	26.8208	27.1645		1.31744	0.510973	-0.12451	-0.118824			0.58735	0.305475	-0.264663	-0.218348			3.01187	0.000516704	-1.05518	-0.897138	+	+	3.32985	0.000164557	-1.19533	-1.04144	+	+	8	8	8
AT1G18700	25			endoplasmic reticulum	A0A1P8AM23	25.5663	25.7406	25.7664	25.832	25.5983	25.4693	25.6765	25.7572	NaN	24.6785	NaN	24.1576	NaN	24.341	24.2464	23.837		0.56567	0.586216	-0.101006	-0.0932225			NaN	1	0	NaN			3.76788	0	1.48385	1.29218	+	+	NaN	1	0	NaN			6	6	6
AT1G48090	26			golgi,plasma membrane	A0A1P8AMQ1	27.5411	27.5499	27.6524	27.524	27.7013	27.7116	27.6781	27.6427	28.4499	28.221	28.29	28.2081	27.7832	27.9478	27.9648	27.9495		1.92013	0.523992	0.116571	0.112868			2.79078	0.177415	-0.380915	-0.355941			2.61333	0.117943	-0.227898	-0.217976			4.60194	0.00176064	-0.725384	-0.682608	+	+	59	59	59
	28				A0A1P8AP72	25.036	24.883	24.951	24.7469	25.3882	25.3083	25.3964	25.4901	25.2996	NaN	NaN	NaN	NaN	24.8829	NaN	NaN		3.33052	0.102564	0.491518	0.458719			NaN	1	0	NaN			NaN	1	0	NaN			NaN	1	0	NaN			14	14	14
AT1G55500	30	AT1G55500			A0A1P8AS03	24.9526	25.0217	24.9682	25.0205	23.9345	24.217	24.3135	24.3041	NaN	NaN	NaN	NaN	NaN	NaN	NaN	NaN		3.93209	0.0252706	-0.798466	-0.732276	+		NaN	1	0	NaN			NaN	1	0	NaN			NaN	1	0	NaN			9	7	7
AT1G50380	32			cytosol	A0A1P8ATN7	25.1671	25.8061	25.5137	26.4866	26.506	26.6316	26.8992	26.5247	24.6606	25.1522	24.9612	25.2819	24.9123	25.1546	25.2682	25.2754		1.64627	0.0333608	0.897027	0.693041	+		0.379034	0.502405	0.138616	0.119563			4.69097	0	1.48777	1.32358	+	+	1.24143	0.00525245	0.729356	0.556393	+	+	31	31	31
AT1G22660	33		Polynucleotide adenylyltransferase family protein		A0A1P8AU61	NaN	NaN	NaN	NaN	23.7773	23.5464	NaN	23.268	NaN	NaN	NaN	NaN	NaN	NaN	NaN	NaN		NaN	1	0	NaN	tig2 only	tig2 only	NaN	1	0	NaN			NaN	1	0	NaN			NaN	1	0	NaN			5	5	5
	34				A0A1P8AUY4	24.4766	24.4162	24.4485	24.3769	NaN	24.6281	24.0603	24.4037	24.005	NaN	NaN	NaN	NaN	NaN	NaN	NaN		0.180083	0.725468	-0.0655071	-0.057439			NaN	1	0	NaN			NaN	1	0	NaN			NaN	1	0	NaN			8	8	8
	37				A0A1P8AVS2;A0A1P8AT59	26.0142	NaN	25.3295	25.2582	NaN	25.351	25.2627	25.37	NaN	NaN	NaN	NaN	NaN	25.9943	NaN	25.1668		0.352058	0.404839	-0.206092	-0.165769			NaN	1	0	NaN			NaN	1	0	NaN			NaN	1	0	NaN			6	6	6
AT1G45201	38			golgi	A0A1P8AVY3	24.5172	25.0386	24.3936	24.7656	25.0008	25.3822	24.8141	25.1231	27.1086	26.7048	26.7768	26.8457	26.2734	26.5325	26.3703	26.4952		1.1296	0.170729	0.401289	0.338388			2.22324	0.158943	-0.441121	-0.398779			4.25079	0	-1.33781	-1.18072	+	+	4.8942	0	-2.18022	-1.8671	+	+	14	14	14
	39				A0A1P8AW47	NaN	24.5123	24.414	24.6016	24.2473	24.116	24.1688	24.6101	NaN	NaN	NaN	NaN	NaN	NaN	NaN	NaN		0.770381	0.34453	-0.223716	-0.196329			NaN	1	0	NaN			NaN	1	0	NaN			NaN	1	0	NaN			5	5	5
AT1G33612	41			extracellular	A0A1P8AWX3;F4HR92	28.1095	28.1842	28.2303	28.2264	28.4096	28.4067	28.3656	28.4661	29.0432	29.0435	28.9567	28.9387	28.8724	28.9604	28.9624	29.0724		3.17929	0.311038	0.224404	0.216851			0.233189	0.877644	-0.0286117	-0.0272613			4.71324	0.00848633	-0.554904	-0.530572	+	+	6.04867	0.000982935	-0.80792	-0.777187	+	+	22	22	22
	43				A0A1P8AY88	NaN	24.8974	NaN	NaN	25.5462	25.4393	25.4309	NaN	25.0728	25.3242	25.2547	24.5125	NaN	NaN	NaN	25.2237		NaN	1	0	NaN			NaN	1	0	NaN			NaN	1	0	NaN			NaN	1	0	NaN			4	4	3
AT2G32520	45		Alpha/beta-Hydrolases superfamily protein	cytosol	A0A1P8AZN3	26.0631	26.0885	26.3592	25.6799	26.0876	26.4884	26.5209	26.2241	25.6112	25.7591	25.7919	25.9997	25.15	25.6254	25.6591	25.5188		0.804984	0.275791	0.282573	0.240572			1.11563	0.25409	-0.302154	-0.264701			2.76692	0.0024024	0.841914	0.727824	+	+	0.792273	0.121536	0.257188	0.221518			4	4	4
	48				A0A1P8B068	24.4898	24.7038	24.9604	24.781	NaN	24.7632	24.5453	24.5614	NaN	NaN	NaN	NaN	NaN	NaN	NaN	NaN		0.364211	0.574127	-0.110442	-0.0977901			NaN	1	0	NaN			NaN	1	0	NaN			NaN	1	0	NaN			3	3	3
AT2G03140	50			plastid	A0A1P8B118	23.9747	23.6531	24.1965	24.0162	24.0571	24.0689	24.2185	24.0656	24.5194	NaN	24.6704	24.341	24.5025	NaN	24.4465	24.2809		0.554961	0.486189	0.142385	0.127181			0.359922	0.612177	-0.10027	-0.0898373			2.09819	0.0649684	-0.307478	-0.286802			1.77742	0.0111465	-0.550134	-0.476004	+		12	12	12
AT4G13550	53			plastid	A0A1P8B415	25.0122	24.4029	25.1504	25.2973	24.4747	24.7804	24.7769	25.4602	27.5011	26.4386	26.8265	27.0862	27.0644	26.8621	27.0772	26.7054		0.120748	0.662737	-0.0926604	-0.0720307			0.0523618	0.870693	-0.0358167	-0.0288765			3.99566	0	-2.05424	-1.67477	+	+	3.27596	0.000525253	-1.99739	-1.53953	+	+	15	15	15
	55				A0A1P8B4E4	24.215	24.23	24.233	23.9136	NaN	23.4997	23.5584	NaN	NaN	NaN	NaN	NaN	NaN	NaN	NaN	NaN		NaN	1	0	NaN			NaN	1	0	NaN			NaN	1	0	NaN			NaN	1	0	NaN			6	6	6
	56				A0A1P8B4Y6	24.9202	24.6546	25.3995	24.7285	25.5082	25.1888	25.0454	25.1854	24.6842	24.5253	NaN	NaN	NaN	24.9849	NaN	NaN		0.78079	0.253353	0.306244	0.256469			NaN	1	0	NaN			NaN	1	0	NaN			NaN	1	0	NaN			9	9	9
	57				A0A1P8B5D8;A0A1P8B1V0	24.9785	24.7751	NaN	NaN	25.327	25.4302	25.5609	25.1324	NaN	NaN	NaN	25.2071	NaN	NaN	25.4576	NaN		NaN	1	0	NaN			NaN	1	0	NaN			NaN	1	0	NaN			NaN	1	0	NaN			7	7	7
AT5G52882	58	At5g52882		plasma membrane	A0A1P8B5P0;F4KHN5	NaN	26.8165	NaN	NaN	NaN	26.4903	26.3811	26.6617	NaN	NaN	NaN	NaN	NaN	NaN	NaN	NaN		NaN	1	0	NaN			NaN	1	0	NaN			NaN	1	0	NaN			NaN	1	0	NaN			3	3	3
AT4G02120	60		CTP synthase		A0A1P8B6F9	NaN	NaN	NaN	NaN	26.0582	NaN	25.5263	26.1009	NaN	NaN	NaN	NaN	NaN	NaN	NaN	NaN		NaN	1	0	NaN	tig2 only	tig2 only	NaN	1	0	NaN			NaN	1	0	NaN			NaN	1	0	NaN			5	3	3
AT4G20750	63			unknown	A0A1P8B7H4	26.0144	25.7018	25.7524	25.7511	25.5639	25.265	25.467	25.4014	26.3769	26.1807	26.4118	26.0511	26.3355	26.2033	26.3201	26.2561		2.15903	0.166227	-0.380614	-0.347718			0.0958061	0.90357	0.0236435	0.0216869			4.74459	0.00112545	-0.854452	-0.798747	+	+	2.18281	0.0203876	-0.450195	-0.405372	+		10	10	10
	64				A0A1P8B8B4	25.7296	26.0481	26.266	25.8527	25.9389	25.9479	25.9649	25.6961	NaN	NaN	NaN	NaN	NaN	NaN	NaN	NaN		0.268992	0.646502	-0.0871568	-0.0768863			NaN	1	0	NaN			NaN	1	0	NaN			NaN	1	0	NaN			17	17	17
	71				A0A1P8B9R0	27.4115	27.1317	27.3259	27.4136	27.4496	27.4682	27.2806	27.4222	27.0809	27.0679	27.2083	26.8511	27.2319	27.1529	27.1866	27.1889		0.488791	0.640681	0.0844855	0.0783192			0.925324	0.479671	0.137964	0.128238			2.48733	0.131971	0.215113	0.205738			1.45056	0.09943	0.268591	0.244314			15	15	15
AT5G04885	72			unknown	A0A1P8B9U3	26.2871	26.0931	25.9174	25.5661	26.7459	25.9149	26.334	26.1678	26.7073	26.0378	26.8899	26.3102	26.4408	26.4447	26.6457	26.733		0.674676	0.246015	0.324689	0.263505			0.147542	0.700632	0.0797119	0.0661036			0.7078	0.103557	-0.275397	-0.231561			1.10417	0.0184866	-0.520374	-0.417677	+		13	12	12
AT5G54730	75			nucleus	A0A1P8BB34;Q9FH32	27.7136	27.3002	27.281	27.5707	27.5566	27.4379	27.6772	27.6515	26.553	27.0042	26.9023	26.7816	27.2082	27.3327	27.1773	26.861		0.428722	0.560768	0.114408	0.102262			1.27066	0.224219	0.334518	0.293529			2.05805	0.0256011	0.436003	0.391349	+		2.42022	0.00476074	0.656113	0.573783	+	+	20	20	12
	77				A0A1P8BD81	25.0466	25.3236	24.82	25.2452	NaN	25.5288	NaN	NaN	NaN	NaN	NaN	NaN	NaN	NaN	NaN	NaN		NaN	1	0	NaN			NaN	1	0	NaN			NaN	1	0	NaN			NaN	1	0	NaN			4	4	4
AT2G25500	80			cytosol	A0A1P8BDL4;Q9SKJ9	24.6461	25.142	24.8629	24.5401	24.8062	25.0737	25.175	24.7132	25.3132	25.1338	25.0551	NaN	NaN	25.2594	24.8428	24.9386		0.363039	0.495706	0.144259	0.1231			0.449142	0.472387	-0.153749	-0.134009			0.164175	0.558242	-0.0715605	-0.0613472			1.08897	0.0504532	-0.369569	-0.315924			6	6	6
AT5G08410	81			plastid	A0A1P8BDN6	26.4295	26.2814	26.2364	25.7908	26.1574	25.9773	26.2013	26.5385	25.7274	25.8573	25.6567	25.6759	26.1696	25.9944	25.7506	25.8199		0.0672904	0.863597	0.0341129	0.0288928			1.01025	0.34841	0.204295	0.185013			0.973065	0.088522	0.285009	0.247806			1.69952	0.0220419	0.455191	0.397617	+		11	11	11
AT5G27390	83			plastid	A0A1P8BEU1	26.381	26.508	26.2991	26.4002	26.4697	26.5918	26.3488	26.4375	26.9673	26.9342	26.9684	26.9234	26.9124	26.6891	26.5553	26.8141		0.438014	0.709341	0.0648403	0.0608181			1.40697	0.342727	-0.205588	-0.190671			1.64362	0.0814092	-0.280792	-0.25707			4.77261	0.00665317	-0.551221	-0.52774	+	+	8	8	8
AT5G20940	84			extracellular	A0A1P8BG25;Q8RWM4	28.2607	28.0744	28.1667	28.0925	28.5946	28.6497	28.4432	28.4945	29.0365	29.0254	29.0755	28.7883	28.9486	28.8533	28.9504	29.139		3.12181	0.145872	0.396927	0.373347			0.0334427	0.964972	-0.00858879	-0.00789016			2.86909	0.0247392	-0.427317	-0.397138	+		4.40603	0.00105942	-0.832833	-0.772708	+	+	30	30	27
	86				A0A1P8BGI7	26.194	26.4244	26.4424	26.4862	26.1933	26.322	26.4754	26.1376	26.2278	26.5512	26.6341	26.5668	26.5097	26.2725	26.167	26.3013		0.475973	0.579546	-0.104676	-0.0951858			0.778748	0.386631	-0.182289	-0.163374			0.108862	0.783449	-0.0305948	-0.0277157			0.430087	0.416954	-0.108208	-0.0973052			20	20	20
AT5G38660	87	APE!		plastid	A0A219HZL6	28.0295	27.9643	27.8258	28.0212	27.9819	28.0143	28.1866	28.1948	28.3565	28.3047	28.2835	28.5291	28.2009	28.3078	28.2104	28.1365		0.933979	0.490932	0.134169	0.12502			1.23965	0.434838	-0.154576	-0.14501			0.916438	0.330435	-0.11951	-0.112086			2.85887	0.0255869	-0.408255	-0.380503	+		18	18	18
ATMG01275	88	ND1	NADH-ubiquinone oxidoreductase chain 1	mitochondrion	A0A2P2CLC3;P92558	24.639	24.7085	24.6617	24.5687	24.7392	24.5965	24.6236	25.0234	25.3151	25.353	25.2893	24.895	25.461	25.3911	25.047	25.0847		0.445166	0.589252	0.101214	0.0918568			0.0789531	0.871681	0.0328693	0.028583			1.88404	0.017373	-0.500287	-0.437486	+		2.6686	0.00764184	-0.568631	-0.511948	+	+	4	4	4
ATMG00060	89	ND5	NADH-ubiquinone oxidoreductase chain 5	mitochondrion	A0A2P2CLC5;P29388	24.8597	24.0938	23.7128	NaN	25.2408	NaN	25.3223	25.3212	25.3695	25.5055	25.2891	25.5692	26.4062	26.3914	25.9921	26.1237		1.47069	0.0183662	1.07269	0.801533	+		3.23926	0.0627755	0.795035	0.709691			3.2031	0.00118715	-0.933594	-0.831455	+	+	2.04929	0.000272506	-1.21125	-0.937494	+	+	4	4	4
	91	COX2	Cytochrome c oxidase subunit 2		A0A2P2CLF0;P93285	27.7253	27.7278	27.5797	27.826	27.6333	28.0504	28.0837	27.7105	27.763	27.8426	27.847	27.794	28.0484	27.4996	27.8049	27.7995		0.576095	0.461761	0.154757	0.137438			0.0739999	0.90628	-0.0235515	-0.0211389			0.1998	0.507371	0.0813866	0.0700999			0.898771	0.439013	-0.0969219	-0.0919036			5	5	5
ATMG00070	93	NAD9	NADH dehydrogenase [ubiquinone] iron-sulfur protein 3	mitochondrion	A0A2P2CLF6;Q95748	27.8514	27.8081	27.7952	27.8948	27.8851	27.9846	27.9804	27.6919	28.0938	28.1607	28.2936	28.1512	28.2792	28.138	28.1469	28.0696		0.276213	0.782582	0.0481291	0.0448912			0.0987949	0.93216	-0.016408	-0.0154665			1.81551	0.0848614	-0.272931	-0.252408			3.38745	0.045705	-0.337468	-0.322037	+		11	11	11
AT2G07698	94	ATPA;At2g07698	ATP synthase subunit alpha, mitochondrial;ATP synthase subunit alpha	mitochondrion,plastid	A0A2P2CLF9;P92549;F4IMB5	31.7523	31.9557	31.9784	31.8473	31.8718	31.9273	31.7931	31.8305	32.1109	31.9712	32.0464	32.0177	32.0247	32.0055	31.9669	32.1418		0.181569	0.874495	-0.0277319	-0.0261712			0.0131161	0.990376	-0.00185347	-0.00176912			2.03521	0.183808	-0.179024	-0.170921			1.3668	0.258696	-0.153145	-0.144497			47	47	46
ATMG00510	99	NAD7	NADH dehydrogenase [ubiquinone] iron-sulfur protein 2	mitochondrion	A0A2P2CLH2;P93306	27.5743	27.1537	27.25	27.1693	27.2844	27.6469	27.459	27.2719	27.4605	27.3743	27.4126	27.4426	28.2577	28.297	27.2997	27.5849		0.435441	0.523399	0.128707	0.113707			0.888284	0.181905	0.437335	0.350194			0.846152	0.036197	-0.4443	-0.351694	+		0.650958	0.319782	-0.135673	-0.123347			13	13	13
AT3G47180	100	AtMg00640	ATP synthase protein MI25	mitochondrion;nucleus	A0A2P2CLH9;Q04613;Q9SD55	27.4934	27.3751	27.3971	27.8183	27.8132	27.4389	27.3426	28.0795	27.7098	28.1016	27.9117	28.1111	28.1959	27.9132	27.706	27.6476		0.313311	0.49597	0.147588	0.123104			0.241594	0.642024	-0.0928969	-0.080359			0.413625	0.199567	-0.197115	-0.162799			1.69554	0.0248174	-0.4376	-0.384021	+		12	12	12
AT5G02740	101	At5g02740		mitochondrion	A0JQ00	NaN	24.1658	23.9247	24.3617	24.2805	24.0681	NaN	24.3262	NaN	NaN	NaN	NaN	NaN	NaN	24.0469	NaN		0.190272	0.698117	0.0742086	0.0645681			NaN	1	0	NaN			NaN	1	0	NaN			NaN	1	0	NaN			4	4	4
AT4G01037	104	WTF1		plastid	A0MFS5	26.2782	26.0247	26.3562	25.957	26.5048	26.3681	26.3182	26.3548	25.2487	25.6645	25.1356	25.2206	NaN	NaN	25.1243	25.2475		1.16472	0.320865	0.232421	0.210372			NaN	1	0	NaN			NaN	1	0	NaN			2.81274	0.00122206	0.836704	0.725928	+	+	17	17	17
AT1G17160	105	At1g17160		plastid	A1A6H3	24.3365	24.3636	24.6767	24.4727	25.0165	24.746	24.8457	24.9534	25.5404	25.415	25.6735	25.5618	25.8996	25.6288	25.8144	25.6085		2.33289	0.13327	0.428025	0.389955			1.12106	0.364854	0.190122	0.17464			4.01336	0.00171039	-0.847448	-0.775483	+	+	4.60377	0.000326531	-1.08535	-0.992372	+	+	5	5	5
AT4G13670	106	PTAC5		plastid	A1A6M1	26.9804	26.8542	27.0448	26.8779	26.9559	26.9427	26.9743	27.0445	26.1675	26.3672	26.2816	26.1854	26.3	26.4702	26.4866	26.3811		0.342888	0.814463	0.04	0.0380958			1.33938	0.422555	0.159051	0.14958			4.62421	0.00759342	0.569873	0.54336	+	+	4.41115	0.00240491	0.688924	0.647343	+	+	17	17	17
AT5G61510	108	At5g61510		cytosol	A1L4Y4	25.9994	26.2045	26.0856	25.8684	25.9451	26.0631	25.9778	25.8995	25.6388	25.6395	25.3496	25.4994	25.5696	25.2107	25.1229	25.1856		0.375947	0.698614	-0.0680962	-0.0631213			1.10856	0.294778	-0.259624	-0.231343			3.22098	0.0047443	0.699178	0.631831	+	+	2.66584	0.0122559	0.507649	0.461932	+		12	12	12
AT5G10010	109	At5g10010		nucleus	A2RVJ8	26.1946	26.3812	26.8419	26.9143	27.2145	27.0915	27.5507	27.0863	NaN	25.7781	26.0373	24.957	25.4073	25.2662	24.9579	24.5593		1.70993	0.0637708	0.652722	0.541054			0.73725	0.157632	-0.543104	-0.401811			4.2547	0	2.18807	1.79753	+	+	1.47037	0.00123867	0.992239	0.739182	+	+	11	11	11
AT4G23420	111	TIC32	Short-chain dehydrogenase TIC 32, chloroplastic	peroxisome;plastid	A2RVM0;F4JNJ2	24.4862	24.5037	24.7288	24.8677	24.6141	NaN	NaN	24.8978	NaN	NaN	NaN	NaN	NaN	23.5254	NaN	23.8423		NaN	1	0	NaN			NaN	1	0	NaN			NaN	1	0	NaN			NaN	1	0	NaN			7	7	7
AT5G49020	115	PRMT14	Probable histone-arginine methyltransferase 1.4	cytosol,plastid	A3KPF2	25.8079	25.853	26.2697	26.186	26.4068	26.7166	26.1981	26.1926	NaN	NaN	NaN	NaN	24.7696	25.307	NaN	24.3742		1.07112	0.20955	0.349367	0.298736			NaN	1	0	NaN	tig2 only	tig2 only	2.66907	0	1.56158	1.23046	+	+	NaN	1	0	NaN			10	10	9
AT3G02710	116	At3g02710		golgi,nucleus	A3KPF3	24.619	24.947	24.9585	25.0835	25.1068	25.2278	25.3593	25.4776	24.3418	25.0955	25.1699	NaN	24.8614	25.185	25.1166	25.5957		1.65389	0.166627	0.390882	0.346624			0.505556	0.275971	0.320599	0.24943			0.24368	0.421356	0.103216	0.088062			0.0454913	0.81951	0.0329329	0.0263347			8	8	8
AT1G79080	117		Pentatricopeptide repeat-containing protein At1g79080, chloroplastic	plastid	A3KPF8	25.4349	25.4024	25.7236	25.5674	25.9647	25.7107	25.5272	25.9469	NaN	NaN	NaN	NaN	NaN	NaN	NaN	24.452		1.03698	0.296671	0.255321	0.226475			NaN	1	0	NaN			NaN	1	0	NaN			NaN	1	0	NaN			8	8	8
AT4G25970	121	PSD3	Phosphatidylserine decarboxylase proenzyme 3;Phosphatidylserine decarboxylase 3 beta chain;Phosphatidylserine decarboxylase 3 alpha chain	endoplasmic reticulum;vacuole	A4GNA8;F4KAK5	25.9144	26.2118	26.2036	26.2918	25.9556	26.6125	26.6273	24.4855	26.9484	26.2433	26.8407	26.542	26.7936	26.8001	26.7891	27.0302		0.179855	0.417761	-0.235197	-0.155761			0.581785	0.358066	0.209666	0.179301			0.938792	0.00486219	-0.933059	-0.619282	+	+	1.4645	0.0188575	-0.488196	-0.414072	+		11	11	11
AT1G79280	122	NUA	Nuclear-pore anchor	nucleus	A4GSN8	27.5071	27.4824	27.4409	27.3477	27.3482	27.3075	27.2764	27.4613	27.956	27.9545	28.0071	27.7549	27.498	27.5349	27.6415	27.5753		0.912434	0.591281	-0.096169	-0.0912857			2.85504	0.194313	-0.355727	-0.334437			2.25304	0.134702	-0.214059	-0.203717			3.43708	0.0145994	-0.473618	-0.444355	+		79	79	79
AT3G10840	123	At3g10840		plastid	A4IJ41	24.199	24.4531	24.5189	24.0547	24.3773	24.2118	24.0031	24.1785	24.8146	24.6225	NaN	24.5136	24.4022	24.6211	24.3763	24.3609		0.371606	0.565652	-0.113775	-0.100423			1.01367	0.34449	-0.210143	-0.190516			1.34771	0.109606	-0.247455	-0.225379			1.16806	0.0590392	-0.343823	-0.299474			5	5	5
AT3G55260	125	HEXO1	Beta-hexosaminidase 1	extracellular	A7WM73	NaN	25.941	25.9007	NaN	NaN	25.4162	26.4961	NaN	26.9544	27.2451	26.9444	NaN	27.3252	27.4543	27.5875	27.1705		NaN	1	0	NaN			1.26989	0.223277	0.336404	0.296669			NaN	1	0	NaN			NaN	1	0	NaN			11	10	10
AT3G16290	126	EMB2083		plastid	A8MPR5	28.1037	28.4877	28.163	28.1275	27.7352	27.6992	27.6513	27.6344	26.7696	25.4326	25.7385	27.1345	28.1251	27.8909	28.083	27.6704		2.94798	0.0843404	-0.540427	-0.494536			2.14294	0.0506667	1.67355	1.17908	+		1.3104	0.0976856	-0.262315	-0.237065			2.47373	0.000356164	1.95167	1.3782	+	+	32	32	32
AT5G10780	127	At5g10780		plasma membrane	A8MQD8	24.7464	24.8903	24.5566	NaN	24.4879	24.5896	24.6699	24.6144	25.4659	25.0149	NaN	24.6623	NaN	NaN	NaN	23.9252		0.723338	0.484893	-0.140646	-0.128731			NaN	1	0	NaN			NaN	1	0	NaN			0.557373	0.0965599	-0.31661	-0.252914			3	3	3
AT2G21270	129	UFD1		extracellular	A8MQW3	25.0867	26.0911	26.3045	26.1305	26.1583	26.1391	26.266	26.4575	25.1912	24.9188	24.8369	25.1071	24.555	25.2018	25.0876	25.4745		0.578674	0.241611	0.352	0.273807			0.117684	0.746919	0.0662231	0.0547524			2.90007	0.000494737	1.1755	0.974564	+	+	1.66955	0.00158356	0.889724	0.690789	+	+	8	8	5
AT2G04039	131	At2g04039		plastid	A8MR59	25.4342	25.3972	25.6178	25.7452	NaN	NaN	26.0319	25.7954	26.389	26.0897	26.0546	26.37	26.2405	26.27	26.1809	26.3062		NaN	1	0	NaN			0.0922795	0.90403	0.0235353	0.0215336			NaN	1	0	NaN			2.8648	0.00342105	-0.677231	-0.604311	+	+	3	3	3
AT4G22485	132	At4g22485		extracellular	A8MRQ5	NaN	NaN	26.8422	26.1363	26.5279	26.5535	26.2455	26.5141	27.7633	27.0688	27.0832	26.7321	26.9706	27.707	26.9614	27.1423		NaN	1	0	NaN			0.0417657	0.882849	0.0334611	0.0261708			2.08441	0.004966	-0.73506	-0.617816	+	+	NaN	1	0	NaN			5	5	5
AT5G64130	135	At5g64130		nucleus	A8MS32	25.6488	25.8665	25.8439	25.8836	25.4523	25.887	25.8183	26.1756	24.8226	25.2246	25.3649	25.1004	25.3806	25.2272	25.1045	25.3222		0.0499898	0.906007	0.0225925	0.0195027			0.450288	0.516061	0.130498	0.115474			1.93413	0.01063	0.574657	0.49518	+		2.75898	0.00343991	0.682563	0.605354	+	+	5	5	4
AT3G16950	137	LPD1	Dihydrolipoyl dehydrogenase 1, chloroplastic	plastid	A8MS68	25.7192	25.8799	26.2131	26.142	25.9911	25.6773	25.8971	25.938	26.7474	26.7001	26.9706	26.9087	26.8311	26.4032	26.95	26.7842		0.363927	0.567876	-0.112657	-0.0993485			0.275368	0.646179	-0.0895934	-0.0789637			3.13799	0.00196711	-0.866241	-0.761949	+	+	3.16564	0.0011962	-0.843178	-0.745089	+	+	18	6	6
AT1G65440	138	GTB1		nucleus	A8MS85	25.9844	25.8424	26.1231	25.958	26.0754	26.2667	26.1991	25.7752	26.5127	26.4982	26.7184	26.2785	25.9964	26.0491	26.3401	26.221		0.358146	0.592704	0.102157	0.0909598			1.57867	0.210108	-0.350286	-0.312849			0.215506	0.539073	-0.0725627	-0.063963			2.57457	0.010877	-0.525006	-0.474363	+		27	27	24
AT3G21630	139	CERK1	Chitin elicitor receptor kinase 1	plasma membrane	A8R7E6	NaN	NaN	NaN	NaN	NaN	NaN	NaN	NaN	NaN	NaN	NaN	NaN	26.1132	25.952	25.9495	NaN		NaN	1	0	NaN			NaN	1	0	NaN	tig2 only	tig2 only	NaN	1	0	NaN			NaN	1	0	NaN			4	4	4
AT3G51310	140	VPS35C	Vacuolar protein sorting-associated protein 35C	golgi	A8R7K9	25.0392	24.8427	24.7858	24.814	24.5499	24.8184	24.5683	24.9845	25.7659	25.8048	25.586	25.271	25.6954	25.1263	25.4419	25.5453		0.545806	0.490213	-0.140148	-0.125211			0.396737	0.470239	-0.154693	-0.132077			2.39888	0.00466588	-0.721963	-0.622646	+	+	2.80885	0.00235847	-0.736507	-0.649157	+	+	15	15	13
AT5G19400	143	SMG7	Protein SMG7	nucleus	A9QM73	25.7385	25.6172	25.7868	25.5654	25.4694	25.7109	25.6348	25.7979	25.4084	25.0473	25.754	25.1691	25.3291	25.3737	25.5209	25.6233		0.100511	0.893092	-0.0237474	-0.0218524			0.287031	0.564457	0.11702	0.100038			1.01664	0.176264	0.191516	0.174554			1.04991	0.0665824	0.332284	0.285467			9	9	9
AT3G27530	144	GC6	Golgin candidate 6	golgi	B0F9L4	27.4097	27.436	27.5951	27.2898	27.1345	27.0205	27.0998	27.3361	27.1727	26.4543	26.6528	27.7383	27.6215	27.4006	27.5091	27.219		1.67448	0.248515	-0.284934	-0.260938			0.700598	0.194466	0.433013	0.333042			1.42685	0.0785224	-0.289809	-0.261356			0.70732	0.042234	0.428138	0.330745	+		26	26	26
AT3G27180	145	At3g27180		plastid	B3DNP3	24.3279	24.5919	24.918	25.0193	25.4248	25.3664	25.5508	25.6198	NaN	NaN	NaN	NaN	NaN	NaN	NaN	NaN		2.4413	0.0367636	0.776167	0.664501	+		NaN	1	0	NaN			NaN	1	0	NaN			NaN	1	0	NaN			11	11	11
AT5G47690	146	At5g47690		nucleus	B3H5K3	26.2641	26.3158	26.112	25.9776	26.2057	26.1764	26.2321	26.1148	27.2272	27.4944	27.4542	27.0955	26.5875	26.9072	26.9292	26.821		0.0657153	0.934316	0.0148959	0.013784			2.21029	0.131757	-0.506576	-0.451203			3.58725	0.00597009	-0.628987	-0.581259	+	+	4.09714	0.000165079	-1.15046	-1.02558	+	+	35	35	35
AT3G49601	148	At3g49601		nucleus	B3H6J5	24.6262	24.7139	25.1029	24.6364	25.5142	25.9833	25.6475	25.6235	NaN	NaN	NaN	NaN	NaN	NaN	NaN	NaN		3.04785	0.0164375	0.922287	0.8009	+		NaN	1	0	NaN			NaN	1	0	NaN			NaN	1	0	NaN			10	10	10
AT4G36210	150	At4g36210		cytosol	B3H797	NaN	24.9566	24.7725	25.3057	25.851	25.9412	25.7523	25.8691	24.7774	NaN	24.6318	NaN	24.2648	NaN	NaN	NaN		2.75629	0.0249767	0.841765	0.739248	+		NaN	1	0	NaN			NaN	1	0	NaN			NaN	1	0	NaN			5	5	5
AT3G56300	154	At5g38830		cytosol	B3LFA4;Q9LYL3	26.8323	26.5617	26.8588	26.7862	26.9852	26.9909	26.8546	26.5356	26.9485	26.4403	26.7563	26.9083	26.5936	26.4282	26.5916	26.7378		0.266617	0.660959	0.0818491	0.0726647			0.637232	0.410753	-0.175536	-0.155126			1.06155	0.109459	0.253771	0.225762			0.0090743	0.97913	-0.00361395	-0.00318756			17	17	17
AT5G18420	155	At5g18420		cytosol,plasma membrane	B4F7N8	23.8342	23.9095	24.1659	23.6383	24.045	24.1785	23.9724	24.0279	23.7459	NaN	24.1991	23.7568	NaN	24.018	23.9619	23.9001		0.697532	0.427111	0.168967	0.151193			0.143968	0.767458	0.059391	0.0515052			0.782471	0.41437	0.0959415	0.0905939			0.0257444	0.919588	-0.0136347	-0.0115583			7	7	7
AT2G06210	158	VIP6	Protein CTR9 homolog	nucleus	B5X0I6	NaN	25.2371	25.3713	NaN	25.6402	25.4971	NaN	25.7572	25.7021	NaN	25.4105	25.817	25.7806	25.3435	25.1485	25.6155		NaN	1	0	NaN			0.377321	0.441619	-0.17118	-0.143287			0.386245	0.264809	0.15944	0.135373			NaN	1	0	NaN			10	10	10
AT3G12080	160	EMB2738 (DER)	Ribosome biogenesis. Associated with 50S ribosomal, accumulation of ribosomes	plastid	B5X565	28.2057	28.2146	28.2629	28.2068	28.558	28.4763	28.5085	28.5256	26.4505	26.7236	26.4478	26.2908	27.4163	27.4101	27.3313	27.4298		4.992	0.222917	0.294615	0.288329			4.21641	0.0556667	0.918707	0.84081			7.7873	0	1.12023	1.08971	+	+	5.88576	0.000577778	1.74432	1.59889	+	+	28	28	28
AT1G44910	162	PRP40A	Pre-mRNA-processing protein 40A	nucleus	B6EUA9	NaN	24.0138	NaN	NaN	NaN	24.1329	24.043	24.225	24.3669	NaN	NaN	23.8135	NaN	NaN	NaN	NaN		NaN	1	0	NaN			NaN	1	0	NaN			NaN	1	0	NaN			NaN	1	0	NaN			5	5	5
AT5G21990	165	OEP61	Outer envelope protein 61	nucleus	B7ZWR6	24.3234	24.1081	24.2018	24.5672	24.4389	24.3018	24.495	24.5709	24.243	NaN	24.5455	23.9613	24.2909	NaN	24.5681	24.3996		0.631433	0.464223	0.151536	0.135976			0.381224	0.446353	0.169593	0.142878			0.125182	0.772651	0.0321263	0.0293326			0.0992986	0.713711	0.050183	0.0423959			8	8	8
AT1G70070	166	ISE2	Ribosome biogenesis, rRNA processing	plastid	B9DFG3	27.5931	27.5287	27.6124	27.4979	27.6963	27.6725	27.6133	27.5616	27.1877	27.2677	27.0588	26.7925	26.6501	26.7671	26.7674	26.8044		0.988438	0.653158	0.0779147	0.0748822			1.62742	0.221608	-0.329445	-0.296982			5.94908	0.00115091	0.888685	0.850241	+	+	2.37745	0.0157663	0.481325	0.434627	+		47	47	47
AT1G26850	168		Probable methyltransferase PMT2	golgi;plasma membrane	B9DFI7;Q9ZW75	26.6414	26.5405	26.5275	26.5694	26.5793	26.6133	26.5394	26.4484	26.3944	26.7094	26.724	26.432	26.2354	26.2107	26.1687	26.1205		0.225995	0.885947	-0.0246043	-0.0235728			2.2275	0.181283	-0.381123	-0.34916			3.77551	0.0386487	0.361272	0.346173	+		0.0175905	0.970655	0.00475311	0.00435422			24	24	23
AT2G37860	169	LCD1		plastid	B9DFK5;Q9FGP9	25.167	24.8971	24.2091	25.3909	25.2556	25.5083	24.7827	25.494	24.7023	25.0342	NaN	25.745	25.9673	26.0301	25.5473	24.6901		0.514923	0.245838	0.344104	0.263229			0.38333	0.247943	0.398174	0.275206			0.36748	0.114427	-0.298538	-0.220791			0.24741	0.194345	-0.244468	-0.174899			8	8	8
AT5G07120	170	SNX2B	Sorting nexin 2B	cytosol	B9DFS6	24.1013	NaN	23.8306	23.7065	NaN	24.14	24.2938	NaN	24.5174	24.5286	23.8361	24.1517	NaN	24.4461	24.1651	24.962		NaN	1	0	NaN			0.419375	0.319243	0.265922	0.208281			NaN	1	0	NaN			0.841288	0.0528013	-0.379017	-0.310916			6	4	4
AT5G21930	171	PAA2	Copper-transporting ATPase PAA2, chloroplastic	plastid	B9DFX7	24.8709	25.1899	24.8349	24.8498	25.2362	25.334	25.2692	25.2988	24.6491	NaN	24.764	25.0002	25.239	25.5684	25.2956	24.9543		2.14013	0.186881	0.348153	0.32018			1.3533	0.165399	0.459923	0.392347			0.0558863	0.86068	0.0202274	0.0179384			0.437879	0.347221	0.131998	0.116555			12	12	12
AT3G11930	172	At3g11930		cytosol	B9DG73	27.6718	27.5119	27.5523	27.8609	27.5894	27.6609	27.6279	27.7167	27.6187	27.6222	27.6303	27.6812	28.0384	27.9475	27.9881	27.8837		0.00197982	0.997735	-0.000492096	-0.000454459			4.00861	0.208386	0.326303	0.315025			3.5196	0.0561274	-0.315678	-0.302839			0.0488782	0.927527	0.011117	0.0102969			8	8	8
AT2G34560	173	At2g34560		cytosol	B9DGC0	26.3486	26.3558	26.0886	26.1913	25.9454	26.0369	25.6544	25.7833	25.5566	25.6261	25.8014	25.6392	25.5596	23.785	25.7183	25.3515		1.97552	0.163534	-0.391067	-0.353315			0.577294	0.168866	-0.552238	-0.38114			0.827005	0.00923551	0.751418	0.516817	+	+	3.41198	0.00558694	0.590248	0.545039	+	+	11	11	11
AT5G36880	174	ACS	Acetyl-coenzyme A synthetase, chloroplastic/glyoxysomal	plastid	B9DGD6	24.7106	24.9235	25.0054	24.5611	25.3879	25.1326	25.0711	24.5291	26.4987	26.6642	26.5298	26.5023	26.3852	26.3605	26.2528	26.3483		0.510275	0.351728	0.230002	0.190573			2.31934	0.326665	-0.212055	-0.20221			3.42152	0	-1.30654	-1.10456	+	+	5.44394	0.00055914	-1.7486	-1.57767	+	+	21	21	21
AT1G04820	176	TUBA4;TUBA2	Tubulin alpha-4 chain;Tubulin alpha-2 chain	cytosol,endoplasmic reticulum	Q0WV25;B9DGT7	30.7608	30.8931	30.9413	30.867	30.8479	31.0362	30.973	30.901	31.2268	31.316	31.2264	31.1934	31.2691	31.3431	31.3681	31.4326		0.627543	0.671488	0.073945	0.0700153			1.40746	0.539228	0.112579	0.107955			3.62081	0.0254129	-0.413731	-0.39281	+		3.71955	0.0311089	-0.375097	-0.358483	+		33	33	2
AT3G07700	178	At3g07700		plastid	B9DGY1	25.7404	25.8063	25.5872	25.5997	25.0766	25.2218	25.2619	24.8548	NaN	NaN	NaN	NaN	NaN	NaN	NaN	NaN		2.79481	0.0702775	-0.579635	-0.523812			NaN	1	0	NaN			NaN	1	0	NaN			NaN	1	0	NaN			17	17	17
AT3G28760	180	At3g28760		plastid	B9DHA5	NaN	25.3412	25.5279	NaN	25.4744	25.7385	25.5238	25.4396	25.3869	NaN	25.7227	25.4256	24.6751	24.9484	25.3984	25.5027		NaN	1	0	NaN			0.739074	0.219875	-0.380584	-0.30547			1.04215	0.039942	0.412911	0.342636	+		NaN	1	0	NaN			7	7	7
AT1G71920	182	HISN6B;HISN6A	Histidinol-phosphate aminotransferase 2, chloroplastic;Histidinol-phosphate aminotransferase 1, chloroplastic	plastid	P0DI07;B9DHD3	24.2434	24.3439	24.5784	NaN	24.3394	24.7978	24.9061	24.3508	24.6017	24.5643	24.8241	24.2718	24.0516	24.097	24.2406	24.8561		0.484012	0.378225	0.209977	0.175888			0.541102	0.316876	-0.254151	-0.208685			0.564798	0.102944	0.287221	0.232058			0.504077	0.239651	-0.176907	-0.152792			9	9	9
AT1G22700	184	At1g22700		plastid	B9DHG0	27.2058	26.9626	27.1458	26.951	27.0027	27.2137	27.2744	26.9808	26.482	26.6063	26.5322	26.687	26.5238	27.0321	26.6352	26.3802		0.209078	0.770052	0.0516028	0.0469908			0.174637	0.733441	0.0659928	0.0575433			1.62083	0.0223785	0.475075	0.410168	+		3.10559	0.0135313	0.489465	0.453866	+		12	12	12
AT5G19770	186	TUBA3;TUBA5	Tubulin alpha-3 chain;Tubulin alpha-5 chain	cytosol	Q56WH1;B9DHQ0	29.4273	29.6737	29.6041	29.4359	29.3437	29.4904	29.6048	29.5226	29.5953	29.8038	29.5438	29.7567	29.5961	29.5702	29.7389	29.7985		0.218481	0.798419	-0.0448861	-0.0414772			0.00418	0.993824	0.00104284	0.000962623			1.26906	0.180863	-0.185565	-0.17221			0.789645	0.304962	-0.139636	-0.128381			31	11	9
AT1G53420	189		Probable LRR receptor-like serine/threonine-protein kinase At1g53430	plasma membrane	C0LGG8;C0LGG7	26.327	26.2052	26.2891	26.3136	26.1604	26.0592	25.9966	26.059	27.8234	27.7608	27.8512	27.7105	27.286	27.2791	27.4027	27.3214		2.58186	0.329035	-0.214913	-0.205943			4.45943	0.134357	-0.464148	-0.445248			6.89594	0	-1.2535	-1.20045	+	+	7.51115	0.000409449	-1.50274	-1.44246	+	+	32	32	17
AT1G53440	190		Probable LRR receptor-like serine/threonine-protein kinase At1g53440	plasma membrane	C0LGG9	NaN	NaN	25.8577	NaN	25.7814	25.9322	25.4435	25.7176	27.6743	27.0684	27.1472	27.1197	26.2847	26.7657	27.2769	26.0873		NaN	1	0	NaN			1.12675	0.121813	-0.64876	-0.498593			1.6795	0.00293623	-0.884948	-0.688792	+	+	NaN	1	0	NaN			22	5	5
AT1G56120	192	At1g56120	Probable LRR receptor-like serine/threonine-protein kinase At1g56140	cytosol;plasma membrane	C0LGH3;F4I3K0	NaN	NaN	NaN	NaN	24.5104	24.4424	24.5526	NaN	26.205	25.975	NaN	NaN	24.9839	NaN	NaN	NaN		NaN	1	0	NaN	tig2 only	tig2 only	NaN	1	0	NaN			NaN	1	0	NaN			NaN	1	0	NaN			6	5	2
AT2G37050	193	LRR-RLK		plasma membrane	C0LGM1	24.1718	24.1119	24.0717	23.3273	24.2972	23.6402	23.3762	24.1976	26.9016	26.7265	27.4587	26.8895	25.6072	25.3829	26.2337	26.1699		0.0505709	0.841989	-0.0428653	-0.0330418			2.31519	0.03525	-1.14562	-0.906665	+		3.1895	0	-1.97063	-1.51061	+	+	4.70152	0	-3.07339	-2.44856	+	+	12	12	12
AT3G14840	194	LRR-RLK	Probable leucine-rich repeat receptor-like serine/threonine-protein kinase At3g14840	extracellular	C0LGN2	27.3904	27.6007	27.3059	27.3421	27.3574	27.5195	27.5155	27.3859	28.2404	27.7246	27.928	28.1822	27.5427	27.8269	27.8187	27.7025		0.171889	0.844722	0.0347776	0.0322473			1.13616	0.257933	-0.296114	-0.260555			1.90645	0.0809828	-0.278099	-0.257777			2.37256	0.00634962	-0.60899	-0.53596	+	+	30	29	26
AT1G11360	200	At1g11360		nucleus	C0Z2J1	NaN	NaN	NaN	24.0153	24.0447	NaN	NaN	NaN	24.9449	24.6056	NaN	24.9332	24.6766	NaN	NaN	24.2618		NaN	1	0	NaN			NaN	1	0	NaN			NaN	1	0	NaN			NaN	1	0	NaN			6	6	6
AT5G56500	201	CPN60B3	Chaperonin 60 subunit beta 3, chloroplastic	plastid	C0Z361	26.6472	26.4847	26.8156	26.4027	26.8439	26.9428	26.7242	27.037	26.2411	26.4833	26.6061	26.2381	26.2021	26.1821	26.2177	26.4082		1.4145	0.240062	0.299393	0.268906			0.631136	0.484097	-0.139653	-0.126325			3.52226	0.00589816	0.634423	0.584665	+	+	0.740416	0.194813	0.195377	0.172993			41	15	15
AT3G20440	253	SBE3	1,4-alpha-glucan-branching enzyme 3, chloroplastic/amyloplastic	plastid	D2WL32	26.3273	26.1225	26.2487	26.2334	26.6443	26.5037	26.711	26.4972	25.5579	NaN	25.1147	25.5653	25.471	25.7622	25.7785	25.6218		2.72148	0.174616	0.356064	0.333495			0.784963	0.311169	0.245748	0.213548			4.34509	0.00106721	0.930655	0.854514	+	+	2.76879	0.00143146	0.820339	0.723222	+	+	14	14	14
AT1G21650	255	SECA2	Protein translocase subunit SECA2, chloroplastic	plastid	D8WUA4	25.9827	26.0096	25.9895	25.9739	26.0427	26.0196	25.8462	26.1115	26.5498	26.4467	26.4823	26.0786	25.6621	25.962	25.779	25.763		0.103851	0.925963	0.0160599	0.0151949			2.55235	0.116	-0.597832	-0.53243			1.35366	0.143448	0.213461	0.196891			2.03507	0.0301945	-0.40043	-0.362037	+		22	21	21
AT1G06900	256	At1g06900		nucleus	F4HNU6	25.0324	24.892	25.2426	24.8693	25.2423	25.3982	25.4142	25.0558	25.2127	25.7364	25.8157	25.6124	NaN	25.5656	25.1589	25.3341		1.18007	0.276208	0.268546	0.239834			0.598451	0.326974	-0.241483	-0.203515			0.212461	0.530943	-0.0751874	-0.0659808			1.986	0.00829694	-0.585216	-0.504925	+	+	12	12	12
AT1G44835	259	At1g44835		cytosol	F4HPK3	26.5143	26.4162	26.5312	27.0539	26.4743	26.6954	26.87	26.5869	25.793	25.9238	25.272	25.648	25.3855	24.602	NaN	25.8346		0.0588083	0.885384	0.0277376	0.0237733			0.502787	0.23823	-0.385141	-0.286489			2.13562	0.000197531	1.3826	1.04949	+	+	2.52982	0.000798521	0.969717	0.807184	+	+	7	7	7
AT1G73430	261	At1g73430		golgi	F4HQ84	26.4035	25.8387	26.2368	25.9219	25.4533	NaN	NaN	26.3838	25.0715	NaN	NaN	NaN	25.7185	26.0172	25.8494	24.8217		NaN	1	0	NaN			NaN	1	0	NaN			NaN	1	0	NaN			NaN	1	0	NaN			12	12	12
AT1G73450	262	At1g73450;At1g73460		nucleus	F4HQ87;F4HQ88	25.41	25.173	25.3441	25.0434	25.6856	25.3715	25.539	25.3523	25.4227	NaN	NaN	NaN	NaN	NaN	25.0127	NaN		1.11863	0.30901	0.244466	0.219408			NaN	1	0	NaN			NaN	1	0	NaN			NaN	1	0	NaN			5	5	5
AT1G79730	263	VIP2	Protein PAF1 homolog	nucleus	F4HQA1	NaN	NaN	NaN	NaN	NaN	24.5114	24.3573	24.7481	NaN	NaN	NaN	NaN	NaN	NaN	NaN	NaN		NaN	1	0	NaN	tig2 only	tig2 only	NaN	1	0	NaN			NaN	1	0	NaN			NaN	1	0	NaN			4	4	4
AT1G79920	265	HSP70-15	Heat shock 70 kDa protein 15	cytosol	F4HQD4	27.6879	27.5517	27.6909	27.5691	27.2932	27.3832	27.4932	27.4134	27.4845	26.8386	27.033	27.1774	26.6188	26.9684	26.8931	26.693		2.20227	0.310904	-0.229101	-0.217009			1.11757	0.224289	-0.340066	-0.293412			3.21658	0.00727562	0.602464	0.551697	+	+	1.88262	0.016229	0.491499	0.430711	+		64	12	12
AT1G01080	266	At1g01080		plastid	F4HQH8	27.6334	27.6467	27.7856	27.9922	27.7911	27.8176	27.8341	27.8692	28.1557	28.1202	28.2491	28.0257	28.2989	28.2148	28.1686	28.278		0.316333	0.717784	0.06353	0.0585571			0.95189	0.5735	0.102385	0.0970521			4.7194	0.0245199	-0.412056	-0.398518	+		2.10634	0.0374949	-0.373201	-0.340737	+		16	16	16
AT1G19880	268	At1g19880		nucleus	F4HQZ1	NaN	NaN	NaN	NaN	NaN	24.3421	NaN	24.8984	25.0181	NaN	24.8381	24.6733	NaN	NaN	NaN	NaN		NaN	1	0	NaN			NaN	1	0	NaN	Col-0 only	Col-0 only	NaN	1	0	NaN			NaN	1	0	NaN			6	6	6
AT1G33610	269	At1g33610		extracellular	F4HR91	25.2786	25.0315	25.0425	24.7464	25.4652	25.2905	25.0706	25.2405	26.3127	26.242	26.4031	26.1686	26.3872	26.1828	26.3611	26.3766		0.902698	0.318378	0.241974	0.213038			0.268682	0.801765	0.0453486	0.0423989			4.52388	0.000488312	-1.06025	-0.968712	+	+	4.35559	0.000202335	-1.25687	-1.12238	+	+	11	11	11
AT1G67140	270	SWEETIE		plasma membrane	F4HRS2	24.3934	24.546	24.913	24.4901	24.4331	24.5185	24.5511	24.5577	25.8468	25.375	25.5193	25.2186	25.1038	25.0161	25.1919	24.8632		0.244861	0.698884	-0.0705438	-0.0631474			1.59303	0.164724	-0.446156	-0.387589			3.36746	0.0108183	-0.528654	-0.491449	+		2.675	0.00104348	-0.904265	-0.769223	+	+	24	24	24
AT1G67230	271	CRWN1	Protein CROWDED NUCLEI 1	nucleus	F4HRT5	28.2822	27.9602	28.2875	27.9367	28.2057	28.2172	28.2213	28.0829	29.2925	29.4395	29.3555	29.1849	28.6719	29.07	29.035	29.1051		0.260077	0.716197	0.0651274	0.0590608			1.64753	0.211651	-0.347639	-0.312068			3.52043	0.00279476	-0.788692	-0.71318	+	+	4.43287	0.00018638	-1.20146	-1.08137	+	+	35	35	35
AT1G01320	273	At1g01320		golgi	F4HS99	29.5078	29.4454	29.5007	29.4842	29.3081	29.3522	29.4173	29.3517	28.8698	28.9158	29.0065	28.7523	28.3697	28.544	28.5716	28.4518		2.52511	0.493335	-0.12721	-0.123929			2.91291	0.168394	-0.401815	-0.375501			5.5839	0.00122179	0.873043	0.830509	+	+	4.46207	0.00484615	0.598437	0.567417	+	+	80	69	69
AT1G27430	274	At1g27430		nucleus	F4HSW8	25.1453	25.1534	25.121	24.8414	25.2282	25.4707	25.3005	25.0422	25.2914	NaN	NaN	NaN	25.0245	NaN	25.151	24.8079		0.841925	0.378415	0.195126	0.174824			NaN	1	0	NaN			0.980322	0.102577	0.265909	0.23442			NaN	1	0	NaN			14	7	7
AT1G67490	276	GCS1	Mannosyl-oligosaccharide glucosidase GCS1	endoplasmic reticulum	F4HTM3	NaN	25.3206	NaN	NaN	NaN	24.776	25.1011	26.0192	24.4335	NaN	NaN	NaN	25.9688	25.3288	25.0505	24.7942		NaN	1	0	NaN			NaN	1	0	NaN			0.0102027	0.929888	0.0132019	0.00922179			NaN	1	0	NaN			8	8	8
AT1G74070	278	CYP26-2	Peptidyl-prolyl cis-trans isomerase CYP26-2, chloroplastic	plastid	F4HTT6	26.207	26.7129	26.9138	27.1222	26.3281	26.897	26.2618	26.9731	27.6842	27.5847	27.4876	27.2611	28.7583	28.0355	27.9641	28.2232		0.178792	0.571722	-0.123952	-0.0975868			1.9884	0.0747342	0.740879	0.616856			3.13032	0	-1.63027	-1.29545	+	+	1.91572	0.00281221	-0.765439	-0.629522	+	+	14	14	14
AT1G01710	280	At1g01710		peroxisome	F4HU51	NaN	23.3602	23.3988	23.2657	23.5617	23.4372	23.5658	NaN	NaN	24.0872	NaN	23.988	NaN	23.9942	23.9442	24.2694		1.44599	0.395972	0.179986	0.170145			NaN	1	0	NaN			2.12522	0.0116915	-0.5477	-0.493619	+		NaN	1	0	NaN			8	8	8
AT1G14300	283	At1g14300		cytosol	F4HUI7	NaN	NaN	NaN	NaN	23.6435	23.6193	NaN	23.7979	NaN	NaN	NaN	NaN	NaN	NaN	NaN	NaN		NaN	1	0	NaN	tig2 only	tig2 only	NaN	1	0	NaN			NaN	1	0	NaN			NaN	1	0	NaN			2	2	2
AT1G34220	286	At1g34220		nucleus	F4HUX0	27.1076	27.4407	27.1775	27.2593	27.5699	27.9222	27.761	26.9507	NaN	NaN	NaN	NaN	26.1382	NaN	26.1881	25.9791		0.650707	0.263253	0.304646	0.248803			NaN	1	0	NaN	tig2 only	tig2 only	2.61336	0	1.44913	1.15279	+	+	NaN	1	0	NaN			11	11	11
AT1G02080	292	At1g02080		golgi	F4HVV6	27.3748	27.3529	27.3688	27.1833	27.1802	27.0913	27.1347	27.1188	27.6218	27.6736	27.7468	27.4251	27.2735	27.2501	27.3574	27.3042		2.05662	0.369507	-0.188678	-0.179794			2.34566	0.220556	-0.320557	-0.298842			2.84014	0.204507	-0.165031	-0.160267			1.93949	0.0741705	-0.29691	-0.274234			56	56	56
AT1G02120	293	VAD1	Protein VASCULAR ASSOCIATED DEATH 1, chloroplastic	cytosol,nucleus	F4HVW5	NaN	NaN	NaN	NaN	NaN	24.7573	24.3681	24.4747	NaN	NaN	NaN	NaN	NaN	NaN	NaN	NaN		NaN	1	0	NaN	tig2 only	tig2 only	NaN	1	0	NaN			NaN	1	0	NaN			NaN	1	0	NaN			10	10	10
AT1G20970	296	At1g20970		nucleus	F4HWC3	26.2704	26.4036	26.4429	26.1707	26.469	26.5333	26.3789	26.0537	26.2865	25.8893	26.0444	25.6782	25.7551	26.2003	25.7528	25.7567		0.110292	0.842215	0.0367951	0.0327517			0.261966	0.592862	-0.108343	-0.0926143			1.72837	0.0191923	0.492475	0.426724	+		1.29422	0.0553207	0.347337	0.303983			20	20	20
AT1G21080	297	At1g21080		cytosol;golgi	F4HWD5;Q8GYX8	24.8135	24.3997	24.4009	24.2666	24.488	24.4876	24.5849	24.8777	24.345	NaN	24.3655	NaN	24.5022	NaN	24.6349	24.6079		0.409437	0.499912	0.139418	0.121196			NaN	1	0	NaN			0.0877926	0.805015	0.0278872	0.0250262			NaN	1	0	NaN			11	11	11
AT1G28350	299	At1g28350		cytosol	F4HWL4	26.6604	26.8138	26.7958	26.7681	25.9139	26.1227	26.9954	26.3455	24.3877	NaN	23.2226	NaN	24.4984	22.6329	23.9747	NaN		0.88606	0.173838	-0.415174	-0.335705			NaN	1	0	NaN			2.34283	0	2.64233	1.71454	+	+	NaN	1	0	NaN			20	20	18
AT1G48210	301	At1g48210		cytosol;nucleus,plasma membrane;plasma membrane	F4HWU0;Q8H0Z8;Q9C890;Q9LIC9;Q9SYM9;Q9LYN8	25.4866	25.8471	25.7883	25.8396	26.0369	26.1758	26.2648	25.8771	25.8458	25.1347	25.3376	25.694	25.8398	25.3073	25.7065	25.9056		1.55882	0.195974	0.348228	0.310805			0.387906	0.411561	0.186823	0.154312			1.3413	0.0391063	0.398822	0.344241	+		0.613049	0.149701	0.237417	0.200572			11	11	4
AT1G14850	304	NUP155	Nuclear pore complex protein NUP155	nucleus	F4HXV6	27.5042	27.5073	27.4702	27.5405	27.3785	27.5418	27.4823	27.6236	28.1798	28.2736	28.1867	27.7849	27.8442	27.8404	27.9886	27.9383		0.0063309	0.995559	0.00101233	0.000960878			0.89353	0.353319	-0.203402	-0.182397			3.11786	0.0301656	-0.396317	-0.372768	+		2.80042	0.00592959	-0.60073	-0.541115	+	+	45	45	45
AT1G15130	305	At1g15130		nucleus	F4HXZ1	28.4391	28.5041	28.4583	28.4058	28.2685	28.3222	28.4015	28.3808	28.5493	27.7116	27.9828	28.5494	28.5842	28.6995	28.4896	28.4596		1.61016	0.552695	-0.108562	-0.10475			0.829162	0.220253	0.359931	0.295761			1.87906	0.136875	-0.214967	-0.202446			0.560576	0.136753	0.253526	0.209332			33	33	33
AT1G21630	307	At1g21630		nucleus	F4HY32	26.4475	26.4219	26.4393	26.3134	26.3549	26.2968	26.3385	26.4103	27.3815	27.3327	27.3876	27.0743	26.9989	26.9974	27.0802	27.0769		0.686177	0.741401	-0.0553508	-0.0532713			1.77704	0.286934	-0.25564	-0.237184			6.09907	0.00365375	-0.688242	-0.666234	+	+	4.48149	0.000737044	-0.888531	-0.822301	+	+	33	33	32
AT1G35220	309	At1g35220		nucleus	F4HYA7	25.5023	25.291	25.6085	25.8883	25.8127	25.6093	25.4903	25.5032	26.0268	25.9106	25.9524	25.9905	26.0276	25.9589	26.0673	25.9464		0.0778591	0.869425	0.0313435	0.0273774			0.336472	0.870602	0.0299373	0.0288412			2.59389	0.0319079	-0.39618	-0.366886	+		1.69628	0.0330747	-0.397586	-0.352874	+		10	10	10
AT1G35420	310	At1g35420		plastid	F4HYC8	26.033	NaN	25.9538	26.332	26.2391	26.2041	26.0293	26.1509	26.0287	25.7063	NaN	25.7478	26.0558	25.9543	26.1676	25.951		0.172151	0.78516	0.0495741	0.0446372			0.971244	0.351715	0.204587	0.185279			0.912359	0.318353	0.123703	0.115738			0.843766	0.106866	0.278716	0.241657			4	4	4
AT1G48420	312	DCD	Bifunctional D-cysteine desulfhydrase/1-aminocyclopropane-1-carboxylate deaminase, mitochondrial	mitochondrion	F4HYF3	25.7026	26.0625	26.2808	26.1316	25.9392	26.4241	25.8582	25.7596	26.6284	26.5117	26.7007	26.5838	26.0547	26.4373	26.6276	26.6921		0.0933285	0.799299	-0.0490999	-0.0411939			0.465298	0.466394	-0.153242	-0.133403			1.16883	0.0286482	-0.457596	-0.37952	+		2.31966	0.00891174	-0.561738	-0.497575	+	+	14	14	14
AT1G48650	313	At1g48650		nucleus	F4HYJ7;F4IM84	26.3414	26.3796	26.4705	25.7104	26.6588	26.9465	26.3657	26.2982	22.8951	NaN	NaN	NaN	NaN	NaN	NaN	21.258		0.731325	0.236631	0.341843	0.278211			NaN	1	0	NaN			NaN	1	0	NaN			NaN	1	0	NaN			26	26	24
AT1G55160	314	At1g55160		nucleus	F4HYQ1	25.7766	25.8278	25.9394	25.5946	25.8563	26.1291	26.1495	26.2686	25.7661	26.2706	26.1175	26.3008	26.1564	26.2155	26.1551	25.9532		1.50604	0.23087	0.316247	0.284147			0.0157783	0.973774	0.0063138	0.00556085			0.0655139	0.865677	-0.0192103	-0.0173955			1.22303	0.0647635	-0.329143	-0.288175			7	7	7
AT1G62330	315	At1g62330		golgi	F4HYR4	25.7843	25.6596	25.5853	25.6994	25.4432	25.4252	25.4485	25.2689	25.9218	25.7732	25.8921	25.9876	26.0487	25.9337	26.1648	NaN		2.51961	0.239896	-0.285691	-0.26962			1.00141	0.439615	0.155366	0.144258			3.46898	0.00529279	-0.652611	-0.606868	+	+	1.87266	0.151345	-0.211554	-0.199376			8	8	6
AT1G15200	318	At1g15200		nucleus	F4HZI8	25.122	25.1361	25.3873	25.3206	25.5083	25.2418	24.6397	25.0768	NaN	NaN	NaN	25.2103	NaN	NaN	24.9197	25.082		0.264827	0.553382	-0.12483	-0.104559			NaN	1	0	NaN			NaN	1	0	NaN			NaN	1	0	NaN			5	5	5
AT1G15290	319	At1g15290		nucleus	F4HZK4	27.6122	27.5214	27.6286	27.7037	27.2011	27.4862	27.46	27.4637	27.8271	27.9634	27.9346	27.7416	27.3956	27.4675	27.6424	27.7297		1.48921	0.34037	-0.213741	-0.19843			1.8034	0.239645	-0.307922	-0.281888			0.748767	0.246555	-0.156043	-0.14155			2.12599	0.10802	-0.250224	-0.23534			24	18	18
AT1G22060	320	At1g22060		nucleus	F4HZS8	25.986	26.1396	26.1059	26.079	26.351	26.166	26.0446	26.037	26.3995	26.7025	26.4387	26.5192	26.063	25.8589	26.1345	26.0355		0.392823	0.685173	0.072052	0.0666894			2.82633	0.132094	-0.492027	-0.451736			0.646453	0.318006	0.126693	0.115824			2.95333	0.0202626	-0.437386	-0.406898	+		13	13	12
AT1G48950	321	At1g48950		nucleus	F4I045	NaN	NaN	NaN	NaN	24.1257	24.0489	23.8296	23.8301	NaN	NaN	NaN	NaN	NaN	NaN	NaN	NaN		NaN	1	0	NaN	tig2 only	tig2 only	NaN	1	0	NaN			NaN	1	0	NaN			NaN	1	0	NaN			6	6	6
AT1G55450	323	At1g55450		cytosol	F4I0B5	26.8586	27.0225	26.8858	26.7584	27.1165	27.1292	27.1266	27.0717	27.0582	26.8482	26.992	27.1641	27.3229	27.2917	27.1281	27.1194		2.19475	0.310829	0.229694	0.217497			1.2449	0.350064	0.199902	0.184243			0.973121	0.378332	-0.104512	-0.0990587			0.774795	0.318775	-0.134305	-0.123708			11	11	10
AT1G69200	325	FLN2	Fructokinase-like 2, chloroplastic	plastid	F4I0K2	27.492	27.5117	27.6468	27.2063	28.1422	27.9138	27.4648	27.4994	26.8636	26.9876	26.9769	26.8913	26.5963	26.9008	26.9938	26.8852		0.758757	0.267835	0.290847	0.244666			0.416157	0.646816	-0.0858483	-0.0786631			2.57075	0.00177554	0.911029	0.768418	+	+	2.80919	0.00985774	0.534334	0.486816	+	+	17	17	17
AT1G09620	329	At1g09620		cytosol	F4I116	29.3036	29.2475	29.2491	29.2297	28.9345	29.1428	29.0401	29.0577	29.6607	29.6287	29.6879	29.526	29.1085	29.3916	29.3776	29.3484		2.46904	0.333645	-0.213706	-0.204374			2.26083	0.220597	-0.319306	-0.296907			1.79524	0.0914902	-0.262757	-0.243481			4.1058	0.0323241	-0.368357	-0.354582	+		62	62	62
AT1G15780	330	MED15A	Mediator of RNA polymerase II transcription subunit 15a	nucleus	F4I171	NaN	23.1171	23.1567	23.2491	NaN	22.6728	NaN	22.4924	23.5046	NaN	NaN	NaN	NaN	NaN	NaN	NaN		NaN	1	0	NaN			NaN	1	0	NaN			NaN	1	0	NaN			NaN	1	0	NaN			3	3	3
AT1G29350	334	At1g29350		nucleus	F4I1G1	27.7443	27.7287	27.9857	27.935	27.5617	27.8955	27.845	26.9578	26.8411	27.0177	27.1004	26.7473	26.8596	26.8658	26.1273	26.1266		0.593973	0.290602	-0.283412	-0.231346			0.974339	0.181683	-0.431774	-0.351842			1.91213	0.00119619	1.07018	0.821669	+	+	3.94349	0.000758893	0.921819	0.835082	+	+	12	12	1
AT1G49540	335	ELP2	Elongator complex protein 2	golgi,nucleus	F4I1S7	24.573	24.3533	24.5973	24.5482	24.1946	24.1951	23.8266	24.3885	NaN	NaN	NaN	NaN	NaN	NaN	NaN	24.3655		1.51818	0.182166	-0.366746	-0.324548			NaN	1	0	NaN			NaN	1	0	NaN			NaN	1	0	NaN			7	7	7
AT1G55540	336	NUP214	Nuclear pore complex protein NUP214	nucleus	F4I1T7	25.1142	24.9652	25.1091	24.8967	24.9141	24.9197	24.9312	24.8993	25.4755	25.6142	25.5096	24.8042	24.9495	25.1492	25.2119	25.3815		0.994243	0.566378	-0.10524	-0.0998077			0.377722	0.428792	-0.17784	-0.147581			1.54772	0.0987892	-0.256952	-0.235855			0.861736	0.0728898	-0.329552	-0.276389			10	10	10
AT1G20380	339	At1g76140		cytosol;plastid	F4I2A0;F4HSS5	25.4354	25.6125	25.399	25.9738	26.2767	26.4991	26.6971	25.9054	25.3865	24.6264	24.9422	24.1351	24.4806	24.7791	24.7166	25.0094		1.86258	0.0532754	0.739402	0.608737			0.0315442	0.909633	-0.0261335	-0.0203362			3.67037	0	1.59816	1.3301	+	+	1.52194	0.00246229	0.83262	0.643201	+	+	18	18	18
AT1G29850	346	At1g29850		nucleus	F4I354	24.7042	NaN	NaN	NaN	NaN	NaN	24.3809	24.7591	25.4557	25.6428	25.5897	25.0536	25.4437	NaN	NaN	25.4958		NaN	1	0	NaN			NaN	1	0	NaN			NaN	1	0	NaN			NaN	1	0	NaN			5	5	5
AT1G29940	347	NRPA2	DNA-directed RNA polymerase	nucleus	F4I366	26.0481	25.9166	26.1064	26.1675	25.7808	25.6035	25.6846	25.8375	25.0899	NaN	24.8806	NaN	25.3224	25.0989	25.1398	25.1627		2.37355	0.196227	-0.333056	-0.309968			NaN	1	0	NaN			3.58642	0.00978648	0.545641	0.509347	+	+	NaN	1	0	NaN			15	15	15
AT1G49600	348	RBP47A	Polyadenylate-binding protein RBP47A	nucleus	F4I3B3	27.1922	27.1573	27.2756	27.1388	27.0693	27.4667	27.501	27.3186	26.3357	25.6854	26.7586	26.4329	NaN	26.846	26.2584	26.0023		0.698708	0.46788	0.147911	0.134127			0.0687401	0.772814	0.065731	0.0491135			2.01063	0.00169309	0.969983	0.782818	+	+	2.10385	0.00129778	0.887803	0.723593	+	+	13	13	6
AT1G49670	349	NQR		peroxisome	F4I3C3	25.5799	25.7162	25.778	25.616	25.5964	25.7137	25.7284	25.6805	25.7597	25.7575	25.7672	25.9401	25.7894	25.5245	25.6639	25.7161		0.0464153	0.968858	0.00720358	0.00683313			0.9455	0.49042	-0.132638	-0.123776			0.0340814	0.955797	0.006248	0.00587634			1.0916	0.312979	-0.133594	-0.125587			15	15	15
AT1G56050	350	YchF/Ola1	Obg-like ATPase 1	plastid	F4I3J0	29.0756	29.201	29.2477	29.2053	29.0133	29.13	29.2847	28.9429	28.7108	28.7038	28.7941	28.5904	28.5855	28.816	28.5693	28.8997		0.489734	0.621577	-0.0896788	-0.0827722			0.0686858	0.929324	0.0178609	0.0163442			1.81866	0.0419533	0.375102	0.337457	+		3.87472	0.0130444	0.482641	0.457074	+		17	17	17
AT1G63500	351	At1g63500		cytosol;plasma membrane	F4I3M3;F4JPT1;Q9LFD0	25.0037	24.6238	25.1449	24.3875	24.7968	25.5033	25.227	24.9091	25.2536	25.088	25.2776	25.383	25.6583	25.5289	25.9304	25.3755		0.647792	0.251981	0.319093	0.258174			1.51428	0.196825	0.372712	0.329119			1.38547	0.0188341	-0.51422	-0.429061	+		1.33481	0.0237522	-0.4606	-0.389046	+		8	7	3
AT1G63680	352	MURE		plastid	F4I3P9	29.1727	29.0441	29.1503	29.1677	28.8989	29.1969	29.1617	28.8929	27.6323	26.9987	27.4514	28.1051	27.531	28.0132	28.2205	27.8332		0.502854	0.600401	-0.0961256	-0.08839			0.616626	0.243468	0.352592	0.2773			3.30179	0.000497354	1.13812	0.974749	+	+	3.33046	0.000302326	1.58684	1.28923	+	+	24	24	24
AT1G76810	355	At1g76810		cytosol;nucleus	F4I420;Q9SRE1;F4I421	27.4088	27.0747	27.6564	27.204	27.7096	27.8785	27.922	27.7617	27.5088	27.8465	27.5792	27.3077	26.6218	27.5858	27.4345	27.5594		1.91055	0.117446	0.482	0.424171			0.461406	0.317945	-0.260177	-0.207438			1.16211	0.0207837	0.517581	0.419478	+		0.634639	0.161786	-0.224596	-0.192142			37	37	36
AT1G04080	356	PRP39		nucleus	F4I448	27.7091	27.7759	27.6566	27.6732	27.5522	27.5407	27.5072	27.5873	26.8291	26.1899	26.5144	27.1634	27.122	27.0866	27.1587	26.8046		2.6236	0.424269	-0.156839	-0.152097			0.821994	0.220569	0.368787	0.301317			3.05718	0.0134504	0.503871	0.465485	+		2.56281	0.000783673	1.0295	0.850472	+	+	25	25	25
AT1G23230	359	MED23	Mediator of RNA polymerase II transcription subunit 23	golgi	F4I4P3	24.1899	23.587	24.4379	23.85	24.0368	23.5695	23.9614	23.867	24.1667	NaN	24.3729	NaN	NaN	24.2536	NaN	23.8912		0.311586	0.478563	-0.157523	-0.129835			NaN	1	0	NaN			NaN	1	0	NaN			NaN	1	0	NaN			9	9	9
AT1G30070	361	At1g30070		cytosol	F4I4Q9	25.371	25.4527	25.1036	25.5392	25.2971	25.4052	25.1771	25.524	24.5566	NaN	NaN	NaN	24.4788	24.4605	24.7655	24.4121		0.0460275	0.932148	-0.015801	-0.0141096			NaN	1	0	NaN			3.54658	0.00221529	0.821621	0.740801	+	+	NaN	1	0	NaN			4	4	4
AT1G70570	365	At1g70570		plastid	F4I5H7	25.7909	25.8928	25.9388	25.964	25.5962	25.8402	26.0428	25.7164	26.252	25.946	24.4662	25.7843	25.7775	25.9204	25.9276	25.7438		0.422348	0.599804	-0.0977106	-0.0886101			0.234274	0.384039	0.230208	0.164791			0.156273	0.70158	-0.0434341	-0.0392504			0.3015	0.144789	0.284485	0.203794			21	21	21
AT1G30470	367	At1g30470		nucleus	F4I6B2	27.5037	27.3337	27.493	27.3416	27.2587	27.3768	27.3173	27.4209	27.8557	27.4072	27.8454	27.5712	27.5048	27.2273	27.7703	27.6058		0.604371	0.670795	-0.074553	-0.0704417			0.396999	0.49175	-0.142865	-0.123367			0.757732	0.196739	-0.183563	-0.164004			1.10422	0.117943	-0.251875	-0.225088			14	14	14
AT1G17290	370	ALAAT1	Alanine aminotransferase 1, mitochondrial	mitochondrion	F4I7I0	29.3696	29.421	29.464	29.3782	29.4395	29.3584	29.4009	29.2785	28.8316	28.822	28.74	29.0664	29.0136	29.0484	29.07	29.1813		0.422637	0.819695	-0.0388341	-0.037312			1.44866	0.331413	0.213286	0.19767			2.94471	0.06847	0.29104	0.277168			3.50177	0.00812937	0.54316	0.505975	+	+	34	34	22
AT1G41830	372	SKS6		extracellular	F4I7X1	27.0546	27.2078	27.398	27.3785	27.3577	27.5063	27.5616	27.3782	27.6865	27.8154	27.7846	27.8877	27.8377	27.7679	27.8797	27.8199		1.04753	0.378179	0.191226	0.174704			0.285652	0.856298	0.0327649	0.0312724			3.33242	0.0349522	-0.375359	-0.355939	+		2.96953	0.00974558	-0.53382	-0.489386	+	+	16	13	12
AT1G64790	373	ILA		cytosol,plastid	F4I893;REV__O65426	28.4475	28.4008	28.3775	28.3564	28.3462	28.338	28.2818	28.2495	28.53	28.5428	28.5922	28.3159	27.9922	28.0733	28.0535	28.0318		1.63665	0.598211	-0.091692	-0.0889991			3.43516	0.138263	-0.457541	-0.430153			4.03456	0.080383	0.266206	0.258728			0.76401	0.431679	-0.0996428	-0.0936231			97	97	97
AT1G65010	374		Putative WEB family protein At1g65010, chloroplastic	nucleus	F4I8B9	27.2014	26.8511	27.1508	27.038	27.0633	27.098	27.2661	27.2576	27.9611	27.4373	27.9408	27.4402	27.2085	27.4184	27.4783	27.2588		0.549234	0.56306	0.110897	0.101376			1.1514	0.21937	-0.35382	-0.304707			1.06185	0.211747	-0.16977	-0.156762			2.04616	0.00561148	-0.634487	-0.543658	+	+	43	43	39
AT1G05320	375	At1g05320		endoplasmic reticulum	F4I8Q1	25.6357	25.7283	25.2719	25.7788	25.7301	25.8925	25.9288	25.8273	25.4359	25.1465	25.2	26.011	26.5465	26.4154	26.5341	25.8705		1.01454	0.316071	0.240992	0.214693			1.89863	0.0654468	0.893272	0.712171			1.61978	0.0192142	-0.496946	-0.426331	+		0.282268	0.310646	0.155334	0.126436			23	21	21
AT1G17650	376	GLYR2	Glyoxylate/succinic semialdehyde reductase 2, chloroplastic	plastid	F4I907	27.0123	27.1027	27.2829	26.9222	27.2658	27.382	27.0972	27.0931	27.2557	27.2532	27.2724	27.1741	27.4111	27.3824	27.2794	27.2491		0.58454	0.51321	0.129478	0.117261			1.05781	0.613201	0.0916495	0.0877077			0.737737	0.330553	-0.120993	-0.111992			1.02407	0.251342	-0.158821	-0.147045			16	16	16
AT1G24300	377	At1g24300		nucleus	F4I983	25.9649	26.3028	26.1401	26.0577	26.1399	26.1441	26.0542	26.2597	26.3224	26.342	26.2649	26.2931	26.0441	26.0998	26.1616	26.0288		0.15215	0.85435	0.0331078	0.0305648			3.17272	0.306469	-0.221995	-0.21458			0.600442	0.547386	0.0658846	0.0626365			1.37243	0.188582	-0.189218	-0.176235			23	23	16
AT1G51510	378	Y14		cytosol,nucleus	F4I9J7	27.0839	27.0362	NaN	26.562	26.7299	26.529	26.2585	26.8593	26.5491	26.388	26.5572	26.5384	26.2364	26.2507	26.6016	NaN		0.678498	0.265082	-0.299846	-0.248144			0.608544	0.476318	-0.145304	-0.130824			0.576786	0.147796	0.231297	0.1953			1.32688	0.0412679	0.385839	0.336308	+		5	5	5
AT1G58230	380	At1g58230		nucleus	F4I9T0	NaN	24.5574	24.5091	NaN	NaN	24.1845	NaN	NaN	25.0122	NaN	24.6226	24.4707	24.7465	NaN	NaN	NaN		NaN	1	0	NaN			NaN	1	0	NaN			NaN	1	0	NaN			NaN	1	0	NaN			10	10	10
AT1G78150	384	At1g78150		nucleus	F4IA48	25.223	25.3289	25.4215	25.3103	25.6229	25.7043	25.7155	26.1009	25.0776	25.4252	25.427	24.929	25.8936	25.3999	25.5858	25.6246		2.1778	0.119597	0.464975	0.417209			1.35705	0.179785	0.411289	0.354015			0.49414	0.252272	0.1599	0.139324			0.344587	0.430853	0.106214	0.0938142			14	14	13
AT1G11720	387	SS3	Starch synthase 3, chloroplastic/amyloplastic	plastid	F4IAG2	26.2323	26.1577	26.3444	26.165	26.2113	26.2049	26.2785	26.1663	27.8663	27.8471	27.7849	27.7046	27.5728	27.6113	27.6055	27.6485		0.0699217	0.958425	-0.00961351	-0.00916341			2.53503	0.351027	-0.191216	-0.183931			8.35765	0	-1.39429	-1.35633	+	+	6.84993	0.000460177	-1.57589	-1.49154	+	+	22	22	22
AT1G18270	389	At1g18270		plasma membrane	F4IAP5	27.8795	27.8062	27.9229	27.8928	27.722	27.646	27.7283	27.7493	28.6387	28.5009	28.4471	28.4574	28.1705	28.3547	28.4569	28.309		2.56349	0.411907	-0.163938	-0.158622			1.35755	0.364515	-0.188267	-0.17529			4.14014	0.00613389	-0.611343	-0.574797	+	+	4.80753	0.00342857	-0.635673	-0.605054	+	+	53	53	53
AT1G24706	390	THO2	THO complex subunit 2	nucleus	F4IAT2	26.62	26.6041	26.7001	26.5001	26.6768	26.6591	26.6127	26.7281	26.4037	26.2625	26.47	25.9793	25.9544	26.1362	26.1305	26.1523		0.633249	0.711116	0.0630741	0.0602128			0.774482	0.383006	-0.185523	-0.165887			4.47694	0.00749902	0.575801	0.547189	+	+	1.51349	0.0614109	0.327204	0.293104			32	32	32
AT1G31690	391	At1g31690		extracellular	F4IAX0;P0DO00;F4IAX1	27.5789	27.8317	27.9704	27.8006	28.1486	28.3394	28.114	28.2615	27.0394	27.0522	27.1159	27.2609	27.082	27.0295	26.9434	27.2009		2.32624	0.136775	0.420477	0.383572			0.301285	0.770525	-0.0531478	-0.0494852			5.326	0	1.15192	1.07181	+	+	3.40394	0.00298981	0.678299	0.619087	+	+	27	27	27
AT1G05700	392	At1g51805		extracellular;plasma membrane	F4IB63;A0A1P8AVQ6;A0A1P8AWS5;Q9LIG2;C0LGL4;F4IB76;F4I065;A0A1P8AW67;Q9SI06;C0LGG4;Q9FZB8;Q9FZB1;C0LGW2;A0A1P8BEN9;F4J927;C0LGD6;Q9ZQR3;C0LGD9;Q9SN97;Q9SNA3;Q9SNA0;O81067;O81069;O64556;O65924;Q9ZQQ7;Q9C8H4	26.3484	26.3703	26.4226	26.5395	26.2782	26.2759	26.3135	26.2577	27.659	27.5992	27.516	27.5537	27.4297	27.3088	27.3818	27.2552		1.69589	0.469479	-0.13891	-0.13302			2.53151	0.299666	-0.23811	-0.2269			6.70389	0.000372372	-1.06258	-1.02137	+	+	6.24628	0.000195489	-1.16178	-1.10366	+	+	21	21	16
AT1G65540	395	At1g65540		mitochondrion	F4IBH5	24.8242	NaN	24.1555	NaN	24.24	24.2808	24.3504	24.3271	24.574	24.7262	NaN	24.4743	25.0315	NaN	24.9432	24.9844		NaN	1	0	NaN			2.15273	0.17609	0.394845	0.366417			5.13334	0.00409632	-0.686769	-0.662866	+	+	NaN	1	0	NaN			11	9	9
AT1G65820	397	At1g65820		plasma membrane	F4IBL0	25.743	25.7569	25.6459	25.4621	26.1156	26.2988	26.5118	26.1287	NaN	NaN	NaN	NaN	24.824	NaN	NaN	NaN		2.74836	0.0618824	0.611751	0.548723			NaN	1	0	NaN			NaN	1	0	NaN			NaN	1	0	NaN			1	1	1
AT1G78915	398	At1g78915		peroxisome	F4IBX5	26.2388	25.7544	25.9178	25.7157	25.6938	26.349	26.103	25.7414	26.7461	26.153	26.5863	25.9109	26.4992	27.1769	26.3053	26.3881		0.124562	0.734617	0.0651402	0.0544755			0.383929	0.342827	0.243293	0.190561			1.30812	0.0105899	-0.62059	-0.495528	+		1.00725	0.0306667	-0.442437	-0.360795	+		6	6	6
AT1G12230	399	At1g12230		plastid	F4IC59	26.0372	26.4204	26.0109	26.274	26.2401	26.2696	26.13	26.3505	27.3534	27.6355	27.4307	27.3752	27.4366	27.3168	27.3856	27.3448		0.230591	0.72992	0.0618892	0.0558475			0.514813	0.671523	-0.0777564	-0.0727076			6.16745	0	-1.1234	-1.06736	+	+	4.42017	0.000208	-1.26305	-1.13041	+	+	16	16	16
AT1G52410	402	TSA1	TSK-associating protein 1	cytosol,nucleus	F4ICX9	27.268	27.3312	27.3009	27.1768	28.4086	28.5901	28.601	28.6333	28.1079	27.9585	28.0141	27.9055	27.9845	28.0355	28.0261	28.1004		6.14653	0	1.28902	1.21521	+	+	0.349074	0.822639	0.0401726	0.0382795			4.05679	0.01062	0.521606	0.493891	+		4.95353	0.00157493	-0.727236	-0.689557	+	+	58	58	58
AT1G79150	406	At1g79150		nucleus	F4IDJ0	25.0181	24.3971	24.5957	24.3803	24.3204	24.2848	24.4881	24.6746	23.394	NaN	NaN	NaN	NaN	NaN	NaN	NaN		0.394652	0.469873	-0.155784	-0.132787			NaN	1	0	NaN			NaN	1	0	NaN			NaN	1	0	NaN			13	13	13
AT1G06670	407	NIH		nucleus	F4IDQ6	24.9292	25.1435	24.9194	NaN	NaN	NaN	24.1272	24.4472	NaN	NaN	NaN	NaN	NaN	NaN	NaN	NaN		NaN	1	0	NaN			NaN	1	0	NaN			NaN	1	0	NaN			NaN	1	0	NaN			8	8	6
AT1G12470	408	At1g12470		cytosol	F4IDS7	24.6674	25.1653	24.9961	24.7625	24.3201	24.9507	24.7521	25.2556	26.5048	26.2411	26.2341	26.3699	26.064	26.1126	26.0119	25.9749		0.130011	0.696184	-0.0782175	-0.0637891			2.24399	0.243673	-0.296592	-0.277018			3.07444	0.000369048	-1.22122	-1.01907	+	+	4.49814	0.000285714	-1.43959	-1.2744	+	+	17	17	17
AT1G19140	411	At1g19140		mitochondrion	F4IE14	NaN	25.9862	NaN	25.7563	25.5715	25.5949	25.8013	25.726	NaN	NaN	NaN	NaN	25.4056	NaN	25.5072	25.436		NaN	1	0	NaN			NaN	1	0	NaN	tig2 only	tig2 only	1.63518	0.12999	0.223817	0.209319			NaN	1	0	NaN			6	6	6
AT1G52780	413	At1g52780		plasma membrane	F4IEK8	25.8646	26.0395	25.9779	25.713	25.8954	26.0286	26.086	25.9844	26.3849	26.254	26.3753	26.3518	26.1125	26.1169	25.9375	26.2064		0.568296	0.588576	0.0998745	0.0922849			2.09347	0.291658	-0.248134	-0.23326			0.658045	0.419225	-0.0947461	-0.0886172			2.89723	0.0195265	-0.442755	-0.410811	+		27	27	27
AT1G79350	414	EMB1135		nucleus	F4IF36	24.9287	24.7151	25.0228	24.7787	24.7599	25.2912	25.3853	24.742	25.4111	25.5382	25.7355	25.1547	23.543	24.6799	24.7034	25.0316		0.445189	0.419606	0.183277	0.154736			1.50195	0.0629767	-0.970437	-0.720156			0.740659	0.0234451	0.555153	0.405944	+		2.27603	0.00684882	-0.598561	-0.524885	+	+	11	11	11
AT2G04842	416	EMB2761		mitochondrion,plastid	F4IFC5	27.5322	27.8545	27.6572	27.7484	27.6853	27.9474	28.0082	27.6067	27.4867	27.2353	27.2874	27.1717	26.9887	27.0573	27.0359	27.3045		0.423095	0.562137	0.113822	0.101676			1.0483	0.356567	-0.198658	-0.180897			2.98524	0.00470244	0.71528	0.638176	+	+	2.23262	0.0287683	0.402801	0.36735	+		31	31	31
AT2G45540	419	At2g45540		nucleus	F4IG73	25.7641	25.6816	25.5832	25.4827	25.5599	25.6231	25.6166	25.6446	26.5494	26.3571	26.4729	26.3328	26.0606	26.1248	26.1018	26.1589		0.0971692	0.923432	-0.0168657	-0.0158583			2.93165	0.221263	-0.316514	-0.300087			5.75794	0.0112779	-0.500489	-0.487127	+		4.26101	0.00117391	-0.800138	-0.741385	+	+	39	39	34
AT2G05120	420	NUP133	Nuclear pore complex protein NUP133	nucleus	F4IGA5	26.2323	26.2332	26.2621	26.1065	26.226	26.0392	26.1262	26.2123	26.6189	26.5522	26.5856	26.2144	26.2976	26.5257	26.3515	26.4081		0.469454	0.734261	-0.0575924	-0.054565			0.404401	0.613082	-0.0970693	-0.0877854			2.02197	0.105366	-0.24479	-0.229791			1.53053	0.0869928	-0.284266	-0.258421			28	28	28
AT2G40360	421	At2g40360	Ribosome biogenesis protein BOP1 homolog	nucleus	F4IH25	24.7265	24.5719	24.6999	23.9065	24.2684	23.9825	23.8033	24.2065	23.7484	NaN	NaN	NaN	NaN	NaN	NaN	NaN		0.952667	0.172162	-0.411014	-0.336777			NaN	1	0	NaN			NaN	1	0	NaN			NaN	1	0	NaN			4	4	4
AT2G28290	424	SYD	Chromatin structure-remodeling complex protein SYD	nucleus	F4IHS2	25.4451	25.3016	25.7226	25.3915	25.7316	25.5625	25.3305	25.7034	25.7794	25.5571	25.9603	25.3862	25.4139	25.8447	25.6285	25.5472		0.397888	0.558001	0.116811	0.103465			0.15394	0.751316	-0.0622206	-0.0538826			0.0740732	0.813397	-0.0265718	-0.023543			0.632629	0.185136	-0.205603	-0.178007			29	29	29
AT2G34357	425	At2g34357		cytosol	F4IHU8	24.8842	24.9838	24.9336	24.9575	24.5165	24.5566	24.6836	NaN	24.4693	NaN	NaN	NaN	24.1871	23.933	24.4669	NaN		3.10114	0.174	-0.354172	-0.337621			NaN	1	0	NaN			1.13064	0.0456353	0.389934	0.335516	+		NaN	1	0	NaN			7	7	6
AT2G34640	426	PTAC12		plastid	F4IHY7	27.0611	27.2146	27.3364	27.0935	26.4559	26.6562	26.7381	26.8919	26.215	26.1466	26.1412	26.1313	25.3925	25.9121	25.7389	25.9032		2.36212	0.111702	-0.490819	-0.44203			1.85563	0.169212	-0.421871	-0.375685			3.11183	0.00120076	0.948862	0.82392	+	+	5.34417	0.000292428	1.01781	0.955171	+	+	11	11	11
AT2G40730	427	At2g40730		golgi	F4II29	25.6415	25.6994	25.8578	25.7105	25.7477	25.4759	25.6175	25.7955	25.3954	25.6343	25.4976	25.0425	25.7717	25.7763	25.9259	25.363		0.34255	0.699642	-0.0681648	-0.0628105			0.920455	0.251199	0.316809	0.269641			0.134492	0.666284	-0.0500965	-0.0439238			1.32513	0.0598899	0.334877	0.295149			18	18	18
AT2G22125	429	At2g22125		plasma membrane	F4IIM1	27.5934	27.4654	27.5345	27.48	27.3345	27.3704	27.24	27.2425	27.9565	27.9681	27.9399	27.6306	27.4238	27.5271	27.5204	27.5112		2.6273	0.319471	-0.221478	-0.212154			2.36818	0.180565	-0.378148	-0.348591			2.55218	0.151551	-0.198743	-0.190945			2.20493	0.0435787	-0.355413	-0.327168	+		64	64	63
AT2G34680	431	AIR9	187-kDa microtubule-associated protein AIR9	cytosol	F4IIU4	25.0093	25.0681	25.1122	24.855	24.9658	25.0386	25.1385	25.1734	26.4611	26.5267	26.6503	26.1591	25.9279	26.1267	25.947	26.055		0.408403	0.69803	0.067965	0.0633148			2.0491	0.16517	-0.435136	-0.390466			5.08985	0.000742981	-0.935082	-0.87671	+	+	4.72016	0.000295455	-1.43818	-1.28578	+	+	22	22	22
AT2G46560	432	At2g46560		cytosol	F4IJ68	NaN	24.5622	NaN	NaN	NaN	NaN	NaN	NaN	25.1015	NaN	25.1478	24.6038	NaN	NaN	24.8693	24.9823		NaN	1	0	NaN			NaN	1	0	NaN			NaN	1	0	NaN			NaN	1	0	NaN			4	4	4
AT2G15860	433	At2g15860		nucleus	F4IJD7	NaN	NaN	NaN	24.3747	24.6892	24.3655	24.9057	24.7853	NaN	NaN	25.5859	NaN	NaN	NaN	24.6246	NaN		NaN	1	0	NaN			NaN	1	0	NaN			NaN	1	0	NaN			NaN	1	0	NaN			4	4	4
AT2G22795	436	At2g22795		golgi	F4IKG5	25.7331	25.6369	25.887	25.4174	25.4527	25.4064	25.1692	25.4826	25.7941	NaN	NaN	NaN	25.0189	24.9181	25.0361	24.9537		1.27099	0.251512	-0.290882	-0.259392			NaN	1	0	NaN			2.68816	0.0312774	0.396017	0.367901	+		NaN	1	0	NaN			7	7	7
AT2G29340	437		Tropinone reductase homolog At2g29340	endoplasmic reticulum,peroxisome	F4IKM1	25.7645	25.7213	25.6857	25.5568	25.9895	26.1206	26.0254	25.8744	26.0746	25.689	25.9198	25.8702	25.6635	25.982	25.8277	25.5945		2.49123	0.206695	0.320401	0.300072			0.466322	0.53866	-0.121452	-0.108667			1.2387	0.122427	0.235552	0.214023			1.19179	0.166344	-0.206301	-0.189064			7	7	7
AT2G07360	438	At2g07360		plastid	F4IL68	26.6559	26.6804	26.75	26.4591	26.5277	26.5173	26.7588	26.5739	27.4361	27.4355	27.305	27.2943	26.6346	26.7708	26.7366	26.6433		0.197306	0.812118	-0.0419507	-0.0387034			4.88015	0.0675493	-0.671393	-0.638247			0.766756	0.392561	-0.101928	-0.0956555			4.21714	0.00175364	-0.73137	-0.681149	+	+	29	29	29
AT2G35920	440	At2g35920		nucleus	F4ILR7	24.894	25.5401	25.0187	24.9964	24.24	24.8334	24.4374	24.7151	25.3767	NaN	NaN	25.0636	24.3757	NaN	24.2314	NaN		1.51283	0.100287	-0.555831	-0.464078			NaN	1	0	NaN			NaN	1	0	NaN			NaN	1	0	NaN			13	11	11
AT2G36480	442	At2g36480		nucleus	F4IMY0	25.2028	25.0444	25.0951	25.1299	25.3752	25.2616	25.3966	NaN	25.6019	25.2366	25.1905	NaN	25.354	NaN	25.3651	NaN		2.1107	0.3185	0.226422	0.215084			NaN	1	0	NaN			NaN	1	0	NaN			0.959964	0.15061	-0.224934	-0.201596			6	6	6
AT2G01440	444	At2g01440		plastid	F4INA9	NaN	25.1399	NaN	NaN	25.3898	NaN	25.5079	25.9465	NaN	NaN	NaN	NaN	NaN	NaN	NaN	NaN		NaN	1	0	NaN			NaN	1	0	NaN			NaN	1	0	NaN			NaN	1	0	NaN			2	2	2
AT2G30800	445	HVT1		nucleus	F4INY4	24.6653	24.4264	24.9447	NaN	NaN	24.6316	NaN	24.1124	NaN	NaN	NaN	NaN	NaN	NaN	NaN	NaN		NaN	1	0	NaN			NaN	1	0	NaN			NaN	1	0	NaN			NaN	1	0	NaN			7	5	5
AT2G36810	446	SGR6	Protein SHOOT GRAVITROPISM 6	nucleus	F4IP13	24.035	24.1143	23.5739	NaN	24.2148	24.3834	24.9557	23.4707	26.3932	25.7532	25.7205	25.4192	25.7593	25.4292	25.2127	25.4123		0.386138	0.263076	0.348423	0.250916			0.777859	0.221209	-0.368162	-0.298336			1.98008	0.000425339	-1.19723	-0.902665	+	+	2.98742	0.00042623	-1.91382	-1.49471	+	+	20	20	20
AT2G17930	448	At2g17930		nucleus	F4IPJ1	25.6819	25.3122	25.4924	25.5424	25.5744	25.4692	25.3979	25.4913	26.5133	26.2705	26.7339	26.0664	25.5415	26.2217	26.2316	25.7646		0.104652	0.89109	-0.0240316	-0.0221575			1.05196	0.167421	-0.456175	-0.372458			1.39155	0.0262139	-0.456656	-0.388461	+		2.78846	0.00102632	-0.8888	-0.763651	+	+	21	21	10
AT2G31060	449	At2g31060		mitochondrion	F4IPW5	24.5481	24.661	24.5287	24.4229	NaN	24.6073	24.5922	NaN	23.9309	NaN	NaN	NaN	NaN	NaN	NaN	NaN		NaN	1	0	NaN			NaN	1	0	NaN			NaN	1	0	NaN			NaN	1	0	NaN			10	10	10
AT2G31170	450	SYCO ARATH		plastid	F4IPY2	25.55	25.3832	25.209	25.3696	25.4527	25.3646	25.5706	25.4621	25.3157	25.9496	25.736	25.5101	25.8342	25.5791	25.6426	25.7385		0.469391	0.641346	0.0845313	0.0781652			0.186871	0.719094	0.070724	0.0615898			1.82438	0.114344	-0.236098	-0.220654			0.807256	0.127837	-0.249905	-0.216548			12	12	12
AT2G02790	453	IQD29		nucleus	F4IRA9	24.8694	24.9347	25.0822	24.7179	24.7344	25.1633	25.5315	25.0374	24.318	NaN	NaN	24.577	25.0724	25.0802	25.1573	25.3321		0.553325	0.366031	0.215608	0.18249			NaN	1	0	NaN			0.0908015	0.714921	-0.0438247	-0.0372759			NaN	1	0	NaN			9	8	8
AT2G18900	454	At2g18900		mitochondrion	F4IRI1;Q9LIM7	26.3315	26.2665	26.2811	26.2573	25.5556	25.4898	25.704	25.5732	26.1998	NaN	NaN	NaN	26.3352	NaN	NaN	NaN		5.20751	0.0370467	-0.703446	-0.671342	+		NaN	1	0	NaN			NaN	1	0	NaN			NaN	1	0	NaN			11	11	11
AT2G31660	455	SAD2	Importin beta-like SAD2	cytosol,nucleus	F4IRR2	25.8667	25.6475	25.8953	25.5536	26.0216	25.9472	25.9704	25.9857	27	26.921	26.9597	26.7291	26.084	26.4554	26.3187	26.5134		1.52573	0.30549	0.240459	0.221652			2.59432	0.122329	-0.559587	-0.502884			2.01594	0.0448553	-0.361647	-0.329748	+		4.54314	0.000174497	-1.16169	-1.05346	+	+	22	22	21
AT2G37970	456	SOUL-1		plasma membrane	F4IRX7	28.6933	28.6158	28.6844	29.1136	28.5488	28.5738	28.4096	28.5119	27.3119	27.0399	27.2975	26.4089	27.5365	27.3808	27.4212	27.5077		1.17166	0.279499	-0.265737	-0.237432			1.08496	0.169973	0.446997	0.368066			6.05324	0.000352273	1.04947	0.998281	+	+	3.48684	0.000385185	1.7622	1.4212	+	+	19	19	19
AT2G03150	457	emb1579		cytosol	F4IS91	25.6353	25.908	25.71	25.685	25.9864	25.6297	25.1052	25.7306	25.9247	25.8721	25.9342	25.6266	NaN	25.4219	25.0452	24.9324		0.255677	0.561903	-0.121605	-0.101796			2.27038	0.0785238	-0.706222	-0.613865			0.939706	0.0286205	0.479789	0.383325	+		0.513478	0.423213	-0.104827	-0.0958365			20	20	20
AT2G25730	459	At2g25730		nucleus	F4ISN0	NaN	23.9889	24.4669	NaN	NaN	24.1939	NaN	24.9718	25.5252	25.5414	25.1615	25.0212	25.2069	24.8914	24.7493	25.3333		NaN	1	0	NaN			0.686255	0.300846	-0.267069	-0.224744			NaN	1	0	NaN			NaN	1	0	NaN			15	15	15
AT2G32240	462	At2g32240		cytosol	F4ISU2	28.4115	28.3528	28.408	28.3857	28.2723	28.4402	28.3585	28.414	28.7527	28.5506	28.6773	28.5082	28.447	28.5179	28.5094	28.4221		0.180208	0.916068	-0.0182452	-0.017552			1.2875	0.445967	-0.148086	-0.13956			1.23893	0.380458	-0.102841	-0.0985154			2.15347	0.123574	-0.232682	-0.219927			112	112	110
AT2G43945	463	At2g43945		plastid	F4IT21	25.8863	25.6852	26.1679	25.8579	26.0478	25.9547	26.1378	26.3286	25.8948	25.9429	NaN	26.1089	26.0253	26.1852	25.9949	25.9712		0.856197	0.348336	0.217895	0.193192			0.330417	0.737317	0.0619777	0.0574496			0.33441	0.524256	0.0730767	0.066844			0.25779	0.532058	-0.0828401	-0.0733023			10	3	3
AT2G03640	464	At2g03640		nucleus	F4IT98	26.7432	26.4267	27.0149	26.827	26.7085	NaN	24.8879	NaN	25.8782	25.8556	NaN	25.7422	NaN	NaN	NaN	25.9907		NaN	1	0	NaN			NaN	1	0	NaN			NaN	1	0	NaN			2.80091	0.000784029	0.927609	0.807061	+	+	6	6	6
AT2G20120	468	COV1	Protein CONTINUOUS VASCULAR RING 1	plasma membrane	F4IUE7;Q8VY49	NaN	NaN	NaN	NaN	NaN	NaN	NaN	NaN	NaN	NaN	NaN	NaN	25.8719	25.6673	25.427	25.7234		NaN	1	0	NaN			NaN	1	0	NaN	tig2 only	tig2 only	NaN	1	0	NaN			NaN	1	0	NaN			3	3	3
AT2G39260	471	UPF2	Regulator of nonsense transcripts UPF2	nucleus	F4IUX6	25.9231	25.7535	25.8637	25.7737	25.4687	25.7525	25.7928	25.422	26.3347	26.3119	26.4782	26.3622	25.8509	25.7531	26.2463	26.0407		1.11036	0.341257	-0.219527	-0.198987			1.87462	0.175771	-0.398995	-0.35782			1.33937	0.0494562	-0.363724	-0.317721	+		4.24488	0.00754683	-0.543192	-0.515289	+	+	12	12	12
AT2G44760	473	At2g44760		plastid	F4IV18	24.6126	24.6048	24.6019	24.5881	24.9366	25.0824	25.185	24.8991	25.1363	25.0602	25.1161	25.0616	25.0872	24.8196	25.2591	25.2933		3.15899	0.12687	0.423915	0.397528			0.0691598	0.914803	0.0212979	0.0191883			0.293312	0.461647	-0.0890617	-0.0790351			6.53036	0.0102061	-0.491679	-0.482054	+		12	12	12
AT2G04270	474	RNE	Ribonuclease E/G-like protein, chloroplastic	plastid	F4IV66	25.7634	25.4862	25.9292	25.3239	25.4068	25.7139	25.3385	25.2372	25.7808	25.1264	25.3869	25.1903	NaN	25.4458	25.3622	24.9158		0.550716	0.383227	-0.201594	-0.172253			0.233288	0.54707	-0.129801	-0.106206			0.437573	0.219482	0.182807	0.154451			0.600123	0.133559	0.254601	0.212083			11	11	11
AT2G26780	476	At2g26780		cytosol,nucleus	F4IVJ8	27.0694	27.057	26.9203	26.9285	26.8955	26.8174	26.7998	27.0922	27.2578	26.8628	27.0332	26.7492	26.521	26.7239	26.7981	26.7501		0.551531	0.610977	-0.0925536	-0.0858481			1.1515	0.274741	-0.277467	-0.246333			1.17791	0.158519	0.202969	0.186103			0.0539706	0.886819	0.0180559	0.0161541			43	43	43
AT2G26890	477	GRV2	DnaJ homolog subfamily C GRV2	cytosol	F4IVL6	26.0468	26.1279	25.9299	25.9986	25.7569	25.7816	25.6353	25.816	26.9982	26.772	26.7521	26.6947	26.4021	26.4067	26.4411	26.3772		2.54965	0.24604	-0.278362	-0.263285			2.9573	0.167095	-0.397482	-0.372184			5.40709	0.00476145	-0.659345	-0.633104	+	+	4.21256	0.00129204	-0.778465	-0.72172	+	+	40	40	40
AT2G39670	480	At2g39670		plastid	F4IVY6	26.5171	26.1326	25.9577	26.4489	27.5131	27.2	27.2883	27.7892	NaN	NaN	NaN	NaN	26.1055	26.3308	25.8485	25.6083		3.14546	0.0095	1.1836	0.997628	+	+	NaN	1	0	NaN	tig2 only	tig2 only	3.44325	0	1.47442	1.22412	+	+	NaN	1	0	NaN			20	20	20
AT2G45030	481	MEFG2	Elongation factor G-2, mitochondrial	mitochondrion	F4IW10	27.1454	27.0623	26.6447	27.2856	26.6387	27.6944	27.1	27.4934	23.6637	NaN	NaN	NaN	23.3902	NaN	NaN	NaN		0.306242	0.417974	0.197109	0.155112			NaN	1	0	NaN			NaN	1	0	NaN			NaN	1	0	NaN			27	27	3
AT3G27570	485	At3g27570		mitochondrion	F4IWK4	26.3935	NaN	26.29	26.4324	26.2393	26.1557	26.1531	26.1593	NaN	NaN	25.5689	NaN	NaN	26.0793	26.0818	25.7661		2.19693	0.359758	-0.195089	-0.186996			NaN	1	0	NaN			1.10583	0.16286	0.201134	0.184336			NaN	1	0	NaN			5	5	5
AT3G55410	486	At3g55410		mitochondrion	F4IWV2	29.4863	29.4578	29.5541	29.459	29.386	29.5979	29.6165	29.4875	29.2127	28.558	29.0996	29.32	28.972	29.2462	29.1467	29.0828		0.22589	0.853118	0.0326533	0.0308604			0.135967	0.747151	0.0643492	0.0545907			2.70411	0.0285046	0.410036	0.380172	+		1.38314	0.0261917	0.441732	0.377304	+		62	62	45
AT3G62010	487	At3g62010		cytosol	F4IX22	26.9401	26.531	26.8679	26.7447	26.9523	26.8644	26.8077	26.8664	27.4285	27.316	27.3076	27.1869	27.0237	26.995	27.081	27.049		0.491742	0.587098	0.101795	0.0930149			2.68657	0.259974	-0.272606	-0.258972			2.47832	0.20782	-0.16444	-0.158882			2.72468	0.00976807	-0.538841	-0.488849	+	+	42	42	42
AT3G15180	488	At3g15180		cytosol	F4IXH9	25.3909	25.4113	25.8001	25.673	25.5886	26.0957	25.6458	25.5688	NaN	NaN	23.9979	23.646	24.4723	24.49	24.4234	24.5606		0.434497	0.467529	0.155895	0.134384			NaN	1	0	NaN			4.15654	0	1.23817	1.09775	+	+	NaN	1	0	NaN			7	7	7
AT3G43300	489	BIG5	Brefeldin A-inhibited guanine nucleotide-exchange protein 5	cytosol	F4IXW2	28.05	27.9373	27.9752	27.8364	27.9204	27.9777	27.9455	27.9282	28.7269	28.5164	28.5101	28.3876	28.2791	28.3236	28.3704	28.2829		0.0516911	0.97045	-0.0068059	-0.00650515			1.6232	0.320105	-0.221262	-0.206093			5.24548	0.032976	-0.371053	-0.362055	+		3.3833	0.00596958	-0.585508	-0.540493	+	+	82	82	79
AT3G02760	491	At3g02760		cytosol	F4IYF8	28.1719	28.1315	28.1784	28.0585	27.9311	27.9703	27.8956	27.9693	27.2403	27.1975	27.2097	28.321	28.3731	28.489	28.4094	28.081		2.97594	0.358424	-0.193515	-0.187365			1.57059	0.0674839	0.845986	0.655586			2.32428	0.032616	-0.396534	-0.363518	+		1.22255	0.00833939	0.642967	0.50318	+	+	47	47	47
AT3G08943	493	At3g08943		cytosol,nucleus	F4IYK3	29.0343	29.3322	29.0218	29.0461	28.9397	28.8549	28.7836	28.9726	27.8036	27.798	27.8305	27.9785	28.7923	28.6931	28.8129	27.9994		1.37223	0.33443	-0.220878	-0.203386			1.96736	0.0819294	0.721764	0.602445			0.783016	0.0784303	0.3133	0.261501			5.1906	0.000218487	1.25594	1.15654	+	+	26	26	13
AT3G08960	494	At3g08960		golgi,plasma membrane	F4IYK6	24.824	24.5707	24.9523	24.5935	24.4183	24.3224	24.4056	24.0926	24.5589	24.4778	25.0641	24.9137	24.9905	NaN	24.8713	24.2964		1.92867	0.139379	-0.425417	-0.38012			0.0486822	0.877945	-0.0342536	-0.0275288			1.01688	0.0415861	-0.409669	-0.341313	+		0.0381941	0.889271	-0.0185051	-0.0158454			6	6	6
AT3G09090	495	DEX1	Protein DEFECTIVE IN EXINE FORMATION 1	plasma membrane	F4IYM4	25.8824	25.9378	25.9576	25.2358	24.3923	24.545	24.9718	25.1256	25.5351	25.6929	25.7095	25.912	25.4016	25.1909	25.7081	25.2988		2.17731	0.0161846	-0.994698	-0.798967	+		1.21728	0.246507	-0.312557	-0.275244			1.68294	0.00840454	-0.641139	-0.531663	+	+	0.0777655	0.764639	0.0410023	0.0344638			9	9	9
AT3G15410	497	At3g15410		cytosol	F4IYR7	NaN	NaN	NaN	NaN	NaN	24.1041	24.1878	NaN	23.886	24.5258	24.8523	24.7627	24.8442	NaN	24.4327	24.9955		NaN	1	0	NaN			0.364008	0.341724	0.250758	0.1938			NaN	1	0	NaN			NaN	1	0	NaN			9	9	9
AT3G03110	498	XPO1B	Protein EXPORTIN 1B	nucleus	F4IZR5	NaN	24.575	24.7626	NaN	NaN	24.3632	24.0502	24.6981	NaN	NaN	NaN	NaN	NaN	NaN	24.7586	24.5037		NaN	1	0	NaN			NaN	1	0	NaN			NaN	1	0	NaN			NaN	1	0	NaN			17	6	6
AT3G50590	501	At3g50590		nucleus,plasma membrane	F4J0P2	25.8209	25.693	25.8335	25.6977	25.765	25.6747	25.6118	25.7525	26.4856	26.6375	26.6323	26.4055	26.1631	26.4528	26.2833	26.3068		0.532739	0.723179	-0.0602937	-0.0572942			1.56169	0.304738	-0.238728	-0.220554			3.88167	0.00689501	-0.600495	-0.561527	+	+	4.55133	0.00122939	-0.778929	-0.728882	+	+	39	39	39
AT3G01510	503	LSF1	Phosphoglucan phosphatase LSF1, chloroplastic	plastid	F4J117	24.316	24.5195	24.4473	24.6327	24.9397	25.0661	24.7908	25.1218	25.8697	25.5988	25.4635	25.6781	25.7736	25.8055	25.7848	25.8331		2.6339	0.1035	0.500748	0.455611			0.859041	0.463106	0.146745	0.13514			4.46747	0.00197035	-0.819633	-0.762651	+	+	4.45001	0.000178082	-1.17364	-1.05949	+	+	12	12	12
AT3G16260	506	TRZ4		plastid	F4J1H7	26.0827	25.6652	26.0979	26.1829	26.167	26.5501	26.5617	26.7489	25.2583	NaN	25.5932	25.485	26.0159	25.3689	25.1826	25.4477		1.60061	0.117375	0.49977	0.427704			0.0923633	0.778387	0.0582539	0.0474426			2.44205	0.00120307	1.00316	0.824216	+	+	1.76449	0.0105336	0.561649	0.484072	+		15	15	14
AT3G29185	508	At3g29185		plastid	F4J1U2	25.4428	25.5849	25.285	25.4841	25.4258	25.4627	25.5835	25.7435	26.0172	26.0282	25.898	25.7101	25.6968	25.9253	25.7667	25.7065		0.505074	0.578743	0.104661	0.0955857			0.756468	0.480063	-0.139583	-0.127962			1.31581	0.137458	-0.219955	-0.201983			2.52371	0.0176971	-0.464199	-0.423282	+		10	10	10
AT3G57240	509	BG3		extracellular	F4J270	27.9189	27.6905	27.9951	27.4255	28.6924	28.6608	28.517	28.215	24.8257	24.4448	24.4116	24.16	24.9732	24.8541	24.716	25.0231		2.40478	0.0383652	0.76377	0.653762	+		1.51183	0.1681	0.431068	0.373728			6.88138	0	3.62969	3.21587	+	+	5.65824	0	3.29699	2.77554	+	+	16	16	16
AT3G22980	513	At3g22980		cytosol	F4J2T9	25.9191	26.0467	25.9781	25.7704	25.557	25.4357	25.466	25.4678	26.8078	26.6204	26.6963	26.3911	25.8427	25.9282	26.0974	25.9485		3.35307	0.119598	-0.446964	-0.419922			3.22227	0.0770864	-0.674735	-0.611834			3.69146	0.016	-0.47257	-0.446211	+		3.23871	0.00264133	-0.70034	-0.633243	+	+	13	13	13
AT3G23070	514	CFM3A/Yhby	Ribosome biogenesis	plastid	F4J2U9	25.6392	25.548	25.4247	25.6547	25.9476	26.039	26.0254	26.1543	NaN	25.4752	NaN	NaN	NaN	24.5842	NaN	NaN		3.37152	0.110625	0.474922	0.444728			NaN	1	0	NaN			NaN	1	0	NaN			NaN	1	0	NaN			10	6	6
AT3G44620	516	At3g44620		plastid	F4J355	27.3325	26.8779	27.192	27.3352	27.1575	27.2994	27.2846	27.277	26.7991	26.7701	26.983	27.1402	27.2425	26.9151	27.1493	27.2324		0.255727	0.698795	0.0702229	0.0631299			0.937009	0.342611	0.211714	0.189852			0.702156	0.335959	0.119784	0.110615			0.970872	0.113651	0.261275	0.229614			7	7	7
AT3G51050	517	At3g51050		endoplasmic reticulum	F4J381	25.1242	25.2354	25.748	26.2297	26.5419	26.414	26.6269	26.5466	24.6718	24.5846	24.667	24.2187	24.842	24.8606	24.8675	25.2168		1.98171	0.0200988	0.94806	0.75351	+		1.58054	0.173807	0.411162	0.360572			5.39002	0	1.58565	1.44105	+	+	2.04594	0.000734226	1.04876	0.82179	+	+	13	13	13
AT3G04260	520	PTAC3		plastid	F4J3M2	28.1222	28.424	27.9766	28.0317	27.9098	28.078	28.0686	28.1005	27.7805	27.7362	28.0551	27.7546	27.3043	27.3162	27.41	27.3321		0.401753	0.596952	-0.099412	-0.0896492			3.10362	0.133852	-0.490907	-0.455076			5.09041	0.00364903	0.698544	0.665452	+	+	1.30846	0.0746981	0.307049	0.272971			32	32	32
AT3G04340	521	emb2458		plastid	F4J3N2	27.3894	27.2556	27.3962	27.3745	27.2502	27.0348	26.917	26.9798	27.7608	27.6902	27.7498	27.55	27.2385	27.1766	27.3454	27.2385		2.0856	0.228627	-0.308486	-0.285742			3.4804	0.146924	-0.437957	-0.413248			1.35602	0.154021	-0.204317	-0.189108			2.89531	0.0491125	-0.333789	-0.315291	+		31	31	31
AT3G04480	522	At3g04480		plasma membrane	F4J3Q1	NaN	22.6182	23.3329	23.3296	24.5968	23.6758	23.6315	24.3619	24.0161	23.7756	23.9018	NaN	23.722	23.5737	23.402	23.4897		1.41031	0.0307253	0.972914	0.72073	+		1.77727	0.208253	-0.350972	-0.31925			1.0683	0.0217455	0.519645	0.414833	+		1.50238	0.00277958	-0.804241	-0.644604	+	+	10	10	10
AT3G10350	523	At3g10350		plastid	F4J3Q8	26.3797	26.8226	27.0107	26.8192	26.4623	26.8469	26.915	26.2911	26.3932	26.3821	26.4599	26.1413	26.2933	25.9401	26.2915	26.2078		0.263989	0.542828	-0.129257	-0.107599			0.722656	0.435151	-0.160956	-0.145168			1.38587	0.0284865	0.445623	0.38024	+		1.47342	0.0310025	0.413924	0.359645	+		10	10	10
AT3G10420	524	At3g10420		plastid	F4J3R7	25.1964	24.9975	25.348	25.44	24.5602	24.5159	24.4585	24.3859	NaN	NaN	NaN	23.8902	NaN	23.8299	24.3441	NaN		3.4964	0.0337083	-0.765379	-0.693407	+		NaN	1	0	NaN			NaN	1	0	NaN			NaN	1	0	NaN			10	10	10
AT3G23660	525	At3g23660		cytosol,golgi	F4J462	23.5471	NaN	NaN	NaN	NaN	24.2096	24.1696	24.2463	NaN	NaN	NaN	NaN	NaN	NaN	NaN	NaN		NaN	1	0	NaN			NaN	1	0	NaN			NaN	1	0	NaN			NaN	1	0	NaN			8	3	3
AT3G57890	528	At3g57890		nucleus	F4J4K6	25.5325	25.7083	25.6682	25.706	25.66	25.6444	25.7806	25.0451	25.893	25.6917	25.8165	25.9473	25.5248	25.8125	25.8999	25.8682		0.297928	0.557401	-0.121222	-0.103571			0.241534	0.744715	-0.0607882	-0.0551558			0.62274	0.131991	-0.2438	-0.205526			1.4195	0.197599	-0.183366	-0.171497			15	15	15
AT3G04710	529	At3g04710		nucleus	F4J4V1	25.9823	25.9342	25.6843	26.2527	NaN	26.1939	25.9914	NaN	25.1359	26.112	NaN	26.1294	26.7523	25.5319	NaN	26.9548		NaN	1	0	NaN			0.489136	0.164777	0.620558	0.399707			NaN	1	0	NaN			0.220365	0.301358	0.170933	0.13075			4	4	4
AT3G10970	530	At3g10970		plastid	F4J510	NaN	NaN	NaN	NaN	24.3778	24.4958	24.4028	23.9008	NaN	NaN	NaN	NaN	NaN	NaN	NaN	NaN		NaN	1	0	NaN	tig2 only	tig2 only	NaN	1	0	NaN			NaN	1	0	NaN			NaN	1	0	NaN			4	4	4
AT3G45190	535	At3g45190		plasma membrane	F4J5I0	27.2425	27.1225	27.1858	27.1582	27.036	27.1603	27.0868	27.1254	27.2975	27.5702	27.4615	27.1234	27.2435	27.2987	27.3059	27.1202		1.05987	0.661184	-0.0751038	-0.0724403			0.523393	0.53736	-0.121062	-0.109394			1.48827	0.267355	-0.139952	-0.133217			0.939884	0.202589	-0.18591	-0.168878			20	20	18
AT3G51890	536		Clathrin light chain 3	nucleus	F4J5M9	24.726	24.6533	25.3037	NaN	NaN	25.1056	25.0798	25.1529	NaN	NaN	NaN	NaN	NaN	NaN	25.9581	25.7599		0.455181	0.374872	0.218426	0.180984			NaN	1	0	NaN			NaN	1	0	NaN			NaN	1	0	NaN			8	7	7
AT3G52140	537	FMT	Clustered mitochondria protein	nucleus	F4J5S1	28.8912	28.9663	28.8555	28.8585	28.7885	28.7719	28.8166	28.7705	28.6071	28.5015	28.6074	28.3703	28.1424	28.3177	28.2255	28.4026		2.04637	0.558798	-0.106007	-0.103129			1.69424	0.29501	-0.2495	-0.231103			3.97187	0.011259	0.514837	0.486917	+		3.01624	0.0343295	0.371344	0.349706	+		55	55	55
AT3G11400	538	EIF3G1	Eukaryotic translation initiation factor 3 subunit G	cytosol	F4J6A1;Q9FI86	27.3719	27.3652	27.3418	26.9349	27.0467	26.8762	27.1897	27.2586	26.531	26.8809	26.8579	25.9727	26.4982	26.2703	26.4778	26.7588		0.549899	0.455092	-0.160674	-0.141447			0.0924485	0.774178	-0.0593719	-0.0481094			2.39289	0.00881994	0.591533	0.522986	+	+	1.57748	0.00522894	0.692834	0.560156	+	+	13	13	13
AT3G11450	539	At3g11450		nucleus	F4J6A8	25.4719	25.4117	25.2935	26.0546	26.5816	25.971	26.0989	26.3697	NaN	25.65	25.5787	24.864	25.2214	25.1897	25.5261	25.4288		1.73	0.0578424	0.697377	0.572564			0.033633	0.919786	-0.0227097	-0.0184493			2.91579	0.00155203	0.913811	0.788335	+	+	0.272149	0.246442	0.193724	0.150116			15	9	9
AT3G17850	540	IREH1	Probable serine/threonine protein kinase IREH1	nucleus	F4J6F6	NaN	NaN	25.3095	24.9491	25.5956	25.1951	25.2764	NaN	25.4954	NaN	24.7563	NaN	NaN	25.4004	25.1498	25.2672		NaN	1	0	NaN			NaN	1	0	NaN			0.229488	0.499663	0.0832068	0.0728563			NaN	1	0	NaN			7	7	7
AT3G59020	542		Importin beta-like SAD2 homolog	cytosol	F4J738	27.0362	26.8386	27.1848	26.9572	27.3241	27.3476	27.2839	27.0917	28.0138	28.0969	28.117	27.7856	27.0402	27.6324	27.4271	27.4974		1.48824	0.282816	0.257634	0.235699			2.18736	0.1192	-0.604045	-0.526163			0.439765	0.302364	-0.137458	-0.120605			4.11259	0.000409302	-0.999137	-0.90413	+	+	21	20	20
AT3G01310	547	At3g01310;At5g15070		cytosol	F4J8C6;Q84WW3	27.8517	27.955	27.9178	27.7723	27.8025	27.7133	27.6654	27.8149	27.97	27.9987	27.9847	27.779	27.6313	27.7173	27.7581	27.6852		1.22841	0.5086	-0.125155	-0.11876			2.16713	0.301692	-0.235151	-0.222215			0.526429	0.631717	0.0510707	0.0488818			0.395136	0.630864	-0.0589252	-0.0553058			48	48	48
AT3G01780	548	TPLATE	Protein TPLATE	cytosol	F4J8D3	26.7956	26.6464	26.6859	26.6404	26.5845	26.7186	26.5108	26.7035	27.3868	27.5748	27.5228	27.3329	26.9734	27.0914	27.1599	27.008		0.462085	0.716222	-0.0627675	-0.0591443			2.86684	0.16772	-0.396135	-0.370041			3.23516	0.0236662	-0.428864	-0.402696	+		4.55462	0.00143353	-0.762232	-0.714301	+	+	37	37	37
AT3G05680	549	EMB2016		nucleus	F4J8G7	25.728	25.684	25.8977	25.9061	25.5156	25.634	25.6644	26.0082	26.066	NaN	26.4085	26.0135	25.9947	NaN	25.9539	25.8967		0.351702	0.602421	-0.0983891	-0.0878186			0.777221	0.347707	-0.214234	-0.190084			0.938856	0.122722	-0.242885	-0.21542			1.46999	0.0486041	-0.35873	-0.319211	+		8	8	8
AT3G11964	550	At3g11964		cytosol	F4J8K6	26.7216	26.1664	26.3352	26.3542	25.9633	26.0547	25.6286	25.6604	25.19	25.2221	25.6687	24.6064	24.0748	24.2693	24.3843	24.81		1.93378	0.0870042	-0.567606	-0.489923			1.58641	0.0725195	-0.787171	-0.620962			3.58012	0	1.44212	1.21307	+	+	2.58642	0.00031728	1.22256	0.980206	+	+	36	36	36
AT3G12020	552	At3g12020;At5g06670	Kinesin-like protein	nucleus;plastid	F4J8L3;F4K3X8	NaN	24.2537	NaN	NaN	24.2554	24.3268	23.868	NaN	25.1648	NaN	25.2506	24.9518	24.8126	24.7267	24.5109	24.6507		NaN	1	0	NaN			2.07774	0.158427	-0.447188	-0.404303			1.86174	0.0149889	-0.525149	-0.460145	+		NaN	1	0	NaN			8	8	5
AT3G25150	553	At3g25150		plastid	F4J8X6	24.6068	24.4771	24.6063	24.2974	24.8335	24.5454	24.5163	24.7936	23.9781	24.2531	NaN	NaN	NaN	23.8229	23.7582	24.4863		0.789682	0.41338	0.175308	0.157927			NaN	1	0	NaN			1.51411	0.00856015	0.649723	0.533592	+	+	NaN	1	0	NaN			4	4	4
AT3G53180	555	At3g53180		cytosol	F4J9A0	26.1332	26.2454	26.1597	26.0155	26.1374	26.114	26.2518	25.9843	25.8223	25.8948	25.5267	26.2766	26.8473	26.8797	26.8345	26.1383		0.0825264	0.924344	-0.0165668	-0.0154463			1.81829	0.070209	0.794858	0.642862			1.59259	0.0134722	-0.553058	-0.465788	+		0.794202	0.12064	0.258367	0.222455			24	24	24
AT3G59780	557	At3g59780		plastid	F4J9G2	27.1251	27.2616	27.3188	27.1317	27.4382	27.3348	27.253	27.2382	28.3098	28.289	28.3556	28.1859	28.2247	28.2207	28.2457	28.2503		0.796142	0.566546	0.106717	0.100059			0.650958	0.775018	-0.049727	-0.0479701			5.96302	0.000746204	-0.919313	-0.878448	+	+	5.71124	0.000160991	-1.07576	-1.01482	+	+	37	37	37
AT3G59820	558	At3g59820		mitochondrion	F4J9G6	26.9255	26.7335	26.6971	26.8142	27.7989	27.6632	27.2325	27.5704	25.6905	25.9506	25.9633	26.0423	25.8385	25.4473	25.6617	25.7361		2.98124	0.0361188	0.773683	0.684121	+		1.11537	0.306724	-0.240755	-0.216358			4.88299	0	1.89534	1.65324	+	+	4.13791	0.000797048	0.880905	0.806911	+	+	18	18	16
AT3G05900	559	At3g05900		nucleus	F4J9K9	28.7203	28.5993	28.5339	28.7495	28.7036	28.6271	28.9508	28.8609	29.9736	29.1692	29.5592	29.5611	29.9183	29.91	30.0707	29.8551		0.740562	0.493878	0.134841	0.123788			1.14505	0.204863	0.372729	0.318404			4.94804	0	-1.15294	-1.06084	+	+	2.74737	0.00099654	-0.915048	-0.780833	+	+	38	38	38
AT3G12590	561	At3g12590		plastid	F4J9U2	24.5784	24.2529	24.2671	NaN	NaN	24.164	24.5136	24.5733	25.0965	NaN	24.6595	25.1118	25.1952	24.3184	25.1956	25.1613		0.110776	0.792133	0.0508169	0.0435799			0.0137437	0.959868	0.0116839	0.0090949			0.982627	0.0192065	-0.550659	-0.431014	+		1.49673	0.00987156	-0.589792	-0.498815	+	+	14	14	14
AT3G25680	562	At3g25680		plastid	F4JA39	25.786	25.4778	25.604	25.192	25.6335	25.6932	25.8791	25.9574	26.2662	26.2001	26.355	26.3578	26.3716	25.9073	26.4541	26.2788		0.965191	0.275721	0.275859	0.240649			0.123613	0.827976	-0.0418072	-0.037112			1.75105	0.0236308	-0.462155	-0.404426	+		3.00589	0.00157708	-0.779822	-0.689784	+	+	10	10	10
AT3G46960	563	SKI2	ATP-dependent RNA helicase SKI2	nucleus	F4JAA5	24.9965	24.2575	24.4054	NaN	NaN	24.309	24.1914	24.4969	24.7593	25.0687	24.6218	24.6669	24.4249	NaN	24.1589	24.6531		0.382476	0.378773	-0.220689	-0.177598			1.08814	0.211009	-0.366904	-0.313943			0.180585	0.52376	-0.0798454	-0.0683475			0.446371	0.175746	-0.22606	-0.184798			13	13	13
AT2G19550	569	At3g47560		cytosol,mitochondrion;cytosol,plasma membrane	F4JBL2;Q9ZUN7	NaN	NaN	NaN	NaN	25.4013	NaN	24.5071	25.313	NaN	NaN	25.6527	NaN	26.0892	25.7131	25.9601	26.0189		NaN	1	0	NaN	tig2 only	tig2 only	NaN	1	0	NaN			1.71168	0.00308895	-0.87152	-0.693362	+	+	NaN	1	0	NaN			7	4	3
AT3G60440	570	At3g60440		mitochondrion	F4JBU0	24.709	24.6852	24.6981	25.0181	24.6879	24.9713	24.8241	24.9034	NaN	NaN	NaN	NaN	NaN	23.9296	24.1854	24.1758		0.285084	0.699139	0.0690761	0.0627515			NaN	1	0	NaN	tig2 only	tig2 only	3.16612	0.00362304	0.749734	0.681284	+	+	NaN	1	0	NaN			8	8	8
AT3G06670	572	At3g06670		nucleus	F4JC31	25.6354	26.0071	25.5269	25.807	25.5546	25.5705	25.3717	25.7769	26.0107	25.6414	25.9147	25.9199	25.8571	25.7886	25.8837	25.4937		0.625512	0.418723	-0.175666	-0.154951			0.430073	0.552478	-0.115933	-0.103508			0.755164	0.191011	-0.187326	-0.16695			0.431082	0.357022	-0.127594	-0.112729			9	9	9
AT3G13210	573	At3g13210		nucleus	F4JC74	25.6701	NaN	27.459	25.4511	28.1055	NaN	28.0548	NaN	NaN	NaN	NaN	NaN	NaN	NaN	NaN	NaN		NaN	1	0	NaN			NaN	1	0	NaN			NaN	1	0	NaN			NaN	1	0	NaN			8	2	2
AT3G13330	574	PA200	Proteasome activator subunit 4	nucleus	F4JC97	27.5805	27.2768	27.5193	27.6169	27.6351	27.6932	27.6851	27.4321	26.8986	26.4692	26.752	26.8464	26.24	26.4694	26.5915	26.6432		0.533615	0.559064	0.112987	0.102905			1.00273	0.300692	-0.255538	-0.2259			4.32611	0.000363636	1.12535	1.01514	+	+	3.08126	0.00188204	0.756827	0.67419	+	+	42	42	42
AT3G19740	575	At3g19740		mitochondrion	F4JCC9	24.8145	24.3762	24.541	24.6168	24.8361	24.7661	25.162	24.7897	24.4854	NaN	NaN	NaN	NaN	NaN	NaN	NaN		1.22902	0.243421	0.301297	0.266735			NaN	1	0	NaN			NaN	1	0	NaN			NaN	1	0	NaN			14	14	8
AT3G26380	576	At3g26380		extracellular	F4JCI4	NaN	NaN	NaN	NaN	NaN	NaN	NaN	NaN	24.7511	25.0386	24.8029	NaN	NaN	NaN	NaN	NaN		NaN	1	0	NaN			NaN	1	0	NaN	Col-0 only	Col-0 only	NaN	1	0	NaN			NaN	1	0	NaN			4	4	4
AT3G54440	582	At3g54440		cytosol	F4JCX1	26.5218	26.7418	26.3761	26.5313	26.1178	26.4059	26.5532	26.4283	27.2939	27.0346	27.4172	26.6146	26.9426	27.3167	26.8065	26.9924		0.675734	0.435895	-0.166485	-0.148793			0.137524	0.714395	-0.0755558	-0.0625585			2.38442	0.00710121	-0.638245	-0.558886	+	+	1.52918	0.0126327	-0.547316	-0.458881	+		20	20	20
AT3G48500	588	PDE312		plastid	F4JF21	26.7812	26.9989	26.9029	26.7095	26.467	26.1673	26.4593	26.4982	25.9373	26.2434	26.2293	25.8467	25.658	25.5902	25.2402	25.4499		2.37712	0.123462	-0.450204	-0.409086			2.2611	0.120965	-0.579585	-0.509786			3.56383	0.00117164	0.913355	0.815199	+	+	3.21557	0.00146835	0.783974	0.700104	+	+	19	19	19
AT2G39280	589	At3g55020		nucleus	F4JF82;F4IUX9	26.5868	26.5785	26.7628	26.4663	26.4211	26.5308	26.7303	26.5703	26.7686	26.2836	26.648	26.3222	26.245	NaN	26.2262	26.2926		0.153082	0.843168	-0.0354519	-0.0325663			0.856886	0.305289	-0.251023	-0.219663			1.97702	0.0648941	0.308524	0.286322			0.287672	0.485433	0.0929527	0.081926			10	10	10
AT3G02060	592	At3g02060		plastid	F4JFJ3	25.0346	25.0928	25.1008	25.5039	25.7414	25.8163	25.6793	25.6165	NaN	NaN	NaN	NaN	NaN	NaN	NaN	NaN		2.41746	0.0945781	0.530361	0.475174			NaN	1	0	NaN			NaN	1	0	NaN			NaN	1	0	NaN			19	19	19
AT3G07770	593	Hsp89.1		mitochondrion	F4JFN3	29.9794	30.1461	30.0748	30.0233	29.8458	29.9178	29.9344	29.9468	28.9105	28.599	28.8646	28.6073	29.4953	29.4364	29.4692	28.8148		1.84641	0.458982	-0.144674	-0.138793			1.64708	0.128536	0.558578	0.472093			1.98575	0.00899265	0.607306	0.521275	+	+	5.17902	0.000242991	1.31056	1.20224	+	+	36	29	29
AT3G07810	594	At3g07810		nucleus	F4JFN7	NaN	25.1897	25.9582	25.4557	26.0688	25.7988	25.88	24.8825	25.9417	24.9188	NaN	25.8485	NaN	25.753	25.9745	NaN		0.124895	0.598042	0.122967	0.0900655			NaN	1	0	NaN			NaN	1	0	NaN			0.0297752	0.830716	-0.0351098	-0.0251369			9	9	9
AT4G04040	597	PFP-BETA2	Pyrophosphate--fructose 6-phosphate 1-phosphotransferase subunit beta 2	cytosol	F4JGR5	27.2173	27.1333	27.0971	27.1279	26.9048	27.0677	27.1452	26.9941	27.0726	26.9792	26.9584	26.6943	27.0235	26.9821	26.9312	27.0937		1.04528	0.534766	-0.115934	-0.109637			0.408096	0.664678	0.081491	0.0748916			0.123283	0.850546	0.0203609	0.0191765			1.36623	0.149307	0.217786	0.200698			24	24	17
AT4G04920	598	MED16	Mediator of RNA polymerase II transcription subunit 16	nucleus	F4JGZ1	24.1598	24.1877	24.1684	23.894	24.4121	24.2152	23.8959	24.1193	24.6872	24.5309	24.7669	24.2694	24.3541	24.1248	24.468	24.3625		0.17691	0.749146	0.0581455	0.0515512			0.913031	0.317743	-0.236253	-0.208825			0.61103	0.232315	-0.166719	-0.147624			1.91758	0.0200249	-0.461118	-0.408092	+		7	7	7
AT4G02350	602	SEC15B	Exocyst complex component SEC15B	cytosol,plasma membrane	F4JHH5	25.2584	25.2144	NaN	25.6063	26.3657	25.9486	25.6963	25.9593	24.9844	25.5139	25.7602	25.2723	NaN	25.5637	25.4999	25.8856		1.65058	0.0695385	0.6328	0.530028			0.553451	0.305828	0.267065	0.218847			0.87253	0.0647071	0.34275	0.28757			0.0354623	0.869751	-0.0229853	-0.0188083			14	14	14
AT4G01210	605			golgi	F4JHZ4	24.9345	24.6949	24.4471	24.7987	24.7877	24.5588	24.3213	23.8943	25.7086	25.8187	25.9845	25.5053	25.546	25.3514	25.0685	25.4098		0.742654	0.24025	-0.328268	-0.269767			1.55619	0.175025	-0.410298	-0.35925			2.34995	0.00163923	-0.953425	-0.784279	+	+	3.43841	0.000411215	-1.03546	-0.905203	+	+	7	7	7
AT4G03200	607	At4g03200		plastid	F4JI63	26.645	26.4644	26.605	26.8385	26.936	26.7998	26.7157	26.9529	25.3913	25.5119	25.7768	25.3948	25.3095	25.3767	25.4598	25.5614		1.16842	0.345076	0.212883	0.194283			0.379089	0.630232	-0.0918403	-0.083071			5.74236	0	1.42426	1.32055	+	+	4.08824	0.000334328	1.11954	1.00055	+	+	23	23	23
AT4G15020	612	At4g15020		nucleus	F4JJC1	24.4003	24.0103	24.3953	24.6875	24.4422	24.6065	24.4221	24.4182	NaN	NaN	NaN	NaN	23.8649	NaN	NaN	NaN		0.280989	0.608597	0.0988941	0.0862898			NaN	1	0	NaN			NaN	1	0	NaN			NaN	1	0	NaN			5	4	4
AT4G33760	616	At4g33760		mitochondrion	F4JJT9	27.0893	27.1899	27.1393	26.9997	27.2461	27.2162	27.0882	27.1871	27.2223	27.2965	27.0603	26.7848	27.0974	27.1984	27.2446	27.302		0.737313	0.64936	0.0798507	0.0758268			0.440907	0.544384	0.119598	0.106658			0.185826	0.805282	-0.0261927	-0.0248226			0.0390471	0.914844	0.013555	0.0120987			28	28	28
AT4G09520	617	At4g09520		cytosol	F4JK17	24.2531	24.2426	24.4262	24.0657	24.3739	24.2549	24.0918	NaN	24.2969	24.8048	24.7071	NaN	24.8874	24.5799	24.8135	24.638		0.0204484	0.973668	-0.00671482	-0.00604524			0.344045	0.538543	0.126753	0.109668			2.18114	0.0175125	-0.489538	-0.441201	+		1.14177	0.0546429	-0.35607	-0.307849			9	9	6
AT4G28080	619	At4g28080		nucleus	F4JKH6	29.7935	29.616	29.7579	29.6413	29.5463	29.5786	29.6153	29.505	29.2611	29.231	29.2799	29.0602	28.7269	28.9091	28.9339	28.944		1.53856	0.467827	-0.140889	-0.134266			2.43209	0.216872	-0.329565	-0.307525			4.72383	0.00448889	0.682823	0.646493	+	+	3.51767	0.0121677	0.494147	0.463372	+		91	91	78
AT4G34100	620	SUD1	Probable E3 ubiquitin ligase SUD1	plasma membrane	F4JKK0	NaN	25.4264	25.5718	25.4812	25.5556	25.3882	25.3403	25.405	25.2596	25.4536	NaN	25.0497	NaN	NaN	25.0657	NaN		0.48337	0.688459	-0.0708644	-0.0665092			NaN	1	0	NaN			NaN	1	0	NaN			0.897714	0.138733	0.238831	0.212469			6	6	6
AT4G16060	622	At4g16060		plastid	F4JKZ9	24.4402	24.3342	24.4421	24.2585	24.4749	24.8234	24.7129	24.614	24.3763	24.4722	24.5846	24.6382	24.4458	24.5687	24.602	24.6581		1.79952	0.24577	0.287563	0.264685			0.287081	0.776314	0.0508428	0.0473508			0.455094	0.454051	0.087636	0.0806506			1.05065	0.273582	-0.149085	-0.138872			7	7	7
AT4G16143	623	IMPA2	Importin subunit alpha-2	nucleus	F4JL11	27.5462	27.9791	27.7985	27.8612	27.6838	27.7832	27.8549	27.6249	27.7976	27.7593	27.7362	27.6891	27.7952	27.7871	27.7584	27.8541		0.228959	0.738471	-0.0595489	-0.0539036			0.886044	0.76355	0.0531197	0.0515581			0.518943	0.570391	-0.0619588	-0.0587304			0.215002	0.685282	0.0507097	0.0463463			20	20	11
AT4G34900	625	XDH2	Xanthine dehydrogenase 2	cytosol	F4JLI5	25.8207	26.0067	25.8895	25.8325	25.5003	25.9157	25.9142	25.7315	25.8907	26.2228	25.772	25.8589	25.0084	25.7135	25.4958	25.6343		0.524484	0.53301	-0.121883	-0.110083			1.35454	0.158413	-0.473091	-0.398759			0.808469	0.0830777	0.302437	0.254965			0.176389	0.700498	-0.0487714	-0.0440345			17	17	4
AT1G33700	626	At4g10060	Non-lysosomal glucosylceramidase	cytosol;cytosol,golgi	F4JLJ2;F4HR96	26.2581	26.2361	25.9487	25.1762	25.2794	26.2314	26.5293	26.5298	27.7257	27.1889	27.8298	28.3735	27.7675	27.8091	27.5429	27.7747		0.248705	0.386659	0.237683	0.171066			0.0806218	0.790254	-0.0559297	-0.0447343			2.70806	0	-1.58105	-1.214	+	+	2.75753	0.000368794	-1.87467	-1.3881	+	+	26	26	25
AT4G10120	627	SPS4	Probable sucrose-phosphate synthase 4	cytosol	F4JLK2	28.8348	28.7687	28.7682	28.9119	29.0195	28.9404	28.9394	28.6304	27.6832	27.504	27.4099	27.5638	27.4225	27.5392	27.5608	27.4081		0.274901	0.727926	0.0615311	0.056317			0.358115	0.750889	-0.0575743	-0.0538387			5.22289	0	1.39979	1.27883	+	+	5.89185	0.000240741	1.28068	1.20069	+	+	38	38	35
AT3G23145	628	At4g10320		cytosol	F4JLM5;F4J2W0;F4KD45	28.2821	28.2489	28.1767	28.2206	28.1398	28.2328	28.0792	28.0795	28.6162	28.6771	28.543	28.5663	28.2502	28.3135	28.3346	28.3769		1.23295	0.579686	-0.0992751	-0.0952213			3.40447	0.250445	-0.281874	-0.271101			2.2202	0.170599	-0.185974	-0.177994			4.21634	0.032069	-0.368572	-0.355364	+		52	52	52
AT4G16155	629	LPD2	Dihydrolipoyl dehydrogenase 2, chloroplastic	plastid	F4JLP5	28.3051	28.36	28.3604	28.216	28.4444	28.3421	28.3656	28.4452	28.9792	29.1026	29.0928	29.0227	29.1562	28.9754	29.1247	29.1951		1.06812	0.612873	0.0889697	0.0852801			0.51994	0.723774	0.0635476	0.0601611			4.89156	0.00358785	-0.713534	-0.676372	+	+	5.4903	0.0014111	-0.738956	-0.70716	+	+	26	26	14
AT4G16180	630	At4g16180		plasma membrane	F4JLQ2	25.0053	25.0814	25.3484	25.2976	25.5776	25.2349	25.1328	25.0766	24.6439	NaN	NaN	24.6925	25.2048	25.4299	25.5049	24.9465		0.205633	0.697494	0.0723062	0.0634533			NaN	1	0	NaN			0.0328235	0.895151	-0.0160546	-0.0137392			NaN	1	0	NaN			11	11	11
AT2G42250	631	CYP706A1;T12H17.100		endoplasmic reticulum	F4JLY4;O49652;O48532;Q8L7H7	25.6649	25.7453	25.808	25.7774	26.1637	26.2124	26.1482	26.0098	26.4032	26.4733	26.3793	26.5286	26.3826	26.4455	26.5025	26.4475		3.4474	0.154212	0.384639	0.365193			0.0125703	0.991687	-0.00156164	-0.00149886			3.10392	0.0593682	-0.311016	-0.29624			5.29191	0.00200515	-0.697217	-0.666649	+	+	22	22	21
AT4G28706	632	At4g28706		plastid	F4JM15	25.3652	24.6127	25.3046	24.4043	25.073	24.694	25.0986	24.8265	25.0848	25.1107	25.8184	25.61	26.447	26.2519	25.6339	25.6194		0.00170083	0.995228	0.0013361	0.001059			1.07972	0.133073	0.582057	0.454584			2.41108	0.000833333	-1.06503	-0.863115	+	+	0.79005	0.0278268	-0.484306	-0.37142	+		10	10	10
AT4G28710	633	XI-H	Myosin-14	golgi	F4JM19	25.111	24.9256	24.729	25.4641	25.813	25.0982	24.5311	24.7135	25.1987	25.3691	24.6136	NaN	NaN	25.152	25.0612	25.3368		0.0194079	0.932918	-0.0185127	-0.013982			0.194272	0.574042	0.122878	0.0988765			0.16058	0.350115	-0.144397	-0.107551			0.00373924	0.984083	-0.0030063	-0.00237422			14	12	11
AT4G28740	634	At4g28740		mitochondrion,peroxisome	F4JM22	25.1077	26.582	25.6838	26.6364	26.6162	26.5348	26.3709	26.4927	26.4174	26.4002	26.4374	26.5365	26.7049	26.4591	26.4904	26.6857		0.642307	0.154393	0.50117	0.364965			0.993318	0.480603	0.137144	0.128054			0.4445	0.479476	-0.081367	-0.0752011			0.560502	0.044454	-0.445393	-0.324883	+		11	11	11
AT4G16660	635	HSP70-17	Heat shock 70 kDa protein 17	endoplasmic reticulum	F4JMJ1	28.5194	28.4552	28.4899	28.3049	28.4507	28.4464	28.4955	28.474	28.5991	28.6018	28.6207	28.3734	28.2343	28.2821	28.2542	28.2955		0.195235	0.885523	0.0242791	0.0231449			2.47119	0.254176	-0.282211	-0.266176			4.52194	0.14372	0.200114	0.196605			0.680035	0.410923	-0.106376	-0.0989015			58	58	58
AT4G10970	638	At4g10970		nucleus	F4JN76	NaN	NaN	NaN	NaN	24.1429	24.3564	NaN	24.9179	NaN	NaN	NaN	NaN	NaN	NaN	NaN	NaN		NaN	1	0	NaN	tig2 only	tig2 only	NaN	1	0	NaN			NaN	1	0	NaN			NaN	1	0	NaN			3	3	3
AT4G16860	639	RPP5		cytosol;plastid	F4JNB7;A0A1P8B6H3;O23530;F4JNB2;F4JNA9;F4JNB9;A0A1P8B6A5	26.0351	26.0511	25.9165	25.961	25.741	25.8472	25.9375	25.6795	25.0797	25.4771	25.4475	25.4112	24.0976	24.8829	23.7379	25.0655		1.56666	0.372918	-0.189651	-0.178032			1.48263	0.0595172	-0.907906	-0.683091			2.25586	0.000379205	1.35532	1.02598	+	+	3.20863	0.00459459	0.637066	0.580397	+	+	28	28	27
AT4G17140	640	At4g17140		cytosol,nucleus	F4JNE2	26.1517	26.1453	26.04	26.0447	26.0057	26.1298	26.1074	26.1308	27.2359	27.0181	27.0275	27.0046	26.8199	26.8473	26.907	26.8994		0.0160498	0.991763	-0.00202656	-0.0019435			1.86657	0.341116	-0.203096	-0.191812			6.15831	0.00216906	-0.775031	-0.747844	+	+	5.34072	0.000267943	-0.9761	-0.918271	+	+	58	58	58
AT4G29750	643	At4g29750		plastid	F4JNR2	24.4291	NaN	24.8534	24.6583	24.7179	24.805	24.9728	24.5443	NaN	NaN	NaN	NaN	NaN	NaN	NaN	NaN		0.321245	0.571345	0.113065	0.0985532			NaN	1	0	NaN			NaN	1	0	NaN			NaN	1	0	NaN			7	6	6
AT4G17330	645	G2484-1		nucleus	F4JP43	25.6878	25.7822	25.6418	25.2989	25.7395	25.5334	25.7723	25.8668	26.1993	26.1833	26.3965	26.035	26.0465	26.1382	26.2252	25.9799		0.442832	0.528375	0.125303	0.111216			0.537149	0.572817	-0.106085	-0.0971925			2.23701	0.0411418	-0.369452	-0.339469	+		2.46078	0.00643268	-0.60084	-0.53224	+	+	40	40	40
AT4G17650	647	At4g17650		plastid	F4JP95	NaN	NaN	NaN	NaN	NaN	NaN	NaN	NaN	NaN	NaN	NaN	NaN	24.3131	23.9648	24.1923	NaN		NaN	1	0	NaN			NaN	1	0	NaN	tig2 only	tig2 only	NaN	1	0	NaN			NaN	1	0	NaN			2	2	2
AT4G23620	648	At4g23620		mitochondrion	F4JPA3	24.6748	24.421	NaN	NaN	24.32	24.242	NaN	24.2348	NaN	NaN	23.714	NaN	NaN	NaN	NaN	23.919		NaN	1	0	NaN			NaN	1	0	NaN			NaN	1	0	NaN			NaN	1	0	NaN			4	4	4
AT4G11740	651	PUX8	Plant UBX domain-containing protein 8	nucleus	F4JPR7	27.4258	27.5584	27.4349	27.4194	27.1484	27.2232	27.8289	27.3662	25.3458	25.5281	25.9001	26.7713	27.0588	27.2102	27.1745	27.0272		0.168384	0.717129	-0.0679574	-0.0587798			2.07279	0.0403636	1.23132	0.932962	+		0.868643	0.0984297	0.274017	0.236453			2.58458	0.000237443	1.5733	1.19329	+	+	16	16	13
AT4G24270	653	EMB140		nucleus	F4JQ75	25.6238	25.689	25.7918	25.3633	26.3409	26.206	26.4401	26.1786	NaN	NaN	NaN	25.2604	25.0374	25.8215	25.8134	NaN		3.0688	0.0528921	0.674404	0.607671			NaN	1	0	NaN			1.62109	0.00574505	0.733968	0.597117	+	+	NaN	1	0	NaN			8	8	8
AT4G30310	654	At4g30310		cytosol	F4JQ90	24.9641	25.1244	25.3587	25.2569	25.5335	25.7218	25.4859	25.7279	26.0104	25.9593	25.9684	25.7254	25.9126	25.7062	25.7902	25.8368		2.22627	0.127483	0.441219	0.398917			0.64401	0.57405	-0.104441	-0.0969194			1.3587	0.166706	-0.194172	-0.180408			3.34445	0.00202078	-0.739832	-0.668329	+	+	12	12	12
AT4G30720	656	At4g30720		plastid	F4JQE2	27.3053	27.412	27.4696	27.3412	27.3965	27.5746	27.5553	27.4703	25.3019	24.5923	24.7921	24.2224	24.9562	24.4245	24.6007	25.4772		1.1115	0.528786	0.117151	0.11104			0.163936	0.552581	0.137445	0.103863			4.51331	0	2.63454	2.13187	+	+	4.617	0	2.65484	2.16197	+	+	39	39	39
AT4G36760	657	APP1		cytosol	F4JQH3	25.9984	26.186	26.035	25.8181	26.4937	26.3983	26.1494	26.3624	26.0233	26.077	26.1248	26.0084	25.7038	25.8477	25.6387	25.8631		1.76199	0.196071	0.341566	0.309152			2.53934	0.243446	-0.295024	-0.278065			3.18314	0.00799616	0.587613	0.538574	+	+	0.249095	0.691357	-0.0489764	-0.0453428			16	16	16
AT4G36945	658	At4g36945		extracellular	F4JQJ7	25.2886	25.0125	24.9664	25.1375	25.0257	25.3893	25.0482	25.1687	25.622	25.6532	26.2261	25.0207	25.8901	25.8395	25.5861	25.9083		0.204155	0.751368	0.0567374	0.0511073			0.283634	0.445867	0.175557	0.139635			2.93589	0.00600215	-0.648054	-0.582847	+	+	1.0722	0.0180527	-0.529234	-0.421192	+		6	6	6
AT4G12650	663	TMN12	Transmembrane 9 superfamily member 12	vacuole	F4JRE0	25.9115	26.2801	26.0374	26.0141	26.1658	26.1878	25.9788	25.7629	26.9704	26.8591	26.9235	26.7052	26.5443	26.3147	26.5571	26.309		0.108434	0.842485	-0.0369492	-0.0328173			2.52809	0.157692	-0.433257	-0.39747			1.82857	0.0326168	-0.407471	-0.363645	+		3.77325	0.0012462	-0.803779	-0.73262	+	+	8	8	7
AT4G18810	666	At4g18810		plastid	F4JRN8	28.3328	28.3711	28.4426	28.2585	28.3362	28.2343	28.2028	28.2837	27.996	28.0561	28.0645	28.0015	27.9432	27.8087	27.9585	27.9893		0.91652	0.620779	-0.0870318	-0.0830274			1.26812	0.56442	-0.104577	-0.100195			3.32633	0.0471902	0.339297	0.323311	+		3.56735	0.0525486	0.321753	0.308679			37	37	37
AT4G24840	669	At4g24840		plastid	F4JRR1	23.3819	23.081	23.9163	24.5452	25.6752	25.7209	24.6591	25.1195	24.6927	24.7257	24.3167	25.237	23.7722	23.3378	NaN	24.1575		2.06001	0.00711111	1.56256	1.10937	+	+	1.67021	0.0669412	-0.987188	-0.760112			2.11172	0	1.53781	1.13256	+	+	1.45607	0.00116129	-1.01194	-0.736995	+	+	13	13	13
AT4G31210	670	At4g31210	DNA topoisomerase	mitochondrion	F4JRX3	26.8818	26.8293	26.8561	26.7976	26.7974	26.9734	26.8865	26.937	25.9984	25.8505	26.0082	26.0161	24.8217	25.8119	25.2891	NaN		0.651388	0.733335	0.0573473	0.0550245			1.37398	0.118254	-0.660747	-0.53123			2.90067	0	1.59101	1.27944	+	+	6.00923	0.000761905	0.872912	0.836615	+	+	34	34	34
AT4G37460	671	SRFR1	Suppressor of RPS4-RLD 1	nucleus	F4JS25	25.3361	24.9633	25.165	25.2338	25.5204	24.815	24.8549	25.2177	24.7712	24.9498	NaN	24.5481	24.5906	24.4411	24.7874	24.685		0.150538	0.706286	-0.0725245	-0.0612547			0.439073	0.518348	-0.130312	-0.11527			1.4009	0.0236827	0.47598	0.402739	+		1.57431	0.0291346	0.418192	0.368578	+		7	7	7
AT4G25290	672	At4g25290		mitochondrion	F4JSJ6	NaN	NaN	NaN	23.0718	24.0967	23.0669	23.1163	NaN	24.6531	24.0706	NaN	24.2075	24.277	NaN	23.9835	23.7046		NaN	1	0	NaN			0.597062	0.266701	-0.322054	-0.259449			0.683266	0.024468	-0.561701	-0.40886	+		NaN	1	0	NaN			8	8	8
AT4G31530	673	At4g31530		plastid	F4JSP1	27.2776	27.1206	27.2186	27.1825	27.2832	26.9994	27.0284	27.3684	27.5586	27.559	27.5253	27.4752	27.7578	27.6994	27.5759	27.5135		0.114112	0.86948	-0.0300007	-0.0273331			0.918709	0.561605	0.107153	0.101158			2.3124	0.0204035	-0.466818	-0.421491	+		3.86468	0.0479771	-0.329665	-0.317484	+		13	13	13
AT4G31570	674	At4g31570		nucleus	F4JSP7	24.8481	24.6995	24.8611	24.8658	24.4362	24.7377	24.7506	24.5534	25.3233	25.2066	25.09	24.9993	24.8331	NaN	24.8443	24.8316		1.22737	0.365282	-0.199143	-0.183416			1.90803	0.228756	-0.318479	-0.293977			1.21725	0.143177	-0.216859	-0.198977			2.22382	0.0513529	-0.336195	-0.311033			14	14	14
AT4G38200	675	BIG1	Brefeldin A-inhibited guanine nucleotide-exchange protein 1	golgi	F4JSZ5	24.2549	24.277	NaN	23.749	24.5919	23.433	23.8113	23.4944	24.2787	23.7729	NaN	24.0358	24.1547	24.1605	23.8514	24.0741		0.313975	0.350372	-0.260996	-0.193824			0.0739264	0.880483	0.0310229	0.0269954			0.355419	0.170007	-0.227555	-0.17834			0.102592	0.653943	0.0644639	0.0525816			12	9	9
AT4G19490	676	VPS54	Vacuolar protein sorting-associated protein 54, chloroplastic	plastid	F4JT76	24.6026	24.3797	24.5286	23.9988	24.9388	24.4182	24.4452	24.7667	25.3872	25.3616	25.2447	24.7579	24.878	25.0603	25.013	24.9582		0.695391	0.302322	0.2648	0.223516			0.667959	0.352779	-0.210472	-0.182739			1.34911	0.0595028	-0.335156	-0.295933			2.18387	0.00189446	-0.810428	-0.675953	+	+	13	13	13
AT4G25730	681	At4g25730	Putative rRNA methyltransferase	nucleus	F4JTD2	24.7335	24.8283	24.955	24.6324	24.2157	24.4451	24.3427	24.2797	24.2574	NaN	NaN	NaN	NaN	NaN	NaN	NaN		2.83265	0.115687	-0.466512	-0.430232			NaN	1	0	NaN			NaN	1	0	NaN			NaN	1	0	NaN			10	10	10
AT4G32070	683			unknown	F4JTI1	25.6786	25.9518	25.8158	NaN	25.3983	25.7215	25.8328	NaN	25.474	NaN	25.185	25.3916	NaN	25.7488	25.9285	NaN		0.467563	0.457664	-0.164561	-0.142809			NaN	1	0	NaN			NaN	1	0	NaN			1.7882	0.020279	0.465229	0.416632	+		6	6	6
AT4G32160	684	At4g32160		nucleus	F4JTJ2	NaN	NaN	24.6608	NaN	24.5925	24.5266	NaN	24.3983	NaN	NaN	NaN	NaN	NaN	NaN	NaN	NaN		NaN	1	0	NaN			NaN	1	0	NaN			NaN	1	0	NaN			NaN	1	0	NaN			7	7	6
AT4G38220	686	At4g38220	Aminoacylase-1	extracellular	F4JTK8	27.9238	27.9719	27.965	27.9541	27.9931	28.0207	27.921	28.0093	28.1685	28.4714	28.4183	28.3325	28.2405	28.2109	28.2784	28.3142		0.619903	0.848985	0.03234	0.0315576			0.582336	0.639381	-0.0866432	-0.0809802			3.88562	0.0742928	-0.275009	-0.266551			2.96761	0.0282711	-0.393992	-0.369228	+		24	24	24
AT4G38350	688	At4g38350		plasma membrane	F4JTN1	26.8956	26.848	26.8737	26.792	26.8627	26.7783	26.7812	26.8538	28.2433	28.1221	28.3484	28.1097	27.7839	27.9564	27.6525	27.99		0.474574	0.844337	-0.0333748	-0.0323441			2.00896	0.196843	-0.360156	-0.328403			4.80355	0.000467662	-1.02673	-0.949033	+	+	6.28167	0.000287293	-1.35351	-1.27627	+	+	24	24	24
AT4G19880	689	At4g19880		golgi,plasma membrane;plastid	F4JU03;Q9FL98	25.4898	25.7332	25.7065	25.963	26.0574	26.1935	NaN	26.0367	26.228	25.7713	25.7722	25.5926	25.9538	25.6964	26.1598	26.1081		1.55309	0.177743	0.372744	0.332313			0.347788	0.507174	0.138489	0.118264			0.386097	0.367594	0.11635	0.102985			0.295922	0.40175	-0.117904	-0.101058			6	6	4
AT4G32590	690	At4g32590		plastid	F4JUE0	26.4988	25.2675	NaN	24.7354	26.0094	25.8301	26.6228	26.4691	NaN	NaN	25.2214	NaN	26.1302	NaN	25.9922	25.6144		0.709705	0.0884149	0.732316	0.491554			NaN	1	0	NaN			0.574829	0.0846097	0.320575	0.255196			NaN	1	0	NaN			6	6	6
AT2G21630	692	At4g14160		endoplasmic reticulum,golgi	F4JUM1;Q9SIJ7	26.7737	26.7366	26.9706	27.1281	27.667	27.6893	27.8148	27.7641	26.8967	27.3383	27.055	27.0399	26.9495	26.9143	26.6898	26.9082		3.85192	0.0199494	0.831587	0.757859	+		1.01996	0.334598	-0.217015	-0.195543			4.8363	0.00116296	0.868384	0.81283	+	+	0.668795	0.221601	-0.180218	-0.159512			18	18	13
AT4G14200	693	At4g14200		nucleus	F4JUM8	NaN	NaN	NaN	NaN	NaN	NaN	NaN	NaN	24.3182	24.4361	NaN	24.1996	NaN	24.1758	NaN	NaN		NaN	1	0	NaN			NaN	1	0	NaN			NaN	1	0	NaN			NaN	1	0	NaN			5	5	5
AT4G14510	696	CFM3B		plastid	F4JVH1	26.805	26.9908	26.9062	27.2703	27.3299	27.2289	27.6664	27.3703	26.2966	NaN	26.1591	NaN	25.8379	26.2615	NaN	26.3603		1.59609	0.161766	0.405799	0.356846			NaN	1	0	NaN			3.08046	0	1.24563	1.06084	+	+	NaN	1	0	NaN			11	10	8
AT4G14605	697	At4g14605		plastid	F4JVI3	24.5904	24.2679	NaN	23.9099	24.5485	24.1119	24.4777	NaN	NaN	NaN	NaN	NaN	NaN	NaN	NaN	NaN		0.198861	0.572049	0.123281	0.0995333			NaN	1	0	NaN			NaN	1	0	NaN			NaN	1	0	NaN			10	10	10
AT4G20850	698	TPP2	Tripeptidyl-peptidase 2	plastid	F4JVN6	29.5846	29.6417	29.4841	29.5059	29.4541	29.4139	29.4788	29.4521	29.8437	29.805	29.7129	29.6594	29.4706	29.4594	29.5327	29.5384		1.44562	0.565866	-0.104335	-0.100446			2.79619	0.276945	-0.254973	-0.243562			1.07063	0.629019	-0.0505276	-0.0493182			1.95327	0.164441	-0.201165	-0.190567			87	87	87
AT4G39420	701	At4g39420		nucleus	F4JW20	23.4737	23.8533	24.3949	23.2797	24.4044	24.0748	24.0358	24.1749	25.6896	24.962	25.0463	25.1072	24.9302	24.9026	24.7014	24.6168		0.810958	0.173372	0.422104	0.335217			1.19531	0.18166	-0.413535	-0.349778			2.80477	0.00720559	-0.615239	-0.552969	+	+	2.56624	0.00020155	-1.45088	-1.11934	+	+	21	21	21
AT5G65950	707	At5g65950		cytosol	F4JXM9	25.8104	25.7701	25.1094	25.8333	25.7768	25.5166	25.7426	25.6579	26.8089	26.6585	26.7813	26.5338	26.334	26.4214	26.339	26.3832		0.0840751	0.825112	0.0426707	0.0360499			2.57457	0.219163	-0.326258	-0.305959			4.5457	0.0040203	-0.695919	-0.655609	+	+	2.9174	0.0004	-1.06485	-0.898348	+	+	21	21	21
AT5G11560	708	At5g11560		plasma membrane	F4JXW9	27.8166	27.7833	27.7912	27.8613	27.775	27.8244	27.543	27.7205	27.8096	27.6137	27.7897	27.7867	27.5863	27.4627	27.572	27.5704		0.74943	0.59006	-0.0973663	-0.0915235			2.02112	0.340923	-0.20206	-0.191726			1.31991	0.211071	0.167862	0.157217			0.611986	0.601881	0.0631685	0.0602209			38	38	38
AT5G11700	709	At5g11700		plasma membrane	F4JXY6	24.3062	24.0996	24.3957	24.3876	24.5089	23.9673	23.8773	23.9829	24.1598	NaN	NaN	NaN	NaN	24.3494	24.5498	NaN		0.640261	0.364116	-0.213215	-0.183935			NaN	1	0	NaN			NaN	1	0	NaN			NaN	1	0	NaN			9	9	9
AT5G25754	712		Eukaryotic translation initiation factor 3 subunit L	cytosol	F4JY76	27.6704	27.629	27.6359	27.5519	27.7517	27.6846	27.534	27.5614	27.6368	27.5382	27.3868	27.1537	27.2695	27.3632	27.3672	27.4443		0.0696945	0.951135	0.0111504	0.0105476			0.248897	0.721169	-0.0678225	-0.0610437			2.31361	0.082451	0.271893	0.255875			0.904893	0.192882	0.19292	0.174105			21	21	21
AT5G35180	713	At5g35180		cytosol	F4JYC1	24.4343	24.5565	NaN	24.3097	24.604	24.5916	24.4684	24.4679	24.1709	24.6301	NaN	24.4788	24.4193	24.8064	24.6907	23.8386		0.622822	0.589257	0.0994749	0.0925941			0.0145313	0.960264	0.012111	0.00946675			0.166146	0.469391	0.0942488	0.0773096			0.0149294	0.959786	0.00688489	0.00597262			6	6	6
AT5G53860	715	emb2737		mitochondrion	F4JYQ8	25.3841	25.2868	25.1877	25.0274	25.2545	24.5803	24.9097	24.4069	24.3334	25.0002	NaN	24.4664	25.2667	25.0404	23.9558	25.0582		1.1214	0.158779	-0.433629	-0.360713			0.236506	0.384688	0.230282	0.16573			0.0421278	0.755148	-0.0424218	-0.0314176			1.63132	0.00755357	0.621489	0.521037	+	+	8	8	8
AT5G12130	717	PDE149		plastid	F4JZG9	26.4332	25.2272	26.566	26.5467	26.6502	26.56	26.6458	26.812	NaN	26.6771	26.7042	26.1803	26.4617	26.4461	25.6745	26.3785		0.702655	0.161424	0.473721	0.356824			0.469227	0.305125	-0.280355	-0.221523			1.1369	0.0346866	0.426803	0.356682	+		0.338041	0.112858	-0.327272	-0.232395			3	3	3
AT5G41770	720	At5g41770		nucleus	F4JZX8;A0A1P8B9B1	25.5577	25.2656	25.5453	25.6042	27.1997	26.9702	26.9714	26.9877	25.2248	25.3161	25.3387	25.1479	24.9378	NaN	25.3822	25.6459		5.45039	0	1.53899	1.40532	+	+	0.134823	0.74698	0.0650913	0.0551387			3.6028	0	1.71027	1.44312	+	+	1.43106	0.126992	0.236372	0.217143			22	22	16
AT5G41790	721	CIP1		cytoskeleton,cytosol	F4JZY1	27.1466	27.2299	27.1596	27.1892	27.1225	27.174	27.1555	27.1764	28.1224	27.9324	27.9809	27.883	27.5666	27.7108	27.7411	27.628		0.497371	0.885245	-0.0242476	-0.0237193			2.5609	0.220823	-0.318058	-0.29862			4.71968	0.0115196	-0.504555	-0.484408	+		5.18294	0.00112052	-0.798366	-0.756887	+	+	75	75	75
AT5G41970	722	At5g41970		mitochondrion	F4K000	27.1241	27.1305	27.3002	27.4012	27.1646	27.1116	27.1509	27.1219	26.2754	26.883	26.7793	26.8132	26.9869	26.5353	26.8064	26.554		0.721208	0.579357	-0.101719	-0.0951674			0.0664725	0.873774	0.0328903	0.0279631			2.06133	0.0292464	0.416623	0.375727	+		1.92482	0.0106645	0.551233	0.47737	+		15	15	14
AT5G54440	723	TRS130	Trafficking protein particle complex II-specific subunit 130 homolog	cytosol	F4K0C4	25.995	26.0669	26.1581	26.128	26.3157	26.1207	26.1552	26.1232	27.0954	27.1331	26.7305	26.6495	26.6729	26.5007	26.2759	26.5312		0.771358	0.607683	0.0917025	0.0866176			1.47128	0.180294	-0.406967	-0.354319			1.8149	0.0626616	-0.316466	-0.289192			3.1352	0.00129394	-0.815135	-0.722026	+	+	21	21	21
AT5G60600	724	ISPG	4-hydroxy-3-methylbut-2-en-1-yl diphosphate synthase (ferredoxin), chloroplastic	plastid	F4K0E8	28.7959	28.8575	28.7904	28.8343	28.8558	28.985	29.0783	28.847	28.8588	28.8497	28.9298	28.7568	28.7678	28.7271	28.7948	28.8613		1.10298	0.519344	0.122006	0.11535			0.644797	0.72928	-0.061059	-0.0584116			1.31606	0.239659	0.15378	0.144775			0.318492	0.80466	-0.0292859	-0.0281887			48	48	48
AT2G04520	727	At2g04520;At5g35680		cytosol;nucleus	Q9SJB9;F4K1D3	27.3841	27.3259	27.5691	27.2137	27.4551	27.4325	NaN	27.4824	27.1945	NaN	27.3311	27.2855	27.358	NaN	27.3173	27.0998		0.409094	0.648855	0.0834484	0.0766517			0.0458387	0.954901	-0.0120169	-0.0110283			1.14521	0.16807	0.198308	0.183375			0.489411	0.433255	0.102842	0.0940016			3	3	3
AT5G35970	728	At5g35970		plastid	F4K1G7	28.5956	28.6676	28.5106	28.4417	28.5862	28.4955	28.4842	28.5074	29.0974	28.1128	28.6562	29.2495	29.1743	29.1646	29.1822	29.0989		0.269477	0.83789	-0.0355597	-0.0337245			0.716412	0.220236	0.376053	0.299422			6.15212	0.00497767	-0.636689	-0.618183	+	+	0.37694	0.183757	-0.225076	-0.178641			47	47	47
AT5G54750	730	At5g54750		cytosol	F4K1U5	25.3835	25.2621	25.5348	25.3179	25.3411	25.352	25.2463	26.0527	25.2136	25.3633	25.4634	25.3455	25.4973	NaN	25.3931	25.4269		0.258911	0.558154	0.123484	0.103291			0.659402	0.619996	0.0926296	0.0868993			0.0962176	0.63881	0.0589412	0.0482309			0.135761	0.819763	0.0280867	0.0260513			7	7	7
AT5G61020	731	ECT3		cytosol,mitochondrion	F4K1Z0	24.6094	24.6363	24.7216	24.7619	24.5074	24.5129	24.2678	NaN	NaN	NaN	NaN	NaN	NaN	NaN	NaN	NaN		1.60648	0.289715	-0.252926	-0.23425			NaN	1	0	NaN			NaN	1	0	NaN			NaN	1	0	NaN			7	6	6
AT5G61240	732	At5g61240		extracellular	F4K217	24.2212	NaN	24.2396	24.0222	23.9794	24.1018	23.9116	23.8483	NaN	NaN	NaN	NaN	23.9049	23.7512	NaN	NaN		1.16496	0.365422	-0.200699	-0.184694			NaN	1	0	NaN			NaN	1	0	NaN			NaN	1	0	NaN			4	4	4
AT5G05980	734	FPGS1	Folylpolyglutamate synthase	mitochondrion	F4K2A1	25.1746	NaN	25.3824	25.2476	NaN	25.5895	25.1555	NaN	NaN	25.3966	NaN	25.4079	NaN	NaN	NaN	25.2302		NaN	1	0	NaN			NaN	1	0	NaN			NaN	1	0	NaN			NaN	1	0	NaN			6	6	5
AT5G06120	735	At5g06120		nucleus	F4K2C1	24.533	23.77	25.0842	NaN	25.1295	24.8486	24.4616	24.6315	25.3064	NaN	24.8163	24.8568	25.2266	25.0058	25.1389	24.9824		0.359648	0.303945	0.305396	0.224294			0.261142	0.633023	0.0952663	0.0829856			1.07311	0.0684686	-0.320615	-0.27752			0.573085	0.0287392	-0.530745	-0.375852	+		11	11	11
AT5G06220	736	At5g06220		mitochondrion	F4K2D7	26.5199	26.0675	26.4932	26.3962	26.2814	26.7653	26.6792	26.1061	22.8915	NaN	23.2559	NaN	24.6403	22.1336	24.4773	NaN		0.183907	0.653942	0.0888357	0.0747204			NaN	1	0	NaN			1.92218	0	2.70764	1.5902	+	+	NaN	1	0	NaN			18	18	18
AT5G13010	737	EMB3011		nucleus	F4K2E9	25.6853	25.2971	25.3603	25.4766	25.5426	25.3843	25.5143	25.542	25.851	25.0013	25.8811	25.3635	25.3752	25.2568	25.5954	25.478		0.169889	0.818957	0.0409379	0.0374436			0.170106	0.643204	-0.0978818	-0.0800418			0.369589	0.537841	0.0694299	0.0641975			0.113152	0.623606	-0.0693898	-0.0565307			25	23	23
AT5G13360	739	At5g13360		plastid	F4K2J2	23.8633	25.1965	25.3564	25.3429	25.062	25.41	25.0994	NaN	24.619	NaN	NaN	NaN	NaN	NaN	24.6341	24.4294		0.228652	0.380153	0.250695	0.174509			NaN	1	0	NaN			NaN	1	0	NaN			NaN	1	0	NaN			9	6	6
AT5G19850	740	At5g19850		plastid	F4K2M9	NaN	NaN	24.8302	25.164	25.0882	24.4605	24.7912	25.1841	25.0136	25.285	25.0861	NaN	NaN	26.0246	NaN	24.5624		NaN	1	0	NaN			NaN	1	0	NaN			NaN	1	0	NaN			NaN	1	0	NaN			4	4	4
AT5G36210	741	At5g36210		plastid	F4K2Y3	26.9102	27.0996	27.001	27.0798	26.7268	26.9268	26.9046	26.8992	27.2572	27.3991	27.2485	27.2305	27.3719	27.1341	27.2089	27.3884		1.33459	0.435837	-0.158299	-0.148886			0.0378899	0.966337	-0.00802326	-0.00747505			2.74059	0.0280212	-0.411456	-0.381852	+		2.38795	0.0970075	-0.26118	-0.24686			24	24	24
AT5G42765	743	At5g42765		plastid	F4K329	26.2651	26.1714	25.9397	26.0071	26.2479	26.1176	26.4804	26.1781	26.528	26.248	26.1777	26.3947	26.4167	26.7163	26.3472	26.4029		0.717499	0.447875	0.160185	0.144457			0.544016	0.501533	0.133677	0.119987			0.954333	0.149269	-0.214779	-0.192624			1.1759	0.125958	-0.241287	-0.217788			6	6	6
AT5G42770	744	At5g42770		cytosol	F4K330	23.6728	23.9713	24.1022	23.9459	NaN	NaN	NaN	24.3946	24.6396	23.9612	NaN	24.2959	NaN	24.2985	NaN	24.0356		NaN	1	0	NaN			NaN	1	0	NaN			NaN	1	0	NaN			0.948402	0.0510713	-0.375855	-0.314382			5	5	5
AT5G48960	745	At5g48960		plastid	F4K3A9	26.5569	26.4262	26.494	26.5942	26.6816	26.8213	26.7546	26.601	26.6707	26.8431	26.7773	26.8336	26.9204	26.3688	26.9608	27.0297		1.77234	0.359638	0.196803	0.185652			0.0896041	0.843386	0.0387168	0.0334597			0.273222	0.410696	-0.105301	-0.090834			2.55295	0.0945939	-0.263387	-0.249868			18	18	18
AT5G13650	746	At5g13650		plastid	F4K410	29.9989	30.1447	30.1255	30.1859	29.7876	29.8625	30.0208	29.7074	27.556	27.4276	27.7755	27.5017	26.9666	26.9158	27.3764	27.2992		1.86699	0.261748	-0.269153	-0.24969			1.66572	0.168422	-0.425672	-0.374023			6.02082	0	2.70505	2.38574	+	+	7.03848	0	2.54853	2.3488	+	+	47	47	47
AT5G20140	747	At5g20140		mitochondrion	F4K452	26.6488	27.3492	27.4318	27.4375	27.0745	27.7145	27.2844	27.0415	26.9788	26.8029	26.9659	26.9988	26.9166	26.6618	27.1029	27.0842		0.0918557	0.757883	0.061883	0.0496871			0.0143954	0.97958	0.00475788	0.00427995			0.924592	0.064785	0.337335	0.284536			0.694469	0.109086	0.28021	0.234355			12	12	12
AT4G22380	748	At5g20160;At4g22380		nucleus;plasma membrane	F4K455;Q8LCC7	26.1884	25.7099	25.5773	24.6006	25.9025	25.3124	26.2702	26.6449	24.7477	NaN	NaN	NaN	NaN	NaN	NaN	24.3425		0.544916	0.16177	0.513451	0.357151			NaN	1	0	NaN			NaN	1	0	NaN			NaN	1	0	NaN			4	4	2
AT5G20200	749	At5g20200		nucleus	F4K465	24.5732	24.7227	24.8726	24.6196	25.2187	24.6826	24.7997	24.7281	23.8962	NaN	NaN	NaN	25.0202	24.8943	24.885	24.1131		0.530442	0.45526	0.160238	0.140606			NaN	1	0	NaN			0.213684	0.359711	0.129118	0.104044			NaN	1	0	NaN			10	10	10
AT5G20360	750	At5g20360		nucleus	F4K487	26.5314	26.4407	26.4735	26.297	26.3852	26.514	26.4289	26.4638	26.4919	NaN	26.2038	NaN	26.3023	NaN	NaN	NaN		0.0779423	0.946744	0.0123096	0.0116475			NaN	1	0	NaN			NaN	1	0	NaN			NaN	1	0	NaN			8	8	8
AT3G05280	751	At5g27490	Protein YIPF	golgi;plasma membrane	Q8GWB3;F4K4B8	23.4914	23.6926	23.6532	23.8846	23.2462	23.4786	22.9158	22.8119	23.8151	23.1334	24.1553	24.2654	24.197	23.7805	24.0088	24.0738		1.77337	0.0892459	-0.567327	-0.48364			0.263332	0.460132	0.172732	0.136057			2.6611	0.00176667	-0.901884	-0.766769	+	+	0.246136	0.307025	-0.161824	-0.127672			1	1	1
AT5G27720	753	LSM4	Sm-like protein LSM4	nucleus	F4K4E3	25.3502	24.7919	NaN	NaN	24.8098	25.0959	25.3014	25.5486	NaN	NaN	NaN	25.3514	25.0451	25.1707	24.9756	24.9878		NaN	1	0	NaN			NaN	1	0	NaN			0.387059	0.292646	0.144159	0.123969			NaN	1	0	NaN			4	4	4
AT5G42920	754	THO5B	THO complex subunit 5B	nucleus	F4K4J0	25.5129	25.3182	25.4169	25.0156	NaN	25.1019	25.4516	25.1101	25.5623	NaN	NaN	NaN	24.9324	NaN	NaN	NaN		0.237193	0.631139	-0.0947067	-0.0816585			NaN	1	0	NaN			NaN	1	0	NaN			NaN	1	0	NaN			5	5	5
AT5G43130	756	TAF4B	Transcription initiation factor TFIID subunit 4b	nucleus	F4K4L7	NaN	25.0614	25.5813	NaN	NaN	25.5624	NaN	NaN	25.9323	NaN	25.4275	25.056	25.2304	NaN	NaN	25.6423		NaN	1	0	NaN			NaN	1	0	NaN			NaN	1	0	NaN			NaN	1	0	NaN			5	5	5
AT5G55660	757	At5g55660		nucleus	F4K4Y5	27.3679	27.1486	27.695	27.2671	27.6314	27.7547	27.8374	27.3764	27.4842	28.0022	27.7654	27.6689	27.0381	27.6735	27.3257	27.4367		0.922304	0.270765	0.280297	0.242785			1.10822	0.215274	-0.361667	-0.309026			0.852175	0.0934976	0.281454	0.241422			1.19147	0.0513601	-0.36051	-0.310957			16	16	16
AT5G07030	759	At5g07030		extracellular	F4K5B9	28.635	28.6008	28.4085	28.5245	28.7743	28.6102	28.6662	28.914	28.8614	28.6644	28.8032	28.6296	29.4471	29.216	28.9704	28.5602		1.26068	0.364586	0.198997	0.183634			0.772169	0.260217	0.308766	0.257845			0.751138	0.0824317	-0.307245	-0.255809			1.41728	0.175193	-0.197476	-0.183759			23	23	23
AT5G20470	760	XI-K	Myosin-17	endoplasmic reticulum	F4K5J1;F4K5I9	26.5665	26.6246	26.4179	26.2705	26.4251	26.4207	26.1606	26.5472	27.8378	27.6655	27.6682	27.5498	27.4172	27.2867	27.4091	27.3741		0.300333	0.660237	-0.081461	-0.0731413			2.45421	0.233802	-0.308562	-0.28935			4.55066	0.000426304	-0.983349	-0.90489	+	+	4.73584	0.000194757	-1.21045	-1.10127	+	+	35	35	26
AT5G27970	762	At5g27970		cytosol	F4K5S0	NaN	NaN	25.1508	25.0671	25.0921	25.251	25.5279	25.1438	25.2723	25.1998	25.3396	25.0661	25.3569	24.9908	25.0585	25.0505		NaN	1	0	NaN			0.471955	0.579833	-0.105317	-0.095654			0.501392	0.293148	0.139565	0.123797			NaN	1	0	NaN			14	14	14
AT5G21060	767	At5g21060	Homoserine dehydrogenase	cytosol	F4K6Y8	26.0422	24.8594	25.8511	25.2604	25.234	25.6115	25.9663	25.2303	25.6513	25.8797	25.5244	NaN	25.5316	25.134	25.5119	25.5773		0.00746883	0.976315	0.00721264	0.00544855			0.797079	0.311008	-0.246427	-0.21443			0.13267	0.565216	0.071804	0.0596427			0.215819	0.28497	-0.181836	-0.136422			6	6	6
AT5G43910	770	At5g43910		plasma membrane	F4K7C7	23.2027	NaN	NaN	23.9128	24.2814	24.0825	24.1069	24.5422	NaN	NaN	NaN	NaN	NaN	NaN	NaN	NaN		NaN	1	0	NaN			NaN	1	0	NaN			NaN	1	0	NaN			NaN	1	0	NaN			3	3	3
AT5G01010	771	At5g01010		cytosol	F4K7W6	24.4658	24.8257	24.6241	24.4287	24.7822	24.8913	24.5132	24.4963	25.2549	25.1808	24.6442	24.6192	24.977	24.893	25.2034	25.1561		0.259883	0.653807	0.0846963	0.0747102			0.300431	0.527989	0.132594	0.111884			1.70248	0.03913	-0.386612	-0.344337	+		0.889538	0.0676918	-0.338715	-0.28404			15	15	15
AT2G20300	774	At5g56890;ALE2	Receptor-like serine/threonine-protein kinase ALE2	plasma membrane	F4K946;Q8RWW0	NaN	NaN	24.5356	NaN	23.6611	NaN	NaN	26.1041	25.3994	NaN	25.9621	NaN	NaN	25.0631	24.064	24.8018		NaN	1	0	NaN			NaN	1	0	NaN			NaN	1	0	NaN			NaN	1	0	NaN			4	4	3
AT5G01650	776	At5g01650		cytosol	F4K9G5	25.5781	24.8925	24.4067	24.1095	25.1765	24.2841	25.1366	25.9891	26.2245	26.3696	26.2615	26.0335	26.0792	25.9256	26.4559	25.9715		0.365878	0.239336	0.399871	0.271399			0.353337	0.564341	-0.114262	-0.100296			1.39652	0.00296192	-0.961431	-0.702599	+	+	2.38453	0.000199234	-1.47556	-1.1109	+	+	4	4	4
AT5G22340	777	At5g22340		plastid	F4K9U7	24.6199	24.5618	24.6814	NaN	NaN	24.2467	NaN	24.7436	NaN	24.3401	NaN	24.189	24.329	NaN	24.2623	23.7983		NaN	1	0	NaN			NaN	1	0	NaN			NaN	1	0	NaN			NaN	1	0	NaN			3	3	3
AT5G22480	778	At5g22480;At5g37340		cytosol;nucleus	F4K9W6;F4K746	25.2918	24.98	25.0235	24.9072	25.1321	25.162	25.2178	NaN	NaN	NaN	NaN	NaN	NaN	NaN	NaN	24.372		0.537664	0.541846	0.120017	0.108963			NaN	1	0	NaN			NaN	1	0	NaN			NaN	1	0	NaN			6	6	6
AT5G44635	781	MCM6	DNA replication licensing factor MCM6	nucleus	F4KAB8	24.848	24.6098	24.7377	24.9056	24.5866	24.4178	NaN	24.5499	24.2264	NaN	24.7737	24.1426	24.5981	23.8982	24.1467	24.5709		1.47772	0.285393	-0.257192	-0.236326			0.108848	0.720782	-0.0774333	-0.061426			0.462584	0.173056	0.214631	0.178005			1.0794	0.0423478	0.394389	0.333473	+		8	8	8
AT5G15680	784	At5g15680		golgi	F4KB73	24.7197	24.4569	23.5199	24.3401	24.0836	24.1626	24.0607	24.065	26.054	25.6932	25.3094	25.3007	24.478	24.7803	24.5379	25.0744		0.262589	0.471673	-0.166186	-0.131897			2.08191	0.0640833	-0.871662	-0.71137			2.4031	0.00748768	-0.624683	-0.549057	+	+	2.2545	0.000158537	-1.33016	-1.01133	+	+	18	18	18
AT5G23050	786	AAE17	Probable acyl-activating enzyme 17, peroxisomal	peroxisome	F4KBF3	NaN	NaN	NaN	NaN	NaN	NaN	NaN	NaN	24.495	25.1282	24.8864	24.161	24.3219	NaN	24.8652	NaN		NaN	1	0	NaN			NaN	1	0	NaN			NaN	1	0	NaN			NaN	1	0	NaN			6	6	6
AT5G51200	790	NUP205	Nuclear pore complex protein NUP205	plastid	F4KBW6	25.6576	25.6544	25.7611	25.7328	25.5634	25.5844	25.4024	25.5659	26.2667	26.404	25.9682	26.0621	24.6877	25.7359	25.8153	25.9296		1.85539	0.400151	-0.17244	-0.164188			1.08413	0.122313	-0.633162	-0.485567			0.0152168	0.922822	-0.0130806	-0.0101346			2.45185	0.0164107	-0.473803	-0.429921	+		26	26	26
AT5G57700	791	At5g57700		plasma membrane	F4KC30	NaN	NaN	NaN	NaN	NaN	24.5758	24.0112	NaN	24.9154	24.6629	24.4783	24.7157	24.9748	NaN	NaN	26.0798		NaN	1	0	NaN			NaN	1	0	NaN			NaN	1	0	NaN			NaN	1	0	NaN			5	5	5
AT5G02310	792	PRT6	E3 ubiquitin-protein ligase PRT6	nucleus	F4KCC2	24.7364	24.7005	25.3477	24.8328	24.7709	25.0796	24.5153	25.1431	25.6822	25.4096	25.4004	24.9682	NaN	25.3461	25.1268	NaN		0.0452066	0.8901	-0.0271091	-0.0224186			NaN	1	0	NaN			NaN	1	0	NaN			1.14641	0.0255226	-0.460766	-0.380579	+		13	13	13
AT5G16280	794	At5g16280		golgi	F4KCR0	25.4262	24.9375	25.1538	24.3905	24.8395	24.8416	24.6929	24.8709	26.0802	26.3061	26.3983	25.9508	26.0339	25.8306	25.8595	25.8723		0.313603	0.464604	-0.165767	-0.135519			1.35437	0.263586	-0.284789	-0.256053			5.70603	0.000375758	-1.08786	-1.02546	+	+	2.60209	0.000307692	-1.20688	-0.971482	+	+	13	13	13
AT5G51545	796	LPA2	Protein LOW PSII ACCUMULATION 2, chloroplastic	plastid	F4KDA6	26.359	26.3545	26.2455	26.513	26.5101	26.1246	25.9922	26.4189	26.9355	27.1967	26.9012	26.9596	27.1425	27.2874	27.0997	26.8805		0.341464	0.582932	-0.106539	-0.0939835			0.431271	0.585944	0.104283	0.0941406			2.89251	0.00234294	-0.841049	-0.732611	+	+	3.45801	0.00458506	-0.630228	-0.579862	+	+	6	6	6
AT5G58040	797	FIPS5	FIP1[V]-like protein	nucleus	F4KDH9	24.0486	23.6252	24.1348	23.8394	24.3107	24.1767	NaN	23.9451	24.3453	24.5316	24.2634	23.785	23.4784	24.151	NaN	24.4335		0.676363	0.34046	0.232147	0.199826			0.28577	0.396451	-0.21038	-0.161508			0.151936	0.403546	0.123229	0.0945934			0.813136	0.0793437	-0.319298	-0.267054			5	5	5
AT5G58100	798	At5g58100		endoplasmic reticulum	F4KDI6	26.3209	26.1177	26.2738	26.0956	26.2214	26.1051	25.9885	26.2209	26.4138	26.2783	26.6451	26.6906	26.5011	26.4881	NaN	26.36		0.374364	0.698828	-0.0680289	-0.0630474			0.182632	0.766884	-0.0572275	-0.0510411			2.05471	0.0619335	-0.31576	-0.293488			1.45712	0.0740925	-0.304958	-0.274157			10	10	10
AT5G16715	800	EMB2247		plastid	F4KE63	28.9775	29.0251	28.9369	28.8442	28.7068	28.8398	28.7574	28.7293	27.7054	27.659	27.8187	28.3405	28.7319	28.848	28.8352	28.0622		2.09603	0.370653	-0.187645	-0.179024			1.63135	0.0834091	0.738447	0.593395			0.308459	0.314971	0.138972	0.116808			3.23402	0.000265403	1.06506	0.917003	+	+	41	40	40
AT5G58450	802	At5g58450		nucleus	F4KEY9	26.8847	26.654	26.7332	26.6043	26.6492	26.6053	26.6027	26.4947	26.6794	26.2141	26.693	26.6983	26.4149	26.6022	26.5649	26.7622		0.965114	0.496984	-0.131094	-0.122571			0.0369805	0.944534	0.0148354	0.013027			0.0083447	0.987141	0.00195265	0.00181047			0.506091	0.299005	0.147882	0.130415			19	19	19
AT5G64580	803	At5g64580		plastid	F4KF14	27.5902	27.6095	27.6722	27.6047	27.6492	27.5784	27.6169	27.5619	25.9528	26.0335	26.1498	26.0283	27.0601	27.1342	27.1342	26.291		0.270612	0.916752	-0.0175295	-0.0170731			2.20929	0.0668696	0.863787	0.71425			1.82658	0.00599789	0.696764	0.577599	+	+	7.47292	0.000485981	1.57808	1.5108	+	+	31	31	31
AT5G03420	805	At5g03420		plastid	F4KFB3	25.128	24.4257	NaN	24.5769	23.9159	NaN	24.0318	NaN	25.1384	NaN	24.9943	NaN	24.0674	24.2924	24.7796	23.6585		NaN	1	0	NaN			NaN	1	0	NaN			NaN	1	0	NaN			NaN	1	0	NaN			5	5	5
AT5G32470	808	TNEA_C	Probable aminopyrimidine aminohydrolase, mitochondrial	mitochondrion	F4KFT7	25.5312	25.0486	25.5826	25.0357	25.7595	25.4625	25.4052	25.5864	25.3774	NaN	25.6282	NaN	25.807	NaN	25.3132	NaN		0.739219	0.310866	0.253881	0.217296			NaN	1	0	NaN			NaN	1	0	NaN			NaN	1	0	NaN			10	10	10
AT5G46070	809	At5g46070		cytosol,nucleus	F4KG14	27.9523	27.9728	27.9469	27.8379	27.7867	27.8181	27.9387	27.8792	28.6907	28.7941	28.8498	28.4298	28.1911	28.3878	28.3587	28.4424		0.784336	0.676679	-0.0718331	-0.0687167			1.73755	0.209851	-0.346137	-0.312473			3.59131	0.0146613	-0.489326	-0.459992	+		3.62913	0.00144799	-0.763629	-0.695497	+	+	71	71	71
AT5G52410	810	At5g52410		plastid	F4KG64	25.5447	26.0412	25.7384	25.7091	25.111	25.6997	25.7011	25.674	25.8472	24.828	25.8598	26.3207	26.1458	25.7559	26.3513	25.9361		0.553362	0.370046	-0.211902	-0.17983			0.437154	0.273784	0.333328	0.248653			1.37836	0.0208443	-0.500824	-0.419374	+		0.0467759	0.771374	0.0444059	0.0333443			15	15	15
AT5G52580	811	At5g52580		nucleus	F4KG91	25.3424	25.7233	25.5638	25.5167	25.7227	25.2954	25.6433	25.0899	25.4927	25.4246	25.4625	25.3273	25.5343	25.3141	25.3359	25.4716		0.238131	0.614961	-0.0987549	-0.0845558			0.0713335	0.948768	-0.0127907	-0.0120197			0.0531803	0.839422	0.0238538	0.020604			0.602203	0.401611	0.109818	0.1011			8	8	8
AT5G40170	813	RLP54		extracellular	F4KHA2	NaN	25.179	25.683	25.3608	25.7022	25.3954	25.7126	NaN	26.495	NaN	NaN	26.0898	25.5634	26.168	25.9167	NaN		0.470276	0.404573	0.195856	0.165926			NaN	1	0	NaN			0.614989	0.108484	-0.279275	-0.231973			NaN	1	0	NaN			8	8	8
AT5G40450	814	At5g40450		nucleus	F4KHD5	25.515	25.4563	25.9033	25.6498	25.9546	26.1945	25.8201	26.1488	28.3633	27.8629	28.2598	28.1373	28.6172	28.4636	28.5197	28.4025		1.62865	0.162639	0.398407	0.35192			1.58698	0.215188	0.344921	0.308725			6.58497	0	-2.47124	-2.25016	+	+	5.60702	0	-2.52473	-2.2016	+	+	64	64	64
AT5G40480	815	GB210	Nuclear pore complex protein GP210	nucleus	F4KHD8	26.897	26.8196	26.895	26.9218	26.9269	26.9869	26.8938	26.8591	27.4271	27.4731	27.4432	27.22	27.0012	27.3154	27.143	27.1683		0.42167	0.844892	0.0332994	0.0321719			1.45181	0.30741	-0.233885	-0.215273			1.8599	0.11044	-0.240301	-0.224609			3.75343	0.0106819	-0.507485	-0.477935	+		36	36	36
AT5G46390	816	CTPA1	Carboxyl-terminal-processing peptidase 1, chloroplastic	plastid	F4KHG6	24.8737	25.3624	25.4764	25.0795	24.9924	25.431	25.2627	24.8959	25.7709	25.8192	25.2037	25.6356	25.7613	25.7538	25.4862	26.0937		0.105338	0.785578	-0.0524931	-0.0443483			0.388877	0.445752	0.166417	0.140166			1.94152	0.00834634	-0.628243	-0.534776	+	+	1.08998	0.0370018	-0.409333	-0.342368	+		13	13	13
AT2G24170	818	TMN8	Transmembrane 9 superfamily member 8	golgi	F4KIB2;Q8RWW1	26.7965	27.0241	27.5535	26.9015	27.0729	27.715	27.6418	27.2064	26.8021	26.6838	26.6608	26.5354	26.1233	26.2911	26.8579	26.6274		0.71769	0.239364	0.340093	0.276247			0.517308	0.383346	-0.195581	-0.166598			2.18652	0.00194472	0.934067	0.76003	+	+	1.18643	0.0386818	0.398393	0.33855	+		19	7	7
AT5G24710	819	At5g24710		nucleus,plasma membrane	F4KIH8	26.0129	26.0808	25.9633	25.9	25.8466	25.9308	25.9162	25.8522	26.7123	26.8552	26.8695	26.6338	26.3913	26.5115	26.452	26.5046		1.23671	0.570083	-0.102796	-0.0984668			2.5099	0.237929	-0.302845	-0.284769			5.48337	0.00709403	-0.578397	-0.558682	+	+	4.54929	0.00122571	-0.778446	-0.728421	+	+	45	45	45
AT5G24810	820	At5g24810		mitochondrion	F4KIJ2	25.0599	24.6178	24.4799	24.7522	24.2672	24.3053	24.1429	24.221	24.1865	23.8658	23.8503	NaN	23.7882	23.7321	23.2874	NaN		2.06271	0.114458	-0.493343	-0.437052			0.882777	0.220168	-0.364971	-0.306031			2.21348	0.00747296	0.631542	0.554556	+	+	2.15089	0.0025006	0.759915	0.647858	+	+	12	12	12
AT2G07732	825	rbcL	Ribulose bisphosphate carboxylase large chain	plastid	O03042;P93292;F4INE2	33.9953	34.0936	34.2044	34.1532	33.477	33.4275	33.4373	33.4423	34.1664	34.1168	33.9387	34.3724	34.1557	34.1594	34.1376	34.177		5.1559	0.0468618	-0.665572	-0.636196	+		0.0342668	0.963706	0.00889397	0.00816289			8.50943	0.00295359	-0.711404	-0.701948	+	+	0.140163	0.769681	-0.0369377	-0.033584			74	74	74
AT1G01470	826	LEA14	Probable desiccation-related protein LEA14	cytosol	O03983	26.9874	26.6319	26.6975	26.4507	26.4232	26.2093	26.1635	26.5973	25.4535	25.5823	25.8629	25.8576	25.3725	25.6857	25.635	25.3554		1.20756	0.209297	-0.343551	-0.298721			0.630505	0.408434	-0.176936	-0.156058			3.13304	0.00219136	0.836159	0.738392	+	+	3.24531	0.000555556	1.00277	0.871004	+	+	11	11	11
AT5G56000	827	HSP90-4	Heat shock protein 90-4	cytosol	O03986;REV__F4JMB5	25.3239	25.3345	25.3079	25.0903	25.762	26.4935	26.4209	26.4067	24.4314	NaN	NaN	NaN	NaN	NaN	24.4423	NaN		2.85286	0.0164255	1.0066	0.852825	+		NaN	1	0	NaN			NaN	1	0	NaN			NaN	1	0	NaN			62	6	6
AT1G09070	829	F7G19.6		endoplasmic reticulum,vacuole	O04023	NaN	24.3894	NaN	24.2279	NaN	24.9872	NaN	NaN	NaN	25.2556	25.3394	25.1519	NaN	25.175	NaN	NaN		NaN	1	0	NaN			NaN	1	0	NaN			NaN	1	0	NaN			NaN	1	0	NaN			5	5	5
AT1G08930	830	ERD6	Sugar transporter ERD6	endoplasmic reticulum,golgi	O04036	23.6172	24.3905	NaN	25.2286	24.8948	24.8638	NaN	24.9376	25.0774	25.2437	NaN	24.9145	24.6645	24.7318	24.8922	25.3792		0.449561	0.181927	0.486591	0.33196			0.32801	0.467897	-0.161589	-0.133902			0.0324698	0.884333	-0.018223	-0.0152915			0.632227	0.0150275	-0.666402	-0.451821	+		4	4	4
AT1G11090	831	T19D16.3		cytosol	O04083	NaN	30.0256	NaN	30.1702	NaN	29.444	29.158	NaN	NaN	28.3011	NaN	NaN	NaN	29.7431	28.5137	29.6594		NaN	1	0	NaN			NaN	1	0	NaN			NaN	1	0	NaN			NaN	1	0	NaN			4	4	4
AT1G17745	832	PGDH2	D-3-phosphoglycerate dehydrogenase 2, chloroplastic	plastid	O04130	28.0058	27.8072	28.0678	27.4706	27.6903	28.2662	28.2138	27.7825	NaN	NaN	NaN	NaN	24.4919	NaN	22.4937	24.5125		0.319641	0.489701	0.150332	0.125359			NaN	1	0	NaN	tig2 only	tig2 only	3.06184	0	4.15551	2.61923	+	+	NaN	1	0	NaN			26	23	23
AT1G56340	834	CRT1	Calreticulin-1	endoplasmic reticulum	O04151	28.4986	28.8631	28.8086	28.9222	28.647	28.9762	29.0746	28.2598	28.5955	28.6596	28.4548	28.5683	28.3383	28.6707	28.5052	28.5234		0.0575631	0.868249	-0.0337358	-0.027951			0.316607	0.742705	-0.0601463	-0.0556734			0.543887	0.149933	0.229989	0.192245			1.01273	0.174103	0.203578	0.184461			28	16	16
AT1G08450	835	CRT3	Calreticulin-3	endoplasmic reticulum	O04153	27.0383	27.2058	26.7546	27.1837	27.634	27.4269	27.5465	27.5702	26.9914	27.4359	27.1157	27.4	27.1469	27.5701	27.2533	27.2323		2.35534	0.108249	0.49883	0.448368			0.177072	0.737764	0.0649118	0.0568063			1.26253	0.114162	0.243757	0.221126			0.597988	0.209577	-0.190161	-0.165333			11	11	11
AT1G22740	836	RABG3B	Ras-related protein RABG3b	vacuole	O04157	NaN	NaN	NaN	NaN	24.4214	NaN	NaN	24.3141	24.2147	24.9277	NaN	24.6151	24.9949	24.9708	24.863	24.693		NaN	1	0	NaN			0.736792	0.276441	0.294609	0.247394			NaN	1	0	NaN			NaN	1	0	NaN			6	3	3
AT2G39930	838	ISA1	Isoamylase 1, chloroplastic	plastid	O04196	NaN	24.7396	25.2879	NaN	NaN	25.3786	NaN	26.1059	24.8595	NaN	NaN	NaN	24.6321	24.8283	NaN	24.6361		NaN	1	0	NaN			NaN	1	0	NaN			NaN	1	0	NaN			NaN	1	0	NaN			5	5	5
AT2G39940	839	COI1	Coronatine-insensitive protein 1	cytosol	O04197	NaN	NaN	24.4972	24.0216	24.6162	24.4844	NaN	24.5247	25.2277	NaN	25.2381	25.2415	25.1872	25.3334	25.1681	25.3403		NaN	1	0	NaN			0.148393	0.909941	0.0214938	0.020379			4.0135	0.00379408	-0.71551	-0.672723	+	+	NaN	1	0	NaN			9	9	9
AT2G39970	840	PXN	Peroxisomal nicotinamide adenine dinucleotide carrier	peroxisome	O04200	25.253	25.0994	26.1171	24.6784	25.5631	25.5046	25.7905	NaN	NaN	NaN	NaN	24.4559	NaN	NaN	NaN	NaN		0.393545	0.273668	0.332434	0.243558			NaN	1	0	NaN			NaN	1	0	NaN			NaN	1	0	NaN			3	3	3
AT2G39990	841	TIF3F1	Eukaryotic translation initiation factor 3 subunit F	cytosol,nucleus	O04202	27.3856	27.3561	27.5143	27.1414	27.5848	27.5748	27.6661	27.4799	26.8574	26.8813	26.8514	26.7544	26.9527	26.8721	26.8446	26.9156		1.41017	0.322962	0.227053	0.20903			0.814477	0.730513	0.0600929	0.0579618			5.2799	0.00429109	0.680146	0.650893	+	+	3.10494	0.0108682	0.513186	0.474179	+		13	13	13
AT2G40060	842	CLC2	Clathrin light chain 2	plasma membrane	O04209	25.6791	25.9973	25.994	25.773	26.109	26.1713	26.1883	26.1792	26.5405	26.1521	26.4077	NaN	26.5732	26.3898	26.7257	26.6869		1.97852	0.236878	0.301138	0.278278			0.84676	0.329358	0.227122	0.200902			2.85039	0.0240249	-0.431901	-0.400854	+		1.88177	0.0149419	-0.505916	-0.445947	+		7	7	7
AT5G08160	843	T22D6_100		cytosol	O04265	25.4407	25.4967	25.7041	NaN	NaN	25.8661	NaN	25.7891	NaN	NaN	NaN	NaN	NaN	NaN	NaN	25.5981		NaN	1	0	NaN			NaN	1	0	NaN			NaN	1	0	NaN			NaN	1	0	NaN			4	4	4
AT3G16480	844	MPPA2	Probable mitochondrial-processing peptidase subunit alpha-2	mitochondrion	O04308	NaN	24.9084	NaN	NaN	NaN	24.4273	24.4722	NaN	NaN	NaN	NaN	NaN	25.178	NaN	25.1007	24.9463		NaN	1	0	NaN			NaN	1	0	NaN	tig2 only	tig2 only	NaN	1	0	NaN			NaN	1	0	NaN			16	7	7
AT3G16470	845	JAL35	Jacalin-related lectin 35	cytosol	O04309	26.4468	26.3749	26.691	26.4134	27.814	27.7779	27.9312	27.9937	28.7371	28.8318	28.7629	28.9626	28.8079	28.7935	28.854	29.0613		5.42414	0	1.39766	1.28547	+	+	0.289797	0.763507	0.0555887	0.0514714			4.79924	0.000445498	-0.999978	-0.926019	+	+	6.74902	0	-2.34205	-2.15383	+	+	19	18	18
AT3G16460	846	JAL34	Jacalin-related lectin 34	endoplasmic reticulum,plasma membrane	O04310	25.0022	25.6504	25.5998	26.5393	26.7004	26.8903	26.7708	26.7642	27.1555	27.2417	27.3756	27.2425	27.1872	27.2874	27.1032	27.3734		1.83586	0.0164828	1.08351	0.821344	+		0.0775462	0.933632	-0.0160217	-0.0149133			3.17667	0.0192461	-0.456367	-0.426147	+		2.55053	0.000231111	-1.55589	-1.17874	+	+	20	20	20
AT3G16420	849	PBP1	PYK10-binding protein 1	cytosol	O04314	27.6317	27.7019	27.9099	27.7005	27.7338	27.9938	28.0408	28.099	29.3794	29.2704	29.2955	29.2874	29.4411	29.4739	29.4245	29.5801		1.21017	0.322131	0.230843	0.209734			2.16431	0.38416	0.17172	0.164708			5.6096	0	-1.51304	-1.39083	+	+	6.48528	0.000444444	-1.57216	-1.47626	+	+	15	15	10
AT3G16310	850	NUP35	Nuclear pore complex protein NUP35	plastid	O04326	NaN	25.9293	NaN	NaN	NaN	26.4074	NaN	25.8925	NaN	NaN	NaN	24.5397	26.3754	26.0672	26.0128	NaN		NaN	1	0	NaN			NaN	1	0	NaN			NaN	1	0	NaN			NaN	1	0	NaN			5	5	5
AT5G14300	851	PHB3	Prohibitin-3, mitochondrial	mitochondrion	O04331;Q9LY99	29.1453	29.0971	29.2205	28.9955	29.0085	29.0288	28.9899	29.1534	28.7451	28.8739	28.8554	28.7742	28.9441	28.6767	28.7178	28.6946		0.537208	0.690469	-0.0694275	-0.0655056			0.327701	0.766712	-0.0538034	-0.0502918			2.12295	0.0739194	0.286821	0.267406			2.76087	0.0657727	0.302445	0.28628			21	21	9
AT1G51760	853	ILL4	IAA-amino acid hydrolase ILR1-like 4	endoplasmic reticulum	O04373;Q9SWX9	25.3942	NaN	25.5179	25.5447	25.9552	25.6817	25.6882	25.9887	NaN	25.7824	25.9258	25.5913	26.419	26.0309	25.8813	25.9877		1.64063	0.197514	0.34288	0.310093			0.9627	0.252951	0.313226	0.269835			0.881932	0.115646	-0.251274	-0.219677			1.2287	0.0959919	-0.280927	-0.253682			9	9	9
AT1G48410	854	AGO1	Protein argonaute 1	nucleus	O04379;Q9XGW1	27.5415	27.5511	27.6009	27.3752	27.4825	27.6152	27.4496	27.6497	28.0187	28.1455	28.1528	27.9908	27.8221	27.767	27.8687	27.8326		0.180505	0.857342	0.0320883	0.030007			2.77998	0.277841	-0.254353	-0.242916			2.66431	0.0796246	-0.273367	-0.259526			3.88247	0.00677514	-0.559808	-0.525803	+	+	30	30	29
AT2G26230	855		Uricase	peroxisome	O04420	25.2419	25.0625	25.1623	25.1288	25.0428	25.0024	NaN	25.3082	24.9626	25.0635	24.9875	24.9237	25.0074	24.807	25.2393	24.9564		0.125966	0.867014	-0.031069	-0.0284621			0.0688651	0.928499	0.0182109	0.0166403			0.370832	0.371777	0.115287	0.101751			1.87173	0.227267	0.164567	0.157099			10	10	10
AT1G24510	857	CCT5	T-complex protein 1 subunit epsilon	cytosol	O04450;Q67ZE4	29.2335	29.3092	29.3015	29.2896	29.1706	29.261	29.2019	29.0529	28.9919	28.869	29.0521	28.7577	28.7661	28.8856	28.8837	29.005		1.26104	0.546194	-0.111874	-0.10685			0.152527	0.862885	-0.0325823	-0.0301214			2.32676	0.0733423	0.286497	0.268875			2.77853	0.0369253	0.365788	0.342579	+		30	30	30
AT1G09630	859	RABA2A	Ras-related protein RABA2a	cytosol,plasma membrane	O04486	26.4477	26.3539	26.6085	26.3686	26.695	26.8038	26.6878	26.6335	26.0063	26.0526	26.0853	26.1194	26.0648	26.4179	26.2378	26.3089		2.05051	0.268937	0.260354	0.243685			1.30676	0.361247	0.191451	0.177609			2.79642	0.021934	0.447676	0.413653	+		3.01513	0.0316642	0.378773	0.356276	+		13	10	9
AT1G09640	860		Probable elongation factor 1-gamma 1	cytosol	O04487	30.3224	30.5521	30.5553	30.5057	30.2264	30.3018	30.3673	30.1912	30.587	30.4585	30.3788	30.4969	30.3847	30.4718	30.5416	30.5179		1.6958	0.34113	-0.212156	-0.198716			0.00762369	0.992543	-0.00125933	-0.00119323			2.12576	0.143392	-0.207317	-0.196994			0.0173376	0.978633	0.00357914	0.00334508			31	18	18
AT1G09750	861	F21M12.13		extracellular	O04496	28.2508	28.1713	28.2524	27.913	28.6262	28.447	28.112	28.3756	29.3539	29.738	29.6615	29.5329	29.2343	29.1448	29.2083	29.2674		0.927874	0.315823	0.243342	0.21469			2.18246	0.196774	-0.357866	-0.328948			3.53727	0.00214511	-0.823479	-0.742024	+	+	4.74771	0.000288889	-1.42469	-1.27644	+	+	12	12	12
AT1G09780	862	PGM1	2,3-bisphosphoglycerate-independent phosphoglycerate mutase 1	cytosol	O04499	29.6382	29.7193	29.7353	29.7363	29.4749	29.6947	29.6271	29.5829	28.7092	28.5176	28.571	28.4737	28.6857	28.6762	28.6545	28.5633		1.13773	0.546152	-0.112348	-0.106824			0.630059	0.671415	0.0770488	0.0728049			5.66636	0.000424379	0.949991	0.901353	+	+	6.02799	0.000185053	1.13939	1.07874	+	+	47	47	31
AT4G01310	865	RPL5	Chloroplast ribosome, large subunit	plastid	O04603	29.1519	29.1238	29.201	29.2452	28.7008	28.724	28.8874	28.7523	29.0279	29.2314	29.1575	29.267	29.0627	28.9098	28.9265	28.9898		3.79371	0.12999	-0.414341	-0.394743			1.69864	0.347465	-0.198759	-0.186934			2.04394	0.145012	-0.206081	-0.195462			0.0565339	0.938031	0.00950098	0.00896921			28	28	28
AT4G01150	866	CURT1A	Protein CURVATURE THYLAKOID 1A, chloroplastic	plastid	O04616	27.7747	27.5531	27.342	27.5536	27.9929	27.7925	28.0705	28.5393	28.3991	28.6885	28.7687	28.6381	28.8448	28.8689	28.7144	28.7364		1.61861	0.101176	0.54293	0.459687			0.971463	0.412776	0.167524	0.153923			2.27167	0.00547439	-0.692359	-0.59547	+	+	3.97326	0.000291667	-1.06777	-0.954337	+	+	10	10	10
AT1G14560	867	ADNT1	Mitochondrial adenine nucleotide transporter ADNT1	mitochondrion	O04619;F4JU70;F4HW79	26.3114	26.6388	26.849	26.7981	26.6129	26.4963	26.4824	26.4154	24.9206	25.2468	NaN	24.9481	25.6346	24.4186	25.5964	25.8773		0.533688	0.474849	-0.147591	-0.130847			0.370175	0.276849	0.343258	0.245769			1.83788	0.00124603	1.12001	0.842386	+	+	3.68049	0.000329114	1.61086	1.37923	+	+	20	20	20
AT5G26830	868	THRRS	Threonine--tRNA ligase, mitochondrial	mitochondrion,plastid	O04630	27.0504	27.1553	27.0548	27.0329	26.9895	27.0327	27.1236	26.9874	26.9337	27.1316	27.0504	26.9636	26.8164	26.8208	26.8576	26.9911		0.420843	0.812688	-0.040061	-0.0384377			1.30103	0.446455	-0.148364	-0.139882			1.68637	0.218432	0.161802	0.153825			0.45764	0.65795	0.0534997	0.0508247			31	31	31
AT5G27120	870	NOP5-1	Probable nucleolar protein 5-1	nucleus	O04658	25.9928	26.1647	26.9297	26.2259	25.9695	26.6296	26.2451	27.0233	22.238	NaN	22.4122	21.7335	NaN	NaN	22.2516	23.0701		0.174421	0.549236	0.138619	0.105916			NaN	1	0	NaN			NaN	1	0	NaN			4.49187	0	4.20032	3.23659	+	+	23	19	19
AT5G35620	871	EIF(ISO)4E	Eukaryotic translation initiation factor isoform 4E	cytosol	O04663	26.5442	26.5603	26.3463	26.7594	26.3979	26.6828	26.4462	26.3805	25.9947	26.1966	25.8609	NaN	NaN	NaN	26.0463	25.6925		0.287357	0.679208	-0.0756745	-0.0681951			NaN	1	0	NaN			NaN	1	0	NaN			2.04957	0.0114272	0.535124	0.473987	+		9	9	9
AT1G08880	873	RAT5	Probable histone H2AXb;Probable histone H2AXa;Histone H2A.6;Probable histone H2A.3;Probable histone H2A.1	nucleus	Q9S9K7;O04848;Q9LD28;O81826;Q9C681	27.3709	27.4179	26.9058	27.0994	27.3871	27.5213	27.3665	27.7663	27.1575	NaN	26.9897	NaN	NaN	27.7804	27.6753	27.7826		1.07058	0.2401	0.311835	0.270845			NaN	1	0	NaN			1.0419	0.126616	-0.235785	-0.21189			NaN	1	0	NaN			5	4	2
AT4G22930	874	PYR4	Dihydroorotase, mitochondrial	mitochondrion	O04904	26.3256	26.3755	26.0958	25.9997	26.4686	26.2866	26.3792	26.4095	27.032	26.9074	26.9376	26.7849	26.8615	27.1379	26.9372	26.8367		0.979731	0.38784	0.186808	0.170161			0.121929	0.886192	0.0278153	0.025631			3.41731	0.00924388	-0.557346	-0.516949	+	+	3.34491	0.00235556	-0.716339	-0.649111	+	+	11	11	11
AT5G26667	875	UMK3	UMP-CMP kinase 3	cytosol	O04905	27.2584	27.3186	27.3043	27.3416	27.341	27.4499	27.0474	27.2425	27.2569	27.3946	27.3176	27.2591	27.2937	27.4527	27.2878	27.3449		0.1558	0.842952	-0.0354705	-0.0326231			0.318821	0.830699	0.0377102	0.0359118			0.340752	0.517609	-0.0745506	-0.0681673			0.0125386	0.990116	-0.00136995	-0.00132128			13	13	12
AT2G30390	876		Ferrochelatase-2, chloroplastic	plastid	O04921	25.9961	26.1054	26.1134	26.0589	26.4495	26.4258	26.3844	26.3164	25.346	25.8415	25.7726	25.9658	26.39	26.2351	26.2902	26.1432		3.75164	0.193489	0.325567	0.313137			1.99555	0.12783	0.533155	0.465987			1.14352	0.297824	0.129387	0.122144			1.30594	0.0592631	0.336976	0.296308			14	14	14
AT2G31570	877	GPX2	Probable glutathione peroxidase 2	cytosol	O04922	26.922	26.6388	26.6878	26.9711	26.5711	26.5296	26.3321	26.7379	26.125	26.1963	26.5222	26.3823	26.6002	26.6171	26.4198	26.4545		1.1718	0.284634	-0.26225	-0.234647			1.09411	0.333718	0.216421	0.196198			0.0729038	0.860243	0.0197983	0.018043			2.18216	0.0146797	0.498469	0.444084	+		14	12	12
AT5G35360	879	CAC2	Biotin carboxylase, chloroplastic	plastid	O04983	28.7357	28.752	28.8541	28.7009	29.1148	29.0443	29.0104	29.0933	29.3866	29.3565	29.4407	29.356	29.1665	29.3039	29.294	29.2691		3.54608	0.217333	0.305042	0.293165			1.83671	0.496244	-0.126588	-0.122039			2.56393	0.159318	-0.192654	-0.185356			5.45739	0.00346028	-0.624283	-0.601152	+	+	29	29	29
AT3G63260	880	F16M2_110		cytosol,plasma membrane;plasma membrane	O22100;O65476	25.2974	25.2264	25.3342	25.2393	25.7693	25.3166	25.5609	25.5111	25.5528	25.8345	26.3648	26.0216	26.0381	25.8796	25.5948	26.0575		1.47891	0.272591	0.265148	0.241848			0.0922382	0.801649	-0.0508976	-0.0423755			1.32719	0.0538083	-0.353035	-0.309217			2.0907	0.00480652	-0.669081	-0.570799	+	+	8	8	7
AT2G45470	881	FLA8	Fasciclin-like arabinogalactan protein 8	extracellular,plasma membrane	O22126	30.5329	29.9756	30.3455	30.7535	30.7146	30.8016	30.7971	30.8844	31.0272	31.0778	31.1871	31.0936	31.3	31.4743	31.2348	31.003		1.25046	0.17053	0.39757	0.34028			0.746548	0.44184	0.156612	0.141986			2.3333	0.0223841	-0.453606	-0.411083	+		2.21225	0.00390997	-0.694564	-0.59461	+	+	15	15	13
AT1G11590	882	PME17	Probable pectinesterase/pectinesterase inhibitor 17;Pectinesterase inhibitor 17;Pectinesterase 17	extracellular	O22149;O81320;Q3EAY9;Q84JX1;Q1PEC0	25.796	25.5254	25.8775	25.9122	25.5538	25.6173	25.5445	25.2895	NaN	NaN	NaN	NaN	NaN	NaN	NaN	24.0104		1.29296	0.262569	-0.276526	-0.248307			NaN	1	0	NaN			NaN	1	0	NaN			NaN	1	0	NaN			11	11	10
AT2G44920	884		Thylakoid lumenal 15 kDa protein 1, chloroplastic	plastid	O22160	27.7409	27.3922	27.0765	26.9992	27.6957	27.1627	27.7403	27.9597	28.7928	28.9476	28.6655	28.8696	29.1029	28.9201	28.8894	28.9637		0.681916	0.24125	0.337415	0.272289			1.01324	0.446285	0.150122	0.139468			3.55956	0	-1.32939	-1.13085	+	+	3.82385	0.000297143	-1.51669	-1.28588	+	+	8	8	8
AT2G44870	885	At2g44870		plastid	O22164	26.2458	26.4272	26.5612	26.3523	26.5731	26.6144	26.2744	26.7317	26.2886	26.1693	26.0398	26.1369	26.0636	NaN	25.9798	26.1546		0.610788	0.464592	0.151729	0.135744			0.575643	0.622075	-0.0926647	-0.0862827			1.95701	0.0194623	0.482368	0.429667	+		1.52839	0.12407	0.237975	0.219567			6	6	6
AT1G22760	886	PAB4	Polyadenylate-binding protein 4	cytosol;nucleus	O22173;O64380;Q05196	27.5627	27.6326	27.6466	27.7614	27.383	27.5984	27.5754	27.4407	27.2648	27.3541	27.2624	27.3344	27.2152	27.4618	27.3131	27.4411		1.20276	0.454183	-0.15147	-0.142038			0.375236	0.766736	0.053864	0.0506984			0.925606	0.272041	0.141568	0.131349			3.47435	0.0420577	0.346902	0.331177	+		31	30	30
AT2G23200	887		Probable receptor-like protein kinase At2g23200	plasma membrane	O22187	NaN	25.2568	NaN	NaN	NaN	NaN	NaN	NaN	26.8869	NaN	NaN	26.6442	NaN	26.0935	26.7079	25.9613		NaN	1	0	NaN			NaN	1	0	NaN			NaN	1	0	NaN			NaN	1	0	NaN			4	2	2
AT2G23140	888	PUB4	U-box domain-containing protein 4	nucleus	O22193	NaN	NaN	NaN	NaN	NaN	NaN	NaN	23.0445	NaN	NaN	NaN	NaN	23.3553	23.3899	24.0127	NaN		NaN	1	0	NaN			NaN	1	0	NaN	tig2 only	tig2 only	NaN	1	0	NaN			NaN	1	0	NaN			8	8	8
AT2G40890	889	CYP98A3	Cytochrome P450 98A3	endoplasmic reticulum	O22203;P58051	26.7713	26.7389	26.7665	26.7627	26.8673	26.9876	26.8727	26.7379	26.9747	27.3505	27.1997	26.9451	27.0512	26.684	26.8935	27.0916		1.07452	0.562928	0.106518	0.101298			0.677842	0.383333	-0.187378	-0.165312			0.245481	0.577101	-0.0637565	-0.0576653			1.9991	0.0439463	-0.357653	-0.326172	+		13	13	12
AT2G41560	892	ACA4	Calcium-transporting ATPase 4, plasma membrane-type	vacuole	O22218	28.076	28.079	28.1019	27.9152	27.7481	27.7269	27.8167	27.6898	29.0851	28.9183	29.0278	28.8574	28.5541	28.5834	28.6087	28.5363		2.97137	0.231404	-0.29766	-0.283327			3.51663	0.167376	-0.401501	-0.380935			6.72627	0.0011295	-0.825292	-0.800425	+	+	5.05225	0.00067234	-0.929133	-0.870671	+	+	46	46	34
AT2G41620	893	NUP93A	Nuclear pore complex protein NUP93A	nucleus	O22224	26.6615	26.6014	26.5568	26.4468	26.4505	26.5713	26.3498	26.4975	25.5004	NaN	25.0217	26.1772	26.6509	26.0987	26.6157	26.0006		0.753173	0.586471	-0.0993352	-0.0932845			1.12729	0.0900606	0.775058	0.576255			0.29963	0.34946	0.125818	0.106985			1.76373	0.00103483	1.00021	0.778053	+	+	22	22	16
AT2G41680	894	NTRC	NADPH-dependent thioredoxin reductase 3	plastid	O22229	28.5695	28.7249	28.8816	28.8295	28.8012	28.7388	28.8033	28.5455	28.8109	29.1175	29.046	29.0054	29.0081	29.1014	29.0892	29.3027		0.118323	0.871469	-0.0291672	-0.0267142			0.697919	0.502126	0.130399	0.119557			2.44154	0.0306272	-0.403152	-0.370791	+		1.36879	0.120582	-0.243586	-0.222439			23	23	23
AT2G47470	896	PDIL2-1	Protein disulfide-isomerase like 2-1	endoplasmic reticulum	O22263	29.5539	29.573	29.6084	29.5357	29.6051	29.7316	29.6374	29.6661	29.0046	28.9978	29.1597	29.012	29.235	29.048	29.1549	29.1349		1.6028	0.597311	0.0922947	0.089513			0.928921	0.584388	0.0996828	0.0945204			4.47918	0.0106019	0.516839	0.493689	+		4.80161	0.00833218	0.524227	0.503179	+	+	28	27	27
AT2G47450	897	cpSRP43	Signal recognition particle 43 kDa protein, chloroplastic	plastid	O22265	25.8918	26.2139	NaN	26.1057	26.538	26.3517	26.4512	26.4809	26.5544	26.8859	26.8689	26.4119	26.6959	26.2189	26.8085	26.7882		2.07142	0.164403	0.384979	0.352659			0.106463	0.792332	-0.0524216	-0.0443635			0.559108	0.225114	-0.172418	-0.150729			1.90359	0.00733935	-0.609818	-0.525701	+	+	14	14	14
AT2G39770	900	CYT1	Mannose-1-phosphate guanylyltransferase 1	cytosol;cytosol,golgi	O22287;Q9M2S0	25.8004	24.8543	24.9933	25.075	25.1643	24.8824	25.0617	25.7384	25.4282	25.5329	25.4054	25.4849	26.2278	26.2251	24.9336	25.3222		0.0381358	0.884368	0.0309315	0.0241466			0.2693	0.393292	0.214327	0.16137			0.582525	0.0414718	-0.4655	-0.338396	+		0.629923	0.111016	-0.282105	-0.23248			13	13	13
AT1G02840	901	SR34	Serine/arginine-rich-splicing factor SR34	nucleus	O22315;F4JHI7	25.3176	24.9455	25.1033	24.6095	25.0504	24.9169	24.8901	24.3079	24.5269	NaN	NaN	NaN	NaN	NaN	NaN	NaN		0.401068	0.397392	-0.202679	-0.165813			NaN	1	0	NaN			NaN	1	0	NaN			NaN	1	0	NaN			4	4	3
AT5G58230	903	MSI1	Histone-binding protein MSI1	nucleus	O22467	NaN	25.7502	25.3971	25.5899	25.7883	25.7772	25.7667	25.6868	NaN	NaN	NaN	NaN	25.404	25.8139	26.0591	25.959		0.969378	0.40976	0.175692	0.161238			NaN	1	0	NaN	tig2 only	tig2 only	0.140957	0.641895	-0.0542469	-0.0473393			NaN	1	0	NaN			4	4	4
AT2G16780	904	MSI2	WD-40 repeat-containing protein MSI2	nucleus	O22468	NaN	25.7524	25.5072	25.7622	NaN	25.5647	25.6991	NaN	24.793	25.8054	25.9907	25.676	NaN	25.761	25.8149	26.0452		NaN	1	0	NaN			0.414996	0.29453	0.307408	0.232401			NaN	1	0	NaN			0.123908	0.491628	0.107635	0.0814147			4	4	3
AT1G55610	906	BRI1	Protein BRASSINOSTEROID INSENSITIVE 1	golgi;plasma membrane	O22476;Q9ZPS9;Q9ZWC8	25.2059	24.7924	NaN	24.4591	NaN	24.2285	24.4127	24.1136	26.1517	25.5148	26.1185	25.963	25.4392	24.981	25.4528	25.0553		1.14611	0.107222	-0.56757	-0.460359			1.97824	0.0815556	-0.704927	-0.591219			2.72294	0.00121942	-0.980505	-0.842121	+	+	2.17885	0.000383442	-1.11786	-0.893936	+	+	9	9	8
AT1G19670	907	CLH1	Chlorophyllase-1	endoplasmic reticulum,plasma membrane	O22527	NaN	NaN	24.8712	25.1554	25.9235	25.8397	NaN	25.5826	26.9692	26.7629	26.7492	27.1847	27.0357	27.0689	27.0478	26.9666		NaN	1	0	NaN			0.492181	0.557807	0.113251	0.102495			4.462	0	-1.24783	-1.1451	+	+	NaN	1	0	NaN			5	5	5
AT2G19520	909	MSI4	WD-40 repeat-containing protein MSI4	nucleus	O22607	27.6661	27.7938	27.8329	27.5406	27.7245	27.7157	27.9586	27.7239	27.5582	27.482	27.1733	27.2973	27.3048	27.5354	27.613	27.699		0.349516	0.686175	0.0723534	0.0664416			0.627764	0.439352	0.160353	0.142958			1.24191	0.115271	0.242619	0.219888			1.62723	0.0585127	0.330619	0.297932			13	13	11
AT3G27925	910	DEGP1	Protease Do-like 1, chloroplastic	plastid	O22609	27.6448	27.5609	27.5958	27.4727	27.7631	27.6296	27.557	27.7527	28.0912	28.0295	27.9992	28.1419	28.3517	27.9416	28.2619	28.2602		0.876003	0.563628	0.107047	0.100833			0.704576	0.483871	0.138368	0.126309			2.66846	0.0118554	-0.52823	-0.478964	+		4.30771	0.0108595	-0.496909	-0.474015	+		15	15	15
AT3G03630	912		Probable S-sulfocysteine synthase, chloroplastic	plastid	O22682	25.2099	26.2379	26.0889	26.0312	26.4974	26.295	26.2495	25.8893	25.0651	25.2403	25.7111	25.3752	NaN	NaN	NaN	25.4356		0.612629	0.240151	0.340784	0.269644			NaN	1	0	NaN			NaN	1	0	NaN			1.04843	0.0168526	0.544043	0.428771	+		11	11	11
AT3G23490	913	CYN	Cyanate hydratase	cytosol	O22683	26.849	26.7902	26.8114	26.5866	26.7132	26.808	26.7977	26.894	26.9434	26.9547	26.5739	26.6716	26.8134	26.9638	26.813	26.979		0.259169	0.799824	0.0439215	0.0410681			0.447475	0.578156	0.106414	0.0961594			0.74255	0.438507	-0.0890636	-0.0841141			0.0852838	0.835212	-0.0265708	-0.0238761			11	11	11
AT1G60690	916		Probable aldo-keto reductase 3	cytosol	O22707	NaN	NaN	NaN	NaN	24.2207	NaN	NaN	24.2676	NaN	NaN	NaN	NaN	NaN	23.9085	24.1978	24.2518		NaN	1	0	NaN			NaN	1	0	NaN	tig2 only	tig2 only	NaN	1	0	NaN			NaN	1	0	NaN			14	6	4
AT1G60770	917		Pentatricopeptide repeat-containing protein At1g60770	mitochondrion	O22714	NaN	27.4496	27.359	27.3192	28.7939	27.4418	27.2955	27.6908	NaN	27.2401	27.7062	NaN	NaN	26.9033	28.8784	27.4002		0.474853	0.202581	0.429582	0.30621			NaN	1	0	NaN			0.0422617	0.642077	0.0782043	0.0477322			NaN	1	0	NaN			8	8	8
AT1G10730	918	AP1M2	AP-1 complex subunit mu-2	cytosol;golgi	O22715;Q9SAC9	26.0978	25.9966	26.2924	25.9707	26.2782	26.242	25.9837	26.1508	26.5003	26.7723	26.847	26.6213	26.7831	26.6381	26.6074	26.7719		0.320787	0.681756	0.0743489	0.0676991			0.0587858	0.939888	0.0149121	0.0136848			3.27993	0.0104531	-0.53642	-0.496806	+		2.85864	0.00612098	-0.595857	-0.538525	+	+	14	14	14
AT4G02580	920		NADH dehydrogenase [ubiquinone] flavoprotein 2, mitochondrial	mitochondrion	O22769	26.7268	26.6839	27.0431	27.1402	26.9108	26.8259	26.5882	26.8515	26.6885	26.4356	26.6176	26.4541	26.9413	26.7655	26.9307	27.0037		0.332332	0.588559	-0.104409	-0.0920783			2.39054	0.19473	0.361321	0.334511			0.635608	0.349759	-0.116186	-0.106861			1.44967	0.0521692	0.349545	0.309498			7	7	7
AT4G02530	921		Thylakoid lumenal 16.5 kDa protein, chloroplastic	plastid	O22773	29.3525	29.2008	28.9713	28.6786	29.0292	28.8438	29.0324	29.0332	29.4864	29.6204	29.3972	29.6654	29.5399	29.625	29.464	29.4824		0.165889	0.723384	-0.0661769	-0.0573428			0.0728271	0.940545	-0.0145135	-0.0135464			4.02093	0.00940143	-0.543211	-0.512801	+	+	1.66957	0.0175782	-0.491547	-0.424076	+		13	13	13
AT2G33340	924	PRP19B	Pre-mRNA-processing factor 19 homolog 2	nucleus	O22785	26.4274	26.3381	26.672	26.2348	26.9631	26.7665	26.6023	26.8904	26.206	25.9829	26.6771	26.3401	26.2807	26.3565	26.3351	26.7108		1.7136	0.167953	0.387501	0.345283			0.282769	0.560848	0.119263	0.101482			1.65164	0.0400845	0.384794	0.341777	+		0.280032	0.408724	0.116556	0.0993948			15	15	13
AT2G33380	925	PXG3	Probable peroxygenase 3	golgi,plasma membrane	O22788	NaN	23.8811	24.2971	23.7068	24.1951	NaN	NaN	23.7173	24.5092	24.4526	24.684	NaN	NaN	25.0769	24.6402	24.4917		NaN	1	0	NaN			0.423759	0.411442	0.187627	0.157809			NaN	1	0	NaN			1.44722	0.0102171	-0.586952	-0.493882	+		3	3	3
AT2G33410	926	At2g33410		nucleus	O22791	25.1213	25.9026	25.934	25.5427	25.9766	26.1034	NaN	NaN	25.7296	25.827	26.0193	25.5997	NaN	25.5278	25.7193	25.9043		NaN	1	0	NaN			0.219437	0.697762	-0.0768003	-0.0674522			NaN	1	0	NaN			0.345513	0.271667	-0.168746	-0.139514			7	7	7
AT2G33430	927	MORF2/DAL	Ribosome biogenesis. Splicing and editing of transcripts encoding ribosomal proteins.	plastid	O22793	28.62	27.5216	23.3239	28.3367	NaN	28.7502	28.1406	28.6895	27.5198	27.9436	NaN	27.3758	28.187	27.8406	28.3019	27.952		0.479763	0.0468387	1.57622	0.639271	+		1.21646	0.167179	0.457318	0.384418			1.11743	0.0294271	0.456384	0.378807	+		0.174082	0.0795828	-0.662519	-0.268921			5	5	4
AT2G33450	928	RPL28	Chloroplast ribosome, large subunit	plastid	O22795	26.5319	25.9099	25.7675	25.3878	NaN	NaN	NaN	25.7275	27.1172	27.0061	26.6094	27.1266	26.5689	26.1605	26.5438	26.3196		NaN	1	0	NaN			1.96605	0.120835	-0.566603	-0.490316			NaN	1	0	NaN			2.14151	0.00076494	-1.06556	-0.840872	+	+	10	10	10
AT2G33470	929	GLTP1	Glycolipid transfer protein 1	cytosol	O22797	24.4953	24.6556	23.9274	24.1762	24.0926	24.2684	24.2856	24.2362	24.6487	24.6491	24.2507	24.7325	24.6717	24.955	NaN	24.182		0.220845	0.63729	-0.0929341	-0.0795263			0.0497134	0.882669	0.0326541	0.0265853			0.964419	0.0499172	-0.382213	-0.3196	+		0.62465	0.130621	-0.256625	-0.214654			4	4	4
AT2G33590	930	At2g33590		golgi,peroxisome	O22809	25.8501	26.1809	25.7545	26.1385	25.9056	26.2546	25.9012	26.0019	26.0273	25.8138	25.6364	25.6989	26.1462	25.8083	26.0364	26.017		0.0948884	0.854273	0.0348215	0.0307054			0.955439	0.347689	0.207881	0.187076			0.0444582	0.905407	0.0138807	0.0125181			0.660885	0.210856	0.186941	0.164564			10	10	5
AT2G43820	932	UGT74F2	UDP-glycosyltransferase 74F2	plasma membrane	O22822	NaN	24.7415	25.0441	24.9521	24.1909	24.2072	24.2326	24.4507	26.2156	26.1687	26.1907	26.1808	26.0587	26.0558	25.9601	26.0821		2.79318	0.058375	-0.642187	-0.581788			2.69786	0.434037	-0.14979	-0.1456			6.73104	0	-1.76879	-1.65856	+	+	4.86803	0.000223176	-1.27639	-1.1864	+	+	5	5	4
AT2G43760	934	MOCS2	Molybdopterin synthase catalytic subunit	cytosol	O22827	NaN	NaN	NaN	NaN	25.4929	NaN	25.9391	25.9893	NaN	24.048	26.0585	NaN	26.5515	26.2036	NaN	26.0585		NaN	1	0	NaN			NaN	1	0	NaN			1.01236	0.0301828	-0.464109	-0.381938	+		NaN	1	0	NaN			3	3	3
AT2G43710	935	FAB2	Acyl-[acyl-carrier-protein] desaturase 7, chloroplastic	plastid	O22832;Q9LF05;Q9M880;Q9M881	26.3885	27.2125	26.7163	26.9263	27.3302	27.5284	27.5288	27.1545	25.9146	26.0389	26.4221	26.553	26.108	25.865	25.8775	26.2018		1.58407	0.090896	0.574571	0.480552			0.595177	0.34784	-0.219132	-0.186698			4.50488	0	1.37243	1.22184	+	+	1.33668	0.0112873	0.578727	0.470204	+		21	21	16
AT2G43560	938	FKBP16-3	Peptidyl-prolyl cis-trans isomerase FKBP16-3, chloroplastic	plastid	O22870	28.4233	28.5132	28.3213	28.2315	28.1916	28.1778	28.2861	28.4417	29.4898	29.487	29.4428	29.5825	29.4003	29.7945	29.482	29.6751		0.524508	0.595339	-0.0980215	-0.0902421			0.408575	0.643582	0.0874343	0.0798885			4.71719	0	-1.31367	-1.1852	+	+	5.52034	0.000176871	-1.12821	-1.05653	+	+	9	9	9
AT2G40490	941	HEME2	Uroporphyrinogen decarboxylase 2, chloroplastic	plastid	O22886	28.5741	29.3081	29.0961	28.7632	29.3753	29.4652	29.5438	29.2921	28.972	28.8673	28.9491	29.0679	28.7309	28.6724	29.0003	29.0926		1.50069	0.123819	0.483722	0.41225			0.352047	0.639112	-0.0900207	-0.0810967			2.48316	0.0111366	0.545049	0.488532	+		0.0598567	0.831134	-0.0286937	-0.0245318			30	30	30
AT2G47240	943	LACS1	Long chain acyl-CoA synthetase 1	peroxisome	O22898	25.4162	25.662	25.5835	25.4741	25.5604	25.3901	25.4987	25.269	24.6776	25.4953	NaN	NaN	NaN	NaN	NaN	NaN		0.581201	0.575755	-0.10443	-0.0963			NaN	1	0	NaN			NaN	1	0	NaN			NaN	1	0	NaN			17	17	17
AT2G47250	944		Probable pre-mRNA-splicing factor ATP-dependent RNA helicase	nucleus	O22899	NaN	25.6523	NaN	26.2009	25.8264	26.3637	25.1476	25.0669	25.6322	NaN	NaN	NaN	NaN	NaN	NaN	NaN		NaN	1	0	NaN			NaN	1	0	NaN			NaN	1	0	NaN			NaN	1	0	NaN			15	6	6
AT2G47330	945	RH24	DEAD-box ATP-dependent RNA helicase 24	nucleus	O22907	25.0787	24.5838	24.6127	24.8938	25.0014	25.1741	24.8277	23.9049	NaN	NaN	NaN	24.0189	24.7967	24.5142	NaN	NaN		0.0764213	0.756702	-0.0652318	-0.0499185			NaN	1	0	NaN			NaN	1	0	NaN			NaN	1	0	NaN			5	5	5
AT2G47400	947	CP12-1	Calvin cycle protein CP12-1, chloroplastic	plastid	O22914	30.5633	30.542	28.1861	27.9498	29.4839	30.2383	30.1957	30.1937	28.1308	27.8751	30.4565	29.6353	27.905	27.8146	29.6053	29.6513		0.431159	0.12347	0.717571	0.412045			0.132003	0.408964	-0.280378	-0.155783			1.2541	0.00122417	1.28384	0.832439	+	+	0.111956	0.251749	0.28589	0.146891			3	3	3
AT2G30260	948	U2B	U2 small nuclear ribonucleoprotein B	cytosol:15133128;nucleus:15133128	O22922	25.5866	25.6306	25.6409	25.688	NaN	25.7082	25.4312	25.5441	25.3333	NaN	NaN	25.1079	NaN	NaN	24.2796	NaN		0.46716	0.672259	-0.0753546	-0.0703166			NaN	1	0	NaN			NaN	1	0	NaN			NaN	1	0	NaN			6	6	5
AT2G41790	951	PXM16	Zinc-metallopeptidase, peroxisomal	peroxisome	O22941	28.3452	28.1792	28.3636	28.3316	28.0803	28.2085	28.0121	28.2359	28.1945	27.6986	28.1275	28.2406	28.0592	28.1244	28.042	27.8618		1.34126	0.409563	-0.170705	-0.159856			0.118525	0.822692	-0.0434375	-0.0382192			0.707665	0.358761	0.112357	0.1043			0.927562	0.133879	0.239625	0.211784			27	27	26
AT2G34040	952	At2g34040		golgi	O22957	26.8328	26.8822	26.8868	26.8037	27.1385	27.1021	27.0019	26.9632	26.9476	27.389	27.2534	27.1671	27.2364	27.0576	26.9926	27.3908		2.32376	0.351915	0.200058	0.191291			0.0544488	0.923083	-0.0199738	-0.0176891			0.554835	0.348487	-0.117897	-0.107276			1.9268	0.0525782	-0.337929	-0.30868			23	23	21
AT2G34160	954		Uncharacterized protein At2g34160	cytosol;nucleus	O22969;Q9SR12	25.1919	24.6658	25.0723	25.3624	24.7993	25.2407	24.9748	24.876	25.8304	25.823	25.5397	24.9893	25.6912	25.8526	25.6439	25.3719		0.228703	0.613136	-0.10041	-0.0853278			0.164521	0.652825	0.0943341	0.0772461			2.52705	0.00584783	-0.66722	-0.585936	+	+	0.982428	0.0259362	-0.472475	-0.378934	+		10	5	5
AT4G23940	955	T19F6.22		plastid	O22993	28.2219	27.932	28.1859	28.1668	27.8451	27.6982	27.7429	27.7286	27.8767	26.7905	27.7982	27.9344	27.7993	27.7941	27.7457	27.7022		2.65179	0.166095	-0.372962	-0.347528			0.23866	0.483972	0.160386	0.126069			0.0600024	0.951177	-0.00664568	-0.00639498			0.96612	0.0193799	0.526702	0.411765	+		37	37	37
AT2G17120	956	LYM2	LysM domain-containing GPI-anchored protein 2	plasma membrane	O23006	29.0202	29.1429	29.1716	28.9294	28.7012	28.7211	29.0784	28.6819	29.7456	29.2824	29.3512	29.6808	29.5764	29.3427	29.5643	29.3263		1.30728	0.268811	-0.270346	-0.243553			0.181545	0.744985	-0.0625954	-0.0551685			2.87228	0.00577681	-0.656748	-0.588154	+	+	1.88265	0.0220216	-0.448997	-0.39772	+		4	4	4
AT1G04690	957	KAB1	Probable voltage-gated potassium channel subunit beta	plasma membrane	O23016	27.97	27.8038	27.9086	27.9803	27.598	27.7129	27.5137	27.7778	28.0944	28.2796	28.5064	28.415	28.5118	28.3125	28.3407	28.3342		2.00105	0.263594	-0.265052	-0.247376			0.199964	0.782641	0.0509357	0.046276			4.15958	0.00355963	-0.724185	-0.673832	+	+	2.22251	0.0277372	-0.408198	-0.371667	+		15	15	15
AT1G05350	958		Ubiquitin-like modifier-activating enzyme 5	cytosol	O23034	25.5062	25.6631	25.773	25.7057	25.2424	25.4381	25.7846	25.6427	25.6674	24.6394	25.3076	25.5154	25.3938	25.5166	25.582	25.6159		0.464041	0.506545	-0.13507	-0.119386			0.478643	0.329504	0.244592	0.198548			0.000356101	0.999015	-0.000137329	-0.000121718			0.808493	0.0530919	0.379525	0.307646			11	11	11
AT1G05190	959	RPL6	Chloroplast ribosome, large subunit	plastid	O23049	29.6648	29.558	29.5653	29.6388	28.9289	29.092	29.0965	29.0378	29.2974	29.6055	29.5518	29.4413	29.4006	29.1443	29.1604	29.11		4.69929	0.0644421	-0.567933	-0.542336			1.52956	0.27518	-0.27019	-0.246723			1.11953	0.219446	-0.164995	-0.153195			0.923664	0.318647	0.132748	0.123707			24	24	24
AT1G05150	960		Uncharacterized TPR repeat-containing protein At1g05150	plasma membrane	O23052	24.8252	24.3927	24.3507	24.397	NaN	24.1062	24.251	24.4244	24.8056	NaN	NaN	25.4476	NaN	25.4416	24.9483	25.2509		0.717305	0.340707	-0.230852	-0.200217			NaN	1	0	NaN			2.29833	0.00154657	-0.953046	-0.814184	+	+	NaN	1	0	NaN			11	4	4
AT1G05140	961	ARASP2	Probable membrane metalloprotease ARASP2, chloroplastic	plastid	O23053	27.1819	27.2966	27.4582	27.3771	27.2907	27.4296	27.0795	27.2046	27.0387	26.9668	27.2385	27.3762	27.7991	26.6532	26.9389	27.0135		0.353026	0.669689	-0.0773315	-0.0706669			0.0735497	0.800529	-0.0538535	-0.0426576			0.236906	0.306602	0.149924	0.11936			0.775587	0.229431	0.173402	0.156147			11	11	8
AT1G01600	962	CYP86A2;CYP86A4	Cytochrome P450 86A2;Cytochrome P450 86A4	endoplasmic reticulum	O23066;Q9LMM1;Q9CAD6;P48422	25.261	25.3364	25.4388	25.2477	25.1542	NaN	NaN	NaN	25.5742	25.7527	25.9501	25.6206	25.1462	25.4558	25.2079	25.4312		NaN	1	0	NaN			1.94738	0.167457	-0.414102	-0.371444			NaN	1	0	NaN			2.2688	0.028447	-0.403403	-0.368425	+		7	7	6
AT4G00900	963	ECA2	Calcium-transporting ATPase 2, endoplasmic reticulum-type	endoplasmic reticulum	O23087	25.5954	25.4753	25.1557	25.4031	25.6729	25.2957	25.1042	25.2094	25.737	25.428	25.6254	25.3322	25.4043	NaN	25.2917	NaN		0.225486	0.651998	-0.0868292	-0.0751946			NaN	1	0	NaN			NaN	1	0	NaN			0.418063	0.370621	-0.123252	-0.10901			12	11	11
AT1G22850	965	F29G20.19		plastid	O23137	25.136	25.2428	25.215	25.2658	25.1384	25.4346	25.1639	25.7554	24.6658	24.9653	NaN	25.1838	24.8387	24.0645	NaN	NaN		0.491617	0.46094	0.158201	0.137958			NaN	1	0	NaN			NaN	1	0	NaN			1.06205	0.100769	0.27658	0.244759			3	3	3
AT1G22840	966	CYTC-1;CYTC-2	Cytochrome c-1;Cytochrome c-2	mitochondrion	O23138;Q9T0G2	25.5262	25.21	NaN	24.5367	25.1004	25.0679	25.3062	25.4753	NaN	24.5117	NaN	NaN	24.8026	25.0534	24.7968	24.6172		0.215189	0.522077	0.146495	0.115453			NaN	1	0	NaN			1.73647	0.0304578	0.419977	0.3714	+		NaN	1	0	NaN			4	4	4
AT5G46630	967	AP2M	AP-2 complex subunit mu	plasma membrane	O23140	25.4897	25.5416	24.9116	24.5705	25.4563	24.7546	24.6804	25.1146	25.1737	24.7546	25.0188	25.4431	25.3693	25.4373	25.0229	24.8931		0.166231	0.570906	-0.12689	-0.097995			0.164061	0.68635	0.083106	0.0695234			0.34591	0.23465	-0.17917	-0.14659			0.0388371	0.833643	0.0308256	0.0241738			8	8	8
AT4G27500	968	PPI1	Proton pump-interactor 1	endoplasmic reticulum,plasma membrane	O23144	27.7188	27.8255	27.8457	28.0335	28.8888	28.8482	28.7522	28.9243	27.1733	27.3974	27.0786	27.0396	26.7461	26.9119	26.9706	27.3942		4.94383	0.0148108	0.997511	0.927711	+		0.472561	0.438476	-0.166497	-0.14359			4.88125	0	1.84766	1.61671	+	+	3.23817	0.0029932	0.683651	0.619555	+	+	40	40	40
AT4G37330	969	C7A10.30		endoplasmic reticulum	O23155	23.7385	NaN	23.816	24.3266	24.0928	23.5041	23.9993	NaN	NaN	23.3251	NaN	NaN	NaN	NaN	23.9461	23.6113		0.13488	0.657067	-0.094972	-0.0753975			NaN	1	0	NaN			NaN	1	0	NaN			NaN	1	0	NaN			5	5	5
AT4G37300	970	C7A10.60		nucleus	O23157	NaN	26.8338	NaN	NaN	26.6186	NaN	NaN	26.3902	NaN	27.4369	27.721	27.5404	NaN	NaN	27.6525	27.8752		NaN	1	0	NaN			NaN	1	0	NaN			NaN	1	0	NaN			NaN	1	0	NaN			3	3	3
AT4G37200	971	HCF164	Thioredoxin-like protein HCF164, chloroplastic	plastid	O23166	25.8243	26.0062	25.9266	26.0654	25.8356	25.9481	25.609	26.1584	26.5787	26.1681	26.2687	25.9524	26.8622	26.4945	26.7634	26.5795		0.215193	0.711016	-0.0678306	-0.060249			1.50319	0.167911	0.432918	0.374847			2.83726	0.00294422	-0.787112	-0.68925	+	+	1.05919	0.0935162	-0.286363	-0.251136			7	7	7
AT1G65660	973		Pre-mRNA-splicing factor SLU7-B	nucleus	O23174;Q9SHY8;Q9LZT6	25.0626	24.8127	25.0325	25.4723	24.5735	24.1086	24.6746	24.1057	NaN	NaN	NaN	NaN	NaN	NaN	NaN	NaN		1.93189	0.0521418	-0.729423	-0.605847			NaN	1	0	NaN			NaN	1	0	NaN			NaN	1	0	NaN			5	5	5
AT4G36750	975		Probable NAD(P)H dehydrogenase (quinone) FQR1-like 2	plasma membrane	O23207	NaN	24.204	NaN	NaN	23.9238	NaN	24.328	24.2632	24.5958	24.6911	25.1817	24.9178	25.4201	24.94	24.9648	25.3246		NaN	1	0	NaN			0.890556	0.252603	0.315774	0.267768			2.57519	0.00121705	-0.99072	-0.840102	+	+	NaN	1	0	NaN			5	5	5
AT4G36530	977	C7A10.830		plastid	O23227	26.5289	26.8887	27.2543	27.8869	27.1007	27.6132	27.5071	27.2548	26.5074	26.9759	27.3241	26.8522	26.0482	26.7949	NaN	26.4229		0.309167	0.377963	0.22927	0.174692			0.898586	0.167599	-0.492882	-0.388428			2.0576	0.00196066	0.946963	0.771639	+	+	0.277827	0.203316	0.224811	0.168366			5	5	5
AT4G26300	981	T25K17.110		peroxisome	O23247	27.9307	28.0015	28.0216	27.862	27.9559	28.0466	27.8654	27.937	28.137	28.0205	27.9743	27.8267	28.1876	27.9983	28.1861	28.1364		0.0176367	0.989045	-0.002707	-0.0025731			0.889604	0.481538	0.137474	0.127513			1.6353	0.192131	-0.175876	-0.166221			0.190102	0.771747	-0.0356946	-0.0332432			33	33	24
AT4G13890	983	SHM4	Serine hydroxymethyltransferase 4	cytosol	O23254;Q9SVM4	29.8302	29.8051	29.853	29.8472	29.7017	29.7796	29.8284	29.6511	29.2974	29.3526	29.2645	29.3454	29.3138	29.3763	29.3589	29.4333		1.20652	0.596248	-0.0936794	-0.0899939			0.866294	0.751144	0.0555968	0.0538569			3.6707	0.0357081	0.369637	0.353177	+		6.25704	0.00801751	0.518914	0.507036	+	+	27	27	27
AT4G13940	984	SAHH1	Adenosylhomocysteinase 1	cytosol,endoplasmic reticulum	O23255	32.187	32.2486	32.3194	32.2178	32.1331	32.3829	32.4002	32.169	31.2733	31.4865	31.277	31.4673	31.5013	31.5482	31.5862	31.5114		0.141152	0.874808	0.0280771	0.0261078			1.39911	0.419255	0.160749	0.151438			4.26875	0.00308479	0.734516	0.68485	+	+	4.96383	0.000810507	0.867188	0.814342	+	+	49	49	23
AT4G14030	985	SBP1	Selenium-binding protein 1	cytosol	O23264	26.5237	26.7269	26.5508	26.5544	26.3455	26.5057	26.4688	26.3133	26.9797	26.8668	26.8157	26.8521	26.6604	26.6058	26.6885	26.7991		1.47295	0.389831	-0.180591	-0.169431			1.90594	0.356215	-0.190104	-0.180381			2.39863	0.0766834	-0.280114	-0.263787			2.59202	0.0744853	-0.289628	-0.273641			18	13	13
AT3G23390	986	RPL36AA	60S ribosomal protein L36a	cytosol	O23290	29.052	28.6862	26.9032	29.037	NaN	28.6445	28.3885	29.3272	NaN	NaN	NaN	NaN	27.7465	NaN	NaN	26.2344		0.224289	0.306231	0.36714	0.222497			NaN	1	0	NaN			NaN	1	0	NaN			NaN	1	0	NaN			6	6	6
AT4G14430	988	ECI2	Enoyl-CoA delta isomerase 2, peroxisomal	peroxisome	O23299	26.2448	26.3207	26.4541	26.5371	27.0904	26.2443	26.1984	26.0361	25.3917	25.9306	25.9128	25.5046	25.9027	NaN	25.8178	26.0794		0.00422203	0.989112	0.00310755	0.00249428			0.661768	0.317133	0.248381	0.211157			0.765769	0.035686	0.459001	0.356454	+		2.42866	0.00324045	0.704274	0.610606	+	+	9	9	6
AT4G14540	989	NFYB3	Nuclear transcription factor Y subunit B-3	nucleus	O23310	NaN	NaN	NaN	NaN	NaN	NaN	NaN	25.0169	NaN	NaN	25.1486	NaN	25.6085	NaN	25.3822	25.749		NaN	1	0	NaN			NaN	1	0	NaN			NaN	1	0	NaN			NaN	1	0	NaN			4	2	2
AT4G14680	990	APS3	ATP-sulfurylase 3, chloroplastic	plastid	O23324	24.1013	24.1745	24.0092	23.8322	24.1593	24.0035	24.0605	23.7823	24.3145	24.3588	24.5933	24.6144	24.3888	24.3311	24.5224	24.49		0.0936318	0.879177	-0.0279102	-0.0251722			0.159754	0.839498	-0.0372009	-0.034144			2.49054	0.0249523	-0.431655	-0.395541	+		2.20154	0.021889	-0.440946	-0.398221	+		24	7	4
AT4G15110	992	CYP97B3	Cytochrome P450 97B3, chloroplastic	plastid	O23365	25.5626	25.7577	25.8401	25.732	25.9383	25.857	26.0358	25.85	26.3624	26.6055	26.5499	26.4476	26.4363	26.3342	26.4596	26.3881		1.45704	0.364324	0.197169	0.183816			0.692891	0.635034	-0.086822	-0.0818505			4.08358	0.0146186	-0.484262	-0.460529	+		4.15447	0.00142734	-0.768253	-0.711715	+	+	20	20	20
AT4G15480	993	UGT84A3;UGT84A4	UDP-glycosyltransferase 84A3;UDP-glycosyltransferase 84A4	cytosol;cytosol,golgi;plasma membrane	O23401;O23402;Q5XF20	25.4146	NaN	24.858	25.5304	NaN	NaN	NaN	NaN	NaN	24.0082	25.0288	NaN	NaN	NaN	NaN	NaN		NaN	1	0	NaN	Col-0 only	Col-0 only	NaN	1	0	NaN			NaN	1	0	NaN			NaN	1	0	NaN			4	4	4
AT4G15510	994	PPD1	PsbP domain-containing protein 1, chloroplastic	plastid	O23403	27.13	27.1404	27.1785	27.192	27.088	27.1846	27.2364	27.1145	26.4856	26.5178	26.5374	26.6216	26.7656	26.6481	26.8206	26.6744		0.0412584	0.980158	-0.00437212	-0.00421683			2.03382	0.360766	0.186574	0.177784			3.74909	0.0232848	0.428687	0.407372	+		5.86244	0.00363124	0.619634	0.600067	+	+	16	16	16
AT4G15530	995	PPDK	Pyruvate, phosphate dikinase 1, chloroplastic	cytosol,plastid	O23404	27.4874	27.7162	27.4246	27.4176	27.6417	27.5599	27.5461	27.5346	26.6178	25.9528	26.0031	27.4024	27.545	27.5225	27.6014	27.2787		0.341433	0.733107	0.0590992	0.0550215			1.54664	0.0684211	0.992897	0.737732			0.509102	0.467169	0.0836358	0.0777734			1.58812	0.00111688	1.01743	0.756117	+	+	41	41	41
AT4G15550	996	UGT75D1	UDP-glycosyltransferase 75D1	plastid	O23406	23.7928	23.6812	23.6541	23.697	NaN	24.3772	23.48	NaN	25.7924	25.9493	25.7783	25.6652	25.1045	25.6658	25.5148	25.5182		NaN	1	0	NaN			1.37737	0.219081	-0.345506	-0.304659			NaN	1	0	NaN			7.19197	0	-2.09001	-1.96112	+	+	11	10	10
AT4G16130	998	ARA1	L-arabinokinase	cytosol	O23461	26.379	26.3814	26.3627	26.273	26.4639	26.5147	26.2559	26.5024	27.0083	26.7326	27.0598	27.0937	26.7958	26.8443	27.0331	27.0205		0.616154	0.635301	0.0851903	0.0799426			0.193359	0.786887	-0.0501685	-0.0455201			2.90698	0.0154612	-0.489174	-0.450628	+		3.45614	0.00476561	-0.624533	-0.575001	+	+	25	25	22
AT4G16150	999	CMTA5	Calmodulin-binding transcription activator 5	nucleus	O23463	24.4814	24.723	24.4187	24.4144	24.4671	24.3899	24.3382	NaN	NaN	NaN	NaN	NaN	NaN	NaN	NaN	NaN		0.552201	0.563772	-0.110942	-0.101623			NaN	1	0	NaN			NaN	1	0	NaN			NaN	1	0	NaN			8	8	8
AT4G16720	1001	RPL15A;RPL15B	60S ribosomal protein L15-1;60S ribosomal protein L15-2	cytosol	O23515;Q8VYF1	30.3577	30.3775	30.2826	30.4646	30.4311	30.2347	30.4543	30.3823	29.435	29.6734	29.5781	29.5292	29.859	29.8414	29.8017	29.8105		0.0275766	0.978506	0.00498152	0.00469113			2.75027	0.258122	0.274223	0.260806			4.40864	0.00896792	0.547458	0.520846	+	+	4.91978	0.00104	0.8167	0.768883	+	+	18	18	18
AT4G16830	1002	dl4440w		nucleus	O23523	26.0525	26.0491	25.6957	25.7762	26.097	25.9459	26.357	26.1335	25.9951	26.487	26.3801	26.1657	26.928	26.8542	26.9805	26.8311		0.981923	0.318203	0.239987	0.213238			2.84849	0.0868571	0.641485	0.575253			3.79733	0.00294118	-0.765094	-0.70093	+	+	1.35141	0.0478531	-0.363596	-0.317949	+		13	11	11
AT4G17090	1003	BAM3	Beta-amylase 3, chloroplastic	plastid	O23553	24.9689	25.2376	24.9707	25.2479	25.5694	25.7295	25.8199	25.15	27.1949	26.9902	27.3219	27.0915	27.021	27.2977	27.2971	27.266		1.4736	0.129824	0.460904	0.394599			0.30525	0.707337	0.0708241	0.0645292			4.27574	0	-1.65328	-1.42184	+	+	5.89691	0	-2.04336	-1.84736	+	+	24	24	24
AT4G17260	1004	dl4665w	L-lactate dehydrogenase	cytosol	O23569	NaN	26.2525	26.6998	26.5476	26.7367	26.1733	26.6089	26.5329	26.3467	25.8882	25.7407	25.2588	24.7911	25.5332	26.1537	NaN		0.0243829	0.948954	0.0129754	0.0109938			0.310916	0.30537	-0.315914	-0.222009			1.44109	0.00222222	1.0203	0.750675	+	+	1.21495	0.00640888	0.691408	0.537206	+	+	5	5	5
AT4G17520	1005	dl4795w		nucleus	O23593	29.2242	29.2684	29.2459	29.2873	29.1393	29.1083	29.2157	29.1657	28.3015	28.5056	28.4811	28.3089	28.7658	28.6728	28.7232	28.7705		2.01593	0.574731	-0.0991826	-0.0966193			2.87811	0.208372	0.333802	0.315168			4.93158	0.0223523	0.424195	0.410982	+		5.29679	0.000804469	0.85718	0.81152	+	+	21	16	16
AT4G17740	1006	CTPA2	Carboxyl-terminal-processing peptidase 2, chloroplastic	plastid	O23614	26.1167	25.898	24.9891	26.2376	26.035	NaN	25.3534	25.8391	26.4662	26.5852	26.215	26.5049	26.9017	26.8528	26.8869	27.177		0.0637686	0.761014	-0.067876	-0.0493679			2.46702	0.132646	0.511781	0.461288			2.84098	0.000353276	-1.21213	-1.01754	+	+	1.12644	0.00977628	-0.632469	-0.488887	+	+	12	12	12
AT4G17770	1007	TPS5	Alpha,alpha-trehalose-phosphate synthase [UDP-forming] 5	cytosol,peroxisome	O23617	26.8979	26.7027	26.6509	26.6492	26.2331	26.4163	26.3821	26.1313	25.2948	24.5591	25.4522	25.8544	25.4013	25.8006	25.7487	25.6204		2.56545	0.127813	-0.434478	-0.399069			0.581574	0.246736	0.352614	0.274428			2.95394	0.00597201	0.647947	0.583228	+	+	2.6876	0.000203125	1.43504	1.12376	+	+	23	23	20
AT1G29870	1009	GLYRS-1	Glycine--tRNA ligase 1, mitochondrial	cytosol;mitochondrion;plasma membrane	O23627;F4J376;Q9FXG2	28.6121	28.5916	28.6613	28.4579	28.6589	28.4531	28.3029	28.5907	28.9351	29.0649	29.0006	28.8041	28.8533	28.7115	28.8529	28.872		0.385122	0.66143	-0.0793309	-0.0727807			0.986309	0.499174	-0.128756	-0.120666			1.98748	0.0599385	-0.321024	-0.295287			2.7126	0.0357747	-0.370449	-0.345989	+		44	44	44
AT3G09480	1010	H2B	Histone H2B.6;Histone H2B.7	nucleus	O23629;Q9LZT0;Q9SF55	29.395	NaN	NaN	29.3049	NaN	29.4638	29.4815	29.0754	NaN	NaN	NaN	NaN	29.5479	NaN	29.9581	28.2036		NaN	1	0	NaN			NaN	1	0	NaN	tig2 only	tig2 only	0.0661818	0.529667	0.103708	0.067073			NaN	1	0	NaN			11	3	3
AT2G36390	1011	SBE2.1	1,4-alpha-glucan-branching enzyme 2-1, chloroplastic/amyloplastic	plastid	O23647	27.7148	27.7123	27.8115	27.7045	27.4423	27.4021	27.5678	27.6085	27.4101	27.2335	27.1928	27.4085	27.2208	27.3371	27.2254	27.1798		2.22622	0.309566	-0.230616	-0.218505			0.482214	0.700573	-0.070467	-0.066079			2.35309	0.0871691	0.264406	0.249506			3.29986	0.0217527	0.424555	0.399554	+		31	31	26
AT5G14060	1012	AK2	Aspartokinase 2, chloroplastic	plastid	O23653	26.578	26.6991	26.9014	26.6403	26.5241	26.8142	26.6449	26.6952	26.7783	26.5936	26.7759	26.4656	26.1076	26.3103	26.4974	26.3803		0.144551	0.844523	-0.035099	-0.0321327			1.59161	0.22066	-0.329488	-0.296386			1.84225	0.0513158	0.345715	0.313862			0.195616	0.684288	0.0513258	0.046515			16	16	10
AT1G78900	1013	VHA-A	V-type proton ATPase catalytic subunit A	golgi,vacuole	O23654	30.411	30.3826	30.4108	30.3417	30.3922	30.4215	30.4317	30.3477	30.8129	30.7695	30.8218	30.8028	30.7525	30.7232	30.7459	30.8921		0.184383	0.946582	0.0117569	0.0114708			0.235115	0.900083	-0.0233021	-0.0224046			3.94766	0.0324997	-0.38014	-0.364552	+		6.09451	0.0202766	-0.415199	-0.407073	+		55	55	55
AT1G43890	1014	RABC1	Ras-related protein RABC1	cytosol	O23657	27.9847	27.9569	27.9063	27.9672	28.0771	28.0672	28.5684	28.4898	27.4805	27.6462	27.2831	27.3198	28.0149	27.7201	27.7812	27.6832		1.38432	0.199593	0.346824	0.30585			1.78008	0.195617	0.367449	0.330543			1.77783	0.017935	0.500776	0.434567	+		3.07004	0.0103678	0.5214	0.480616	+		16	16	14
AT1G02020	1015	T7I23.2		plastid	O23673	23.3272	NaN	22.9468	23.1779	NaN	NaN	NaN	NaN	24.0304	NaN	NaN	24.0704	NaN	23.797	NaN	NaN		NaN	1	0	NaN	Col-0 only	Col-0 only	NaN	1	0	NaN			NaN	1	0	NaN			NaN	1	0	NaN			4	4	4
AT1G02140	1016		Protein mago nashi homolog	nucleus	O23676	25.8527	25.989	25.8519	25.5333	25.7906	25.7375	25.8806	26.1058	25.6161	25.5181	25.4227	25.6018	25.4782	25.8702	25.3217	25.171		0.229303	0.696249	0.0719075	0.063844			0.200083	0.690366	-0.0793653	-0.0686066			1.30159	0.03466	0.418363	0.357297	+		1.33752	0.101826	0.26709	0.241392			5	5	5
AT1G02280	1017	TOC33	Translocase of chloroplast 33, chloroplastic	plastid	O23680	28.237	28.2333	28.2154	28.4546	28.3575	28.4862	28.4051	28.3106	27.2714	27.2718	27.0811	27.2457	27.3213	27.5249	27.344	27.2128		0.759259	0.570732	0.104777	0.0981097			0.841546	0.491686	0.133254	0.123459			5.06279	0.000484536	1.03909	0.966795	+	+	5.19469	0.000329412	1.06757	0.994992	+	+	16	16	16
AT2G41950	1018	At2g41950		plastid	O23684	26.7081	NaN	26.724	26.6922	26.6195	NaN	NaN	26.7093	NaN	26.5123	NaN	NaN	NaN	NaN	NaN	26.5022		NaN	1	0	NaN			NaN	1	0	NaN			NaN	1	0	NaN			NaN	1	0	NaN			4	4	4
AT1G16470	1021	PAB1	Proteasome subunit alpha type-2-A	cytosol,nucleus	O23708	26.5101	25.7961	NaN	24.8028	26.4127	NaN	NaN	27.0524	NaN	NaN	NaN	NaN	NaN	NaN	NaN	NaN		NaN	1	0	NaN			NaN	1	0	NaN			NaN	1	0	NaN			NaN	1	0	NaN			13	2	2
AT3G27430	1022	PBB1	Proteasome subunit beta type-7-A	cytosol	O23710	28.1053	27.9143	28.1919	27.6211	28.19	28.1882	27.8099	28.0233	27.984	27.93	28.0028	27.5161	28.0244	27.2036	27.6174	27.6195		0.248743	0.625777	0.0947142	0.0819922			0.554622	0.327645	-0.241969	-0.201093			1.21157	0.0318875	0.436624	0.366859	+		0.236463	0.467817	0.0999408	0.0853488			11	11	4
AT3G22630	1024	PBD1	Proteasome subunit beta type-2-A	cytosol,nucleus	O23714	25.9881	25.921	26.13	25.6736	26.0007	26.1462	26.3554	26.1497	26.6506	26.7794	26.5207	NaN	26.3219	25.8074	25.6489	25.9659		1.00763	0.321973	0.234821	0.20965			1.95838	0.0822791	-0.714219	-0.60452			0.67928	0.144952	0.226963	0.195422			2.59978	0.00263195	-0.722077	-0.639573	+	+	11	3	3
AT2G27020	1025	PAG1	Proteasome subunit alpha type-3	cytosol,nucleus	O23715	27.7397	27.6497	27.7798	27.7672	27.7033	27.7905	27.9267	27.8229	27.1762	27.3415	27.3476	27.5773	27.3289	27.1773	27.2478	27.2127		0.677944	0.661675	0.0767756	0.0727947			0.642427	0.536813	-0.118955	-0.109276			4.25999	0.00800385	0.569175	0.53879	+	+	2.27807	0.0366083	0.373445	0.343402	+		16	16	16
AT1G13060	1026	PBE1	Proteasome subunit beta type-5-A	cytosol,nucleus	O23717	27.5541	27.8431	27.7729	28.0295	27.9267	27.9463	28.0777	27.9408	27.3601	27.3092	27.382	27.4982	27.5789	27.5051	27.597	27.5196		0.828421	0.415753	0.172951	0.156611			1.92159	0.409108	0.162778	0.155654			4.27288	0.0234286	0.422719	0.40581	+		2.09307	0.0273913	0.412546	0.372995	+		14	14	4
AT2G38700	1027	MVD1		cytosol	O23722	25.9386	25.4618	25.2787	25.8182	25.4559	25.4787	25.4159	25.8921	24.9155	25.6171	25.1312	25.832	26.1849	26.5851	26.0166	25.9249		0.125897	0.740168	-0.0636487	-0.0535106			1.68956	0.0705294	0.803904	0.639441			1.81851	0.00895676	-0.617193	-0.521469	+	+	0.425703	0.152836	0.25036	0.198472			11	11	7
AT3G11270	1028	RPN8A;RPN8B	26S proteasome non-ATPase regulatory subunit 7 homolog A;26S proteasome non-ATPase regulatory subunit 7 homolog B	cytosol,nucleus	O24412;Q9C774	27.4418	27.3444	27.4122	27.386	27.4285	27.436	27.4335	27.4461	26.9749	26.9767	27.0425	27.1259	27.1454	26.8182	26.9129	26.9152		0.973851	0.810345	0.0398755	0.0390557			0.475906	0.658498	-0.0820708	-0.0761197			3.37434	0.0150167	0.488061	0.456265	+		3.94725	0.0334408	0.366115	0.351631	+		11	11	11
AT1G18080	1029	RACK1A	Receptor for activated C kinase 1A	cytosol	O24456	30.0128	29.9994	29.6279	29.99	29.9871	29.9057	30.0393	29.9721	29.2787	29.6343	29.3259	29.4547	29.582	29.376	29.7067	29.5978		0.294561	0.700429	0.0685477	0.0624698			0.646899	0.479155	0.142238	0.128687			2.82938	0.0280159	0.410432	0.382047	+		2.12197	0.0162385	0.484123	0.431247	+		36	36	28
AT1G01090	1030	PDH-E1 ALPHA	Pyruvate dehydrogenase E1 component subunit alpha-3, chloroplastic	plastid	O24457	26.6975	27.3711	27.3814	27.2902	27.4307	27.4904	27.7109	27.1222	27.3357	27.382	27.3811	27.4387	27.2892	27.0838	27.2814	27.3814		0.584748	0.320786	0.253495	0.210561			0.972604	0.507899	-0.125451	-0.117672			0.625712	0.209383	0.179612	0.158017			0.5641	0.198283	-0.199334	-0.171082			29	29	29
AT3G53610	1031	RABE1A	Ras-related protein RABE1a	cytosol,golgi	O24466	25.7739	25.8505	26.119	26.0448	26.2145	26.148	26.0326	26.3614	24.5689	24.4725	24.8733	25.1952	25.0978	25.4697	25.4808	25.4124		1.20344	0.309037	0.24203	0.218825			1.70181	0.11972	0.587653	0.495205			3.45967	0.00220497	0.823958	0.739985	+	+	3.17004	0.000324638	1.16958	0.989275	+	+	15	4	3
AT3G10850	1032	GLX2-2	Hydroxyacylglutathione hydrolase cytoplasmic	cytosol	O24496	26.1057	NaN	NaN	26.2938	NaN	26.4217	25.8082	NaN	25.9487	26.0913	26.6444	NaN	26.5702	26.4902	NaN	26.3506		NaN	1	0	NaN			0.473682	0.336712	0.242198	0.19825			NaN	1	0	NaN			NaN	1	0	NaN			8	8	8
AT3G10520	1034	AHB2	Non-symbiotic hemoglobin 2	cytosol	O24521	26.2162	26.06	25.9492	26.1226	25.7475	25.7628	26.1073	26.0136	26.4721	26.2292	26.4635	26.176	26.1141	26.4435	25.9496	26.111		0.846078	0.405838	-0.179217	-0.162009			0.673549	0.396984	-0.180651	-0.159958			0.910853	0.119049	-0.246758	-0.216937			1.38997	0.116337	-0.248191	-0.226553			11	11	11
AT2G43570	1037	CHI		extracellular	O24603	25.9983	NaN	26.001	NaN	26.8964	26.3973	26.1556	27.1429	NaN	NaN	NaN	NaN	26.3114	NaN	NaN	25.4964		NaN	1	0	NaN			NaN	1	0	NaN			NaN	1	0	NaN			NaN	1	0	NaN			9	9	9
AT5G66140	1039	PAD2	Proteasome subunit alpha type-7-B	cytosol,nucleus	O24616	27.1043	26.9668	26.9423	27.0466	26.7374	27.0806	26.8435	27.1157	26.7425	26.5036	26.6335	26.5313	26.8713	26.2317	26.6116	26.4944		0.29954	0.694807	-0.0707064	-0.0643399			0.132682	0.793029	-0.0505047	-0.0441703			1.29115	0.0419197	0.392037	0.337579	+		3.11396	0.0242702	0.412239	0.386781	+		18	6	6
AT4G14800	1040	PBD2	Proteasome subunit beta type-2-B	cytosol,vacuole	O24633	27.4195	27.2652	27.5017	27.5591	27.3645	27.5956	27.5898	27.4168	26.6143	26.9687	27.2124	26.8588	26.8336	26.972	26.6281	26.7669		0.260241	0.752148	0.0552816	0.0508504			0.33836	0.565705	-0.113389	-0.0991794			3.51876	0.00475572	0.691493	0.632715	+	+	2.0193	0.0127074	0.522823	0.458776	+		13	13	5
AT3G59920	1041	GDI2	Guanosine nucleotide diphosphate dissociation inhibitor 2	cytosol,extracellular	O24653	28.1421	28.2308	28.1522	28.1387	28.3009	28.2201	28.1424	28.1153	28.1907	28.3606	28.281	28.2893	28.1718	28.2594	28.2335	28.3113		0.248257	0.870076	0.0287285	0.0274351			0.34434	0.836045	-0.0363998	-0.0348216			0.431977	0.644697	-0.0493002	-0.046914			1.49715	0.367615	-0.114429	-0.109911			23	23	15
AT2G43590	1042	At2g43590		extracellular	O24658;F4JBK4	25.0891	24.7093	25.0512	24.8254	25.6334	25.3846	25.3289	25.2025	23.7672	NaN	NaN	NaN	NaN	NaN	NaN	24.1601		1.97284	0.121383	0.468646	0.415382			NaN	1	0	NaN			NaN	1	0	NaN			NaN	1	0	NaN			5	5	5
AT2G42210	1043	OEP163	Outer envelope pore protein 16-3, chloroplastic/mitochondrial	mitochondrion	O48528	26.8114	26.7827	26.5649	26.6607	NaN	26.5759	26.7154	27.008	26.9606	27.1315	27.3074	27.3632	27.5053	27.2679	27.2479	27.1879		0.189529	0.736876	0.0614853	0.0546023			0.433179	0.564518	0.111566	0.100074			1.97572	0.0132246	-0.535829	-0.47219	+		2.39465	0.0151746	-0.485748	-0.438584	+		8	8	8
AT2G42220	1044	STR9	Rhodanese-like domain-containing protein 9, chloroplastic	plastid	O48529	28.5298	28.3901	27.8848	28.4873	28.4901	28.3413	28.6927	28.7021	29.3499	29.4129	29.1509	29.5728	29.7025	29.5898	29.4056	29.1962		0.648996	0.34073	0.233525	0.199182			0.303264	0.607261	0.101874	0.0892775			3.20382	0.00113562	-0.916963	-0.80377	+	+	3.04371	0.000397291	-1.04861	-0.894237	+	+	12	12	12
AT4G31700	1046	RPS6A	40S ribosomal protein S6-1	cytosol	O48549	29.8409	29.7125	29.8698	29.8863	29.8466	29.8677	29.9083	30.0598	29.3594	29.2605	29.2469	29.1769	29.6619	29.4768	29.3569	29.3692		0.733728	0.602548	0.0932364	0.0877756			1.37177	0.342441	0.205291	0.190091			2.74558	0.020968	0.45441	0.418646	+		4.33461	0.00625612	0.566464	0.537206	+	+	19	6	6
AT5G44730	1047	T19K24.16		mitochondrion	O48587	24.607	24.5793	24.5887	24.3995	24.6168	24.555	24.4195	24.9257	23.3704	NaN	NaN	23.9004	24.1668	23.5486	23.3077	23.3042		0.306572	0.647188	0.0856166	0.0766144			NaN	1	0	NaN			2.41465	0.00115789	1.04742	0.851789	+	+	NaN	1	0	NaN			7	7	7
AT5G44720	1048	T19K24.17		cytosol	O48588	25.4297	25.6212	26.0242	25.6591	25.7845	26.1782	25.8209	26.1032	25.9895	26.3321	25.9047	25.7222	26.4942	26.5229	26.5951	26.5381		0.922539	0.263186	0.288176	0.248681			2.26878	0.122454	0.550445	0.487316			2.85433	0.00943525	-0.565834	-0.513791	+	+	0.856025	0.0875013	-0.303565	-0.257658			9	9	9
AT4G17300	1049	SYNO	Asparagine--tRNA ligase, chloroplastic/mitochondrial	plastid	O48593;REV__Q9C6G2	26.9251	27.0553	27.0184	27.0716	27.264	27.2397	27.0788	27.1192	27.46	27.3618	27.2525	27.4288	27.3861	27.3009	27.3796	27.2301		1.52237	0.433138	0.157823	0.149481			0.382586	0.773243	-0.0516024	-0.0487337			1.36256	0.249435	-0.148727	-0.140536			3.14549	0.038206	-0.358152	-0.339028	+		26	25	25
AT4G11600	1050	GPX6	Probable phospholipid hydroperoxide glutathione peroxidase 6, mitochondrial	mitochondrion	O48646	28.9136	28.9671	28.8689	29.0538	28.5964	28.916	28.7151	28.967	27.4041	27.3555	27.3572	27.1746	27.5216	27.515	27.4969	27.4085		0.792301	0.459173	-0.152204	-0.138962			1.53575	0.41264	0.162677	0.153897			5.17351	0	1.31315	1.2042	+	+	6.59721	0.000504854	1.62803	1.5295	+	+	19	19	19
AT1G70310	1051	SPDSYN2	Spermidine synthase 2	cytosol	O48661	27.1314	27.0596	27.2772	27.264	27.1283	27.0971	27.0845	26.9311	26.8671	27.0991	26.8332	26.9021	27.0032	26.9335	27.0597	27.021		0.907181	0.521298	-0.122826	-0.114935			0.56699	0.666175	0.0790057	0.0741713			0.497299	0.604195	0.0558648	0.0531374			1.75213	0.104622	0.257696	0.238708			11	11	8
AT4G39220	1052	RER1A	Protein RER1A	endoplasmic reticulum,golgi	O48670	25.54	25.3496	25.387	25.4364	24.9969	25.2375	25.2154	24.9445	25.4018	NaN	25.7583	NaN	NaN	25.6016	NaN	25.7742		2.07854	0.202352	-0.32966	-0.303731			NaN	1	0	NaN			NaN	1	0	NaN			NaN	1	0	NaN			3	3	2
AT2G21600	1053	RER1B	Protein RER1B	endoplasmic reticulum	O48671	NaN	24.1112	NaN	NaN	24.2298	24.6215	24.1458	24.6087	NaN	NaN	NaN	NaN	NaN	24.2759	NaN	24.8116		NaN	1	0	NaN			NaN	1	0	NaN			NaN	1	0	NaN			NaN	1	0	NaN			3	2	2
AT1G24100	1054	UGT74B1	UDP-glycosyltransferase 74B1	plasma membrane	O48676	25.1672	25.2623	25.0641	25.2111	24.8143	25.2866	25.2024	25.4951	26.1946	25.9005	25.9641	26.0052	25.8614	26.1345	26.1793	26.2317		0.0555816	0.902159	0.0234184	0.0203904			0.354759	0.651622	0.0856352	0.0775672			2.8118	0.00170458	-0.902127	-0.774623	+	+	4.48538	0.000993103	-0.839911	-0.780574	+	+	8	8	8
AT2G26400	1057	ARD1	1,2-dihydroxy-3-keto-5-methylthiopentene dioxygenase 1	plasma membrane	O48707	24.8942	24.9878	NaN	NaN	NaN	25.2775	25.2756	25.2508	NaN	NaN	NaN	NaN	NaN	NaN	NaN	NaN		NaN	1	0	NaN			NaN	1	0	NaN			NaN	1	0	NaN			NaN	1	0	NaN			2	2	2
AT2G26540	1059	UROS	Uroporphyrinogen-III synthase, chloroplastic	plastid	O48721	NaN	25.575	25.4144	25.7592	25.4157	25.9319	25.7028	25.7025	25.6083	25.6741	25.9534	25.596	26.3148	26.0496	26.1079	26.0986		0.288625	0.592791	0.105386	0.0916159			2.27147	0.161805	0.434774	0.394465			2.02576	0.0234607	-0.454486	-0.405448	+		0.422648	0.367627	-0.125099	-0.110771			8	8	8
AT2G26560	1061	PLP2	Patatin-like protein 2	cytosol	O48723	27.8904	27.1923	27.1193	27.7519	27.6544	27.529	26.7223	26.9936	24.9056	23.9018	NaN	24.7285	25.3366	24.9718	23.8684	24.8061		0.393011	0.33394	-0.263639	-0.203723			0.202907	0.397098	0.233767	0.161047			3.19255	0	2.47909	1.79307	+	+	3.45276	0	2.9765	2.21054	+	+	11	11	11
AT1G45545	1062	WEB1	Protein WEAK CHLOROPLAST MOVEMENT UNDER BLUE LIGHT 1	nucleus	O48724;Q9SZB6;Q9FMN1;Q9C638	25.7074	25.6901	25.6318	25.571	25.3477	25.5093	25.6657	25.6952	27.1327	26.7588	26.9238	26.7309	26.5376	26.5228	26.6676	26.6458		0.511442	0.601295	-0.0956259	-0.0880647			1.58843	0.254242	-0.293099	-0.266565			4.64563	0.000475949	-1.03897	-0.954758	+	+	4.8323	0.000205534	-1.23645	-1.12663	+	+	36	36	36
AT2G26590	1063	RPN13	26S proteasome regulatory subunit RPN13	nucleus	O48726	24.798	25.043	25.1623	NaN	25.1904	25.0173	25.1563	24.8889	24.7646	NaN	NaN	25.0937	NaN	24.9005	NaN	NaN		0.200362	0.733007	0.0621543	0.0554263			NaN	1	0	NaN			NaN	1	0	NaN			NaN	1	0	NaN			6	6	6
AT1G03680	1064		Thioredoxin M1, chloroplastic	plastid	O48737	29.6892	29.1955	28.7634	28.6473	29.2248	28.6547	29.3944	29.7598	29.9354	30.1024	29.9967	30.0603	30.121	30.0209	29.8947	29.9702		0.224619	0.459167	0.184608	0.138797			0.138963	0.908146	-0.0220032	-0.0207588			1.71033	0.00531674	-0.74326	-0.601848	+	+	2.13142	0.0010297	-0.949871	-0.766384	+	+	14	14	14
AT1G03630	1065	PORC	Protochlorophyllide reductase C, chloroplastic	plastid	O48741	29.4403	29.6391	29.6476	29.6331	29.6654	29.8386	29.7762	29.8339	29.8449	30.0629	30.0605	30.1225	30.2714	30.2111	30.3172	30.128		1.58368	0.375066	0.188485	0.177115			1.53494	0.334654	0.209243	0.194932			3.66134	0.0188618	-0.45341	-0.4288	+		2.81435	0.0213851	-0.432652	-0.40103	+		25	21	21
AT2G32920	1066	PDIL2-3	Protein disulfide-isomerase 2-3	endoplasmic reticulum	O48773	26.9027	27.0774	27.003	27.0308	27.0147	27.1112	26.946	27.0071	26.9923	26.9646	26.882	26.3861	26.3233	26.9996	27.054	27.2597		0.120759	0.924982	0.0162749	0.0154955			0.159651	0.632015	0.102927	0.0824832			0.214169	0.408004	0.110585	0.0916958			0.643127	0.196464	0.197237	0.172001			16	16	16
AT1G58300	1067	HO1	Heme oxygenase 1, chloroplastic	mitochondrion;plastid	O48782;Q9LQC0;Q9C9L4	27.6221	27.4499	27.5146	27.619	27.8325	28.0539	27.8981	27.6966	26.7511	NaN	27.1265	27.3326	27.088	27.3265	27.056	27.3923		2.01584	0.217113	0.318857	0.293797			0.356088	0.492603	0.145632	0.124061			2.94958	0.00573246	0.654548	0.588456	+	+	1.61529	0.0188475	0.481323	0.41823	+		13	13	13
AT2G26730	1068		Probable inactive receptor kinase At2g26730	plasma membrane	O48788;Q9LVM0	26.3254	26.1352	26.2195	26.1103	26.4409	26.2393	26.0251	26.506	26.998	26.4476	26.8446	27.0381	26.7514	27.102	27.051	26.9542		0.386736	0.582758	0.105244	0.0940533			0.370172	0.516586	0.132571	0.114738			2.59388	0.00588541	-0.661792	-0.583912	+	+	2.35365	0.00523197	-0.634466	-0.55496	+	+	12	12	11
AT1G62390	1069	At1g62390		nucleus	O48802	28.7664	28.7762	28.7611	28.7377	28.4388	28.5131	28.7735	28.5465	27.8096	27.3551	27.44	27.6339	27.6146	27.763	27.6745	27.6534		1.42	0.369887	-0.192361	-0.179343			0.501658	0.546828	0.116698	0.10547			4.54894	0.00120537	0.891613	0.826584	+	+	4.64302	0.000187726	1.20067	1.0895	+	+	31	31	31
AT2G17840	1070	ERD7		cytosol	O48832	27.8703	27.8848	27.9033	28.0112	27.753	27.9826	28.1948	27.8913	27.2049	26.8435	27.0856	27.1103	27.0127	27.1876	27.2284	27.2888		0.147677	0.83418	0.0380096	0.0346145			0.57009	0.539838	0.118298	0.107822			3.39004	0.00292072	0.776061	0.699106	+	+	4.30483	0.000858156	0.856349	0.790478	+	+	24	24	23
AT2G32730	1071	RPN2A	26S proteasome non-ATPase regulatory subunit 1 homolog A	cytosol,nucleus	O48844	29.3375	29.2606	29.2326	29.1564	29.082	29.0652	29.1345	29.1361	29.4402	29.4399	29.5462	29.2774	29.1559	29.0035	29.0765	29.1054		1.85046	0.46225	-0.142303	-0.136621			2.74786	0.203821	-0.340583	-0.320108			0.207181	0.857214	0.0191092	0.018434			1.43572	0.204053	-0.179171	-0.167932			41	41	20
AT2G32700	1072	LUH		nucleus	O48847	NaN	25.0115	25.0621	NaN	NaN	25.0814	NaN	25.5129	NaN	NaN	NaN	25.2383	25.4445	25.1964	25.1583	NaN		NaN	1	0	NaN			NaN	1	0	NaN			NaN	1	0	NaN			NaN	1	0	NaN			5	5	5
AT4G33030	1075	SQD1	UDP-sulfoquinovose synthase, chloroplastic	plastid	O48917	26.9884	26.9344	27.0145	27.0269	26.9175	26.8733	27.0457	26.9733	26.4015	26.636	26.5002	26.7955	26.7252	26.759	26.6565	26.6845		0.398724	0.821385	-0.0385561	-0.0369842			0.670105	0.523395	0.122984	0.112991			2.88272	0.0988368	0.246174	0.235909			2.44904	0.0269203	0.407715	0.374755	+		22	22	22
AT4G32410	1076	CESA1	Cellulose synthase A catalytic subunit 1 [UDP-forming]	golgi,plasma membrane	O48946	27.5363	27.4823	27.5404	27.3229	26.9893	26.8701	26.8713	27.0001	27.4477	27.457	27.4541	27.189	26.868	26.8955	26.9264	27.0273		3.87573	0.079823	-0.537777	-0.506238			3.06573	0.142949	-0.457671	-0.425889			0.0233781	0.975526	0.00342417	0.00326121			0.449581	0.509225	0.0835304	0.0771011			17	15	9
AT3G45780	1079	PHOT1	Phototropin-1	plasma membrane	O48963	27.908	27.7759	27.9672	27.8847	28.1385	28.2203	28.3036	28.1061	29.7339	29.5014	29.6423	29.4306	29.2567	29.434	29.4079	29.3915		2.68216	0.220172	0.308179	0.290835			1.38501	0.343258	-0.204502	-0.189537			5.97906	0	-1.18042	-1.11427	+	+	6.16654	0.000553191	-1.6931	-1.5689	+	+	52	52	49
AT1G23200	1080	PME3	Pectinesterase/pectinesterase inhibitor 3;Pectinesterase inhibitor 3;Pectinesterase 3	extracellular	O49006;Q42534;O81301;Q84R10;O49298	29.1207	28.8505	29.2373	29.2753	29.2098	29.2842	29.4329	29.4861	29.7879	29.7723	29.7875	30.0172	30.0058	29.902	29.9197	30.0415		1.04195	0.324314	0.232309	0.208272			0.951282	0.507019	0.126046	0.118055			3.83282	0.006225	-0.614002	-0.572551	+	+	3.16443	0.00240786	-0.720266	-0.647421	+	+	20	20	19
AT1G77140	1081	VPS45	Vacuolar protein sorting-associated protein 45 homolog	plasma membrane	O49048	NaN	24.4879	24.6069	NaN	NaN	24.1912	24.3877	24.269	NaN	NaN	NaN	24.8362	24.8866	NaN	24.5969	24.8845		NaN	1	0	NaN			NaN	1	0	NaN			1.975	0.0160865	-0.50668	-0.45569	+		NaN	1	0	NaN			9	9	9
AT3G56150	1082	TIF3C1	Eukaryotic translation initiation factor 3 subunit C	cytosol,nucleus	O49160	28.5829	28.3997	28.6362	28.2966	28.535	28.638	28.6549	28.4269	28.9317	29.1136	28.9578	28.8814	28.0663	28.5757	28.4666	28.5201		0.390911	0.644328	0.0848408	0.0774754			2.37289	0.121865	-0.563966	-0.500784			0.577205	0.253609	0.156522	0.138853			2.72044	0.013772	-0.492285	-0.450147	+		47	47	43
AT5G24770	1083	VSP1	Vegetative storage protein 1	extracellular	O49195;O82122	NaN	NaN	NaN	NaN	25.0732	25.2908	24.7987	25.0015	NaN	24.1005	NaN	NaN	24.8759	24.8265	24.8436	24.9388		NaN	1	0	NaN	tig2 only	tig2 only	NaN	1	0	NaN			0.809142	0.218415	0.169856	0.153786			NaN	1	0	NaN			5	5	5
AT4G11010	1084	NDPK3	Nucleoside diphosphate kinase III, chloroplastic/mitochondrial	mitochondrion	O49203;F4JPD8;Q8LAH8	28.7472	28.8471	28.7082	28.5885	28.8369	28.7764	28.7966	28.8918	28.9461	28.9514	28.9944	29.0131	29.0718	28.8193	28.7692	28.7997		0.874368	0.573556	0.102691	0.0969508			0.766449	0.552328	-0.111244	-0.103812			0.212507	0.718101	-0.0395627	-0.0368301			2.40236	0.103043	-0.253498	-0.240075			11	11	11
AT1G73250	1085	GER1	GDP-L-fucose synthase 1	cytosol	O49213	25.3199	25.1166	25.0323	25.7952	25.3687	25.3199	25.0496	25.457	25.0126	NaN	25.1119	NaN	NaN	25.3169	25.2233	25.1466		0.0307799	0.93001	-0.0171881	-0.0144196			NaN	1	0	NaN			0.252385	0.549066	0.0698482	0.0628289			NaN	1	0	NaN			9	9	4
AT1G77030	1086	RH29	Putative DEAD-box ATP-dependent RNA helicase 29	nucleus	O49289	26.5622	26.3081	26.504	26.3299	26.3591	26.238	25.7884	25.863	NaN	NaN	NaN	24.6132	NaN	NaN	24.5021	NaN		1.25926	0.192207	-0.363927	-0.315594			NaN	1	0	NaN			NaN	1	0	NaN			NaN	1	0	NaN			14	14	14
AT1G77060	1087		Carboxyvinyl-carboxyphosphonate phosphorylmutase, chloroplastic	plastid	O49290	25.1425	25.721	26.1653	26.0151	NaN	25.8667	NaN	26.0922	25.9019	25.8915	25.9525	25.7012	NaN	NaN	26.2187	25.7869		NaN	1	0	NaN			NaN	1	0	NaN			NaN	1	0	NaN			0.167622	0.485945	-0.100788	-0.0817756			6	5	5
AT1G77090	1088	PPD4	PsbP domain-containing protein 4, chloroplastic	plastid	O49292	26.8017	26.8175	26.9542	26.5651	26.8234	26.9101	26.651	26.9836	26.7221	27.0716	27.0642	26.9312	27.2678	27.2022	27.1038	27.065		0.211848	0.748318	0.0573983	0.0518066			1.19186	0.336847	0.212382	0.194159			2.01099	0.0610203	-0.31766	-0.292723			0.684938	0.254704	-0.162676	-0.145912			8	8	8
AT1G23190	1089		Probable phosphoglucomutase, cytoplasmic 1	cytosol	O49299	28.1078	28.1642	28.2716	28.1421	27.9847	28.0332	28.1946	28.017	27.7823	27.6005	27.765	27.6702	27.6276	27.8232	27.7399	27.6059		1.00054	0.542627	-0.114071	-0.107749			0.0276294	0.975834	-0.00533724	-0.00500586			2.69104	0.0425125	0.358193	0.335063	+		3.8214	0.0148263	0.466927	0.442453	+		39	25	25
AT1G23140	1090	T26J12.9		cytosol	O49303	24.5309	23.9408	NaN	24.2266	NaN	NaN	24.7378	24.1682	NaN	NaN	NaN	NaN	NaN	NaN	NaN	NaN		NaN	1	0	NaN			NaN	1	0	NaN			NaN	1	0	NaN			NaN	1	0	NaN			3	3	3
AT1G23130	1091	T26J12.10		cytosol	O49304	NaN	NaN	NaN	NaN	NaN	NaN	NaN	23.4389	24.6628	25.0314	24.8321	24.7743	25.0419	25.1386	25.0309	24.8343		NaN	1	0	NaN			0.949856	0.378023	0.186279	0.16932			NaN	1	0	NaN			NaN	1	0	NaN			9	9	9
AT1G04630	1092	MEE4	NADH dehydrogenase [ubiquinone] 1 alpha subcomplex subunit 13-B;NADH dehydrogenase [ubiquinone] 1 alpha subcomplex subunit 13-A	mitochondrion	O49313;Q8RWA7	27.0435	26.8147	26.3106	26.2022	26.5589	26.939	26.8263	26.3461	26.7528	26.8661	NaN	27.1894	26.9221	27.1385	NaN	26.9549		0.11516	0.711264	0.0747871	0.0602498			0.17835	0.727666	0.0690689	0.06021			0.998595	0.0640368	-0.337613	-0.289112			0.607944	0.0772119	-0.343331	-0.272106			4	4	4
AT2G30740	1094	PTI12	PTI1-like tyrosine-protein kinase 2	cytosol	O49339	NaN	NaN	NaN	NaN	NaN	NaN	NaN	24.319	25.3485	25.0451	NaN	NaN	25.7826	25.4631	25.7447	25.6101		NaN	1	0	NaN			NaN	1	0	NaN			NaN	1	0	NaN			NaN	1	0	NaN			9	8	3
AT2G30750	1095	CYP71A12	Cytochrome P450 71A12	endoplasmic reticulum	O49340	NaN	24.3921	NaN	24.5244	24.3772	24.2863	24.4919	NaN	NaN	NaN	NaN	NaN	NaN	NaN	NaN	NaN		NaN	1	0	NaN			NaN	1	0	NaN			NaN	1	0	NaN			NaN	1	0	NaN			5	5	2
AT2G25340	1097	VAMP711	Vesicle-associated membrane protein 711	plasma membrane;vacuole	O49377;Q9SIQ9	23.793	NaN	24.0968	24.0575	24.3164	24.1394	NaN	24.0899	24.7973	25.0763	24.9863	25.1248	24.9837	25.2105	24.8321	24.7334		0.782529	0.37811	0.199494	0.178506			0.172473	0.768704	-0.0562329	-0.0499183			2.59613	0.00396419	-0.758013	-0.667453	+	+	3.47178	0.000396396	-1.01374	-0.907616	+	+	8	7	7
AT4G28440	1099		Uncharacterized protein At4g28440	cytosol	O49453	28.3703	28.2924	28.4883	28.6561	28.457	28.4402	28.2509	28.3476	28.1198	28.2313	28.1545	27.8075	28.0351	28.0842	27.9935	28.0136		0.365139	0.666783	-0.0778441	-0.0712658			0.192874	0.800419	-0.0466852	-0.0426257			3.25755	0.0464342	0.342353	0.325623	+		1.65023	0.0413018	0.373512	0.332818	+		12	12	12
AT4G28510	1101	PHB1	Prohibitin-1, mitochondrial	mitochondrion	O49460;Q9FFH5	26.7339	26.6508	26.8625	26.7175	26.7902	26.8027	26.7783	26.9442	26.4683	26.3858	26.513	26.3466	26.6288	26.5786	26.6846	26.5554		0.728383	0.621764	0.087677	0.0828033			2.07623	0.364366	0.183408	0.175083			2.3861	0.130658	0.217008	0.207021			2.76442	0.0597135	0.312739	0.295512			10	6	6
AT4G34230	1103	CAD5	Cinnamyl alcohol dehydrogenase 5	cytosol	O49482	24.4943	24.5094	24.8026	24.7877	24.8119	24.51	24.8232	24.5692	NaN	NaN	NaN	24.1483	NaN	NaN	NaN	NaN		0.0935286	0.871203	0.0300884	0.0269277			NaN	1	0	NaN			NaN	1	0	NaN			NaN	1	0	NaN			7	6	6
AT4G34200	1104	PGDH1	D-3-phosphoglycerate dehydrogenase 1, chloroplastic	plastid	O49485	29.0021	29.0036	29.132	29.0168	29.0696	29.187	29.0401	29.0645	29.0095	28.929	29.0853	28.9111	28.9505	28.69	28.8961	28.9833		0.525169	0.759156	0.0516729	0.049429			0.64412	0.577553	-0.103733	-0.0963103			1.53974	0.144474	0.210327	0.195912			0.492612	0.649133	0.0549212	0.0522633			31	31	25
AT4G34050	1105	CCOAOMT1	Caffeoyl-CoA O-methyltransferase 1	cytosol	O49499	26.2164	26.3244	26.5995	26.1522	26.501	26.2574	26.2113	26.6717	26.0006	26.0884	25.9107	25.7111	26.2848	26.1869	25.9897	26.0596		0.242171	0.648935	0.0872207	0.076096			1.00093	0.351722	0.20257	0.18346			1.16506	0.0878237	0.280105	0.248698			1.6753	0.0338771	0.395454	0.350713	+		11	11	11
AT5G65720	1108	NIFS1	Cysteine desulfurase, mitochondrial	mitochondrion	O49543	25.861	26.2016	26.3266	26.1786	26.3478	26.367	26.2802	26.2953	25.7857	25.9791	26.1886	26.3396	26.226	26.6599	26.3469	26.5656		0.904213	0.399808	0.18067	0.164056			1.27612	0.200766	0.376391	0.325451			0.590142	0.319439	-0.127007	-0.115314			0.170139	0.607127	0.0687146	0.059419			16	16	16
AT4G21100	1109	DDB1B	DNA damage-binding protein 1b	nucleus	O49552	24.9842	NaN	25.2652	25.4398	24.8668	25.1264	25.0441	25.2161	25.1758	25.6513	25.845	NaN	NaN	25.0341	25.0662	25.5905		0.533121	0.447735	-0.166389	-0.145745			0.537626	0.269022	-0.327072	-0.257858			0.416637	0.248437	-0.166921	-0.1421			0.61554	0.0866994	-0.327604	-0.264408			21	9	9
AT4G21210	1111	RP1	Pyruvate, phosphate dikinase regulatory protein 1, chloroplastic	plastid	O49562	26.607	26.8299	26.9658	26.7312	26.7388	26.9519	26.8574	26.9198	24.9279	25.1899	24.9257	25.38	24.1355	24.8174	24.7784	24.4979		0.413561	0.647748	0.0835457	0.076693			1.5353	0.131066	-0.548583	-0.460052			5.08997	0	2.3097	1.98351	+	+	4.79794	0.000452174	1.67757	1.47927	+	+	24	24	22
AT3G51880	1112	HMGB1	High mobility group B protein 1	nucleus	O49595	NaN	23.9063	NaN	NaN	24.6437	NaN	NaN	24.4631	25.14	25.9524	25.7086	25.1057	25.3592	25.2908	NaN	25.6487		NaN	1	0	NaN			0.0578081	0.838431	-0.0437853	-0.034605			NaN	1	0	NaN			NaN	1	0	NaN			3	3	3
AT1G20693	1113	HMGB2	High mobility group B protein 2	nucleus	O49596	27.9666	27.7889	27.7793	27.8137	28.4989	28.4487	28.3769	28.3897	27.2815	28.0678	27.8284	27.2876	27.3336	27.9224	27.7965	27.6112		4.55449	0.0610115	0.591441	0.562169			0.0756624	0.813773	0.0496006	0.0401483			2.94801	0.00356899	0.762627	0.674324	+	+	0.498466	0.175286	0.220787	0.183612			4	4	2
AT4G35570	1114	HMGB5	High mobility group B protein 5	nucleus	O49597	24.5647	24.5967	NaN	24.4314	24.4105	NaN	24.0412	24.536	23.6051	NaN	NaN	24.6422	24.3504	24.5456	NaN	24.0282		0.571972	0.387481	-0.201717	-0.174361			NaN	1	0	NaN			0.0337685	0.868108	0.0211589	0.0174623			NaN	1	0	NaN			3	3	3
AT4G34980	1115	SBT1.6	Subtilisin-like protease SBT1.6	extracellular	O49607	26.0185	25.9479	26.0976	25.8371	26.0473	26.0556	25.9987	26.1077	25.9365	25.9924	26.143	26.0042	25.8967	25.8548	25.9342	26.1333		0.613215	0.661428	0.0770588	0.0727237			0.368174	0.724282	-0.0642877	-0.0597631			0.727172	0.408512	0.0975847	0.0915773			0.253324	0.722312	-0.0437617	-0.0408765			19	19	19
AT4G22240	1117	PAP2	Probable plastid-lipid-associated protein 2, chloroplastic	plastid	O49629	28.4434	28.4771	28.52	28.335	28.4998	28.5732	28.4423	28.54	26.5479	26.4132	26.2812	26.3906	26.6679	26.5119	26.6816	26.5866		0.699633	0.685494	0.0699458	0.0667076			1.63109	0.343221	0.203795	0.190914			7.73856	0	1.9018	1.81393	+	+	7.05299	0	2.03565	1.90686	+	+	17	16	16
AT4G19170	1120	CCD4	Probable carotenoid cleavage dioxygenase 4, chloroplastic	plastid	O49675	25.9536	26.0258	26.1368	25.8091	26.5674	26.6798	26.6319	26.4557	27.2466	27.0814	27.3738	27.3052	27.0677	27.226	27.2499	27.193		3.42825	0.0617877	0.602326	0.555619			0.39923	0.71302	-0.0675979	-0.0629147			4.11136	0.00675947	-0.600486	-0.564798	+	+	5.02459	0.000222222	-1.27041	-1.16251	+	+	17	17	17
AT5G17920	1124	MS1	5-methyltetrahydropteroyltriglutamate--homocysteine methyltransferase 1	cytosol	O50008	32.3037	32.6011	32.3621	32.7081	33.0009	33.0518	33.0964	33.0528	32.45	32.5806	32.567	32.4737	32.2936	32.2085	32.3088	32.4317		2.88944	0.0797848	0.556709	0.506971			1.97962	0.333574	-0.207197	-0.196119			5.2245	0.0029745	0.739849	0.704644	+	+	0.0858259	0.849636	-0.0240574	-0.0218388			77	77	42
AT1G75330	1125	OTC	Ornithine carbamoyltransferase, chloroplastic	plastid	O50039	27.389	27.5535	27.2294	27.8335	27.5502	27.538	27.3569	27.4448	27.7574	27.7687	27.9797	28.0327	28.1877	27.873	28.0381	28.0389		0.0758257	0.87986	-0.0288448	-0.0253773			0.772094	0.458658	0.149801	0.136702			3.42403	0.00897615	-0.561926	-0.520994	+	+	1.39259	0.0408863	-0.38328	-0.334088	+		12	12	12
AT1G07320	1126	RPL4	Chloroplast ribosome, large subunit	plastid	O50061	30.1208	30.0744	30.1001	30.2286	29.7502	29.6953	29.813	29.6794	29.6055	29.8671	29.9651	29.9011	29.8782	29.8811	29.8702	29.8631		3.90293	0.13914	-0.396506	-0.379278			0.1909	0.832335	0.0384622	0.0356406			2.40741	0.26429	-0.138688	-0.134581			1.86236	0.0748473	0.296281	0.272813			21	21	21
AT1G04170	1132	F20D22.6		cytosol	O64490;F4JQU1	28.5003	28.2749	28.4017	28.3161	28.164	28.3537	28.322	27.878	28.2106	28.2897	28.0711	28.2351	28.3412	28.3775	28.3537	28.1586		0.806379	0.379728	-0.193855	-0.173147			0.763266	0.566447	0.10611	0.0993051			0.487895	0.321714	-0.128318	-0.114594			1.34121	0.218985	0.171647	0.160682			21	21	21
AT1G04110	1133	SBT1.2	Subtilisin-like protease SBT1.2	extracellular	O64495	NaN	NaN	NaN	NaN	NaN	23.7456	23.5505	NaN	NaN	24.6033	25.1699	24.4062	24.5885	25.2625	25.2803	25.3731		NaN	1	0	NaN			0.652214	0.216736	0.399645	0.310488			NaN	1	0	NaN			NaN	1	0	NaN			5	5	5
AT1G79320	1135	AMC4	Metacaspase-4;Metacaspase-4 subunit p20;Metacaspase-4 subunit p10	cytosol	O64517;O64518;O64519	27.5889	27.5717	27.6705	27.6197	27.8444	28.0342	28.1208	28.238	28.0879	28.1658	27.994	27.6478	28.2544	28.1235	28.2165	28.0001		2.70021	0.123821	0.446658	0.411393			0.658613	0.411169	0.174771	0.155009			0.388885	0.451715	-0.0892453	-0.0811001			1.67898	0.0450552	-0.361133	-0.323523	+		11	11	11
AT1G79260	1136		UPF0678 fatty acid-binding protein-like protein At1g79260	nucleus	O64527	24.2759	24.4907	24.3859	24.6716	24.5522	24.7625	24.5434	24.7646	NaN	NaN	NaN	NaN	24.0314	NaN	23.8835	NaN		0.977573	0.370103	0.199634	0.180706			NaN	1	0	NaN			NaN	1	0	NaN			NaN	1	0	NaN			3	3	3
AT1G79230	1137	STR1	Thiosulfate/3-mercaptopyruvate sulfurtransferase 1, mitochondrial	mitochondrion,plastid	O64530	26.9967	27.0999	27.2177	27.308	27.1523	27.4734	27.2159	27.367	26.606	26.6748	26.7961	26.966	26.9909	26.9082	27.048	26.8447		0.718336	0.468944	0.146582	0.133312			1.07216	0.372683	0.187216	0.171641			2.21956	0.0464422	0.354221	0.326345	+		2.04292	0.0313918	0.394855	0.357611	+		12	12	12
AT2G18940	1141		Pentatricopeptide repeat-containing protein At2g18940, chloroplastic	plastid	O64624	24.1281	24.4583	NaN	24.3518	24.9043	24.8653	24.7475	24.6553	NaN	NaN	NaN	NaN	NaN	NaN	NaN	NaN		2.21452	0.11605	0.480346	0.434495			NaN	1	0	NaN			NaN	1	0	NaN			NaN	1	0	NaN			15	15	15
AT2G45640	1147		Histone deacetylase complex subunit SAP18	nucleus	O64644	26.2018	26.5886	26.0927	26.1981	25.8185	26.2702	26.4486	26.2942	25.4394	24.5978	25.9121	25.0379	26.047	25.837	25.2134	26.0011		0.135388	0.741799	-0.0624304	-0.0531733			0.765141	0.162323	0.527857	0.393866			0.937892	0.0362924	0.433236	0.35067	+		1.83895	0.000852113	1.02352	0.786717	+	+	11	11	11
AT2G45710	1148	RPS27B;RPS27A	40S ribosomal protein S27-2;40S ribosomal protein S27-1	cytosol	Q9M2F1;O64650;B3H5X2	28.2772	27.2087	27.1257	26.7729	28.2943	26.7162	27.9338	29.3214	27.7363	28.5123	28.0327	27.8803	28.5404	28.3979	28.3754	28.1583		0.530182	0.111728	0.720243	0.442449			0.890052	0.244535	0.327608	0.276208			0.22267	0.144997	-0.30161	-0.195432			0.973373	0.00798592	-0.694245	-0.508384	+	+	5	5	3
AT2G34590	1150	E1-BETA-2	Pyruvate dehydrogenase E1 component subunit beta-3, chloroplastic	plastid	O64688	26.849	27.1776	27.2321	26.9676	27.0681	27.2435	27.1299	27.0449	27.1444	27.1345	27.4608	27.2233	27.0713	26.96	27.1774	27.2443		0.267839	0.716093	0.0650411	0.0591256			0.616205	0.513883	-0.127514	-0.116107			0.0378351	0.940381	0.00835562	0.00776196			0.77445	0.210387	-0.184199	-0.164827			9	9	2
AT1G29980	1151	At2g34510		extracellular;plasma membrane	O64696;Q9C8S1	25.1645	25.048	25.0041	24.8671	25.6734	25.489	25.3304	25.5148	26.1561	26.4693	26.5619	26.3825	26.3075	26.1437	26.2083	26.3412		2.67698	0.112656	0.480978	0.439934			0.705939	0.476461	-0.142255	-0.129559			3.96478	0.00295628	-0.748291	-0.690571	+	+	4.87267	0.000263959	-1.37152	-1.23963	+	+	8	8	8
AT2G34470	1152	UREG	Urease accessory protein G	cytosol	O64700	26.3316	25.8148	26.2693	25.9807	26.5373	26.6106	26.8596	26.4759	25.8454	25.8589	25.1752	25.7547	26.0607	25.9841	25.558	26.0029		1.90491	0.10474	0.52174	0.454468			0.569477	0.325956	0.242879	0.202457			2.62296	0.00473293	0.719414	0.62938	+	+	1.13484	0.0288939	0.440553	0.366136	+		11	11	11
AT2G30170	1153		Probable protein phosphatase 2C 26	plastid	O64730	NaN	24.8514	25.3398	25.422	25.8742	NaN	24.9648	25.8458	NaN	26.3784	26.1108	25.9368	NaN	NaN	NaN	25.3597		0.441045	0.251333	0.357196	0.265062			NaN	1	0	NaN			NaN	1	0	NaN			1.88778	0.00119431	-0.937605	-0.768798	+	+	7	7	7
AT2G30140	1155	UGT87A2	UDP-glycosyltransferase 87A2	cytosol,plasma membrane	O64733	24.6167	24.4363	24.5864	24.5546	24.1741	24.4347	24.6487	NaN	NaN	NaN	NaN	NaN	NaN	23.9472	NaN	24.2304		0.462628	0.522173	-0.129307	-0.115047			NaN	1	0	NaN			NaN	1	0	NaN			NaN	1	0	NaN			11	11	11
AT1G26390	1158	At2g34810		extracellular;plasma membrane	O64745;Q9FZC8;Q9FZC5	NaN	23.488	23.5857	NaN	24.3648	24.5548	24.4214	24.5665	25.122	25.9719	25.9114	25.6741	26.0955	26.5016	26.1316	26.0122		NaN	1	0	NaN			1.22753	0.145637	0.515364	0.421782			5.14005	0	-1.70837	-1.52634	+	+	NaN	1	0	NaN			11	11	10
AT2G34930	1159	At2g34930		extracellular	O64757	NaN	25.3883	25.2485	NaN	25.1287	25.2624	25.0337	25.117	25.3133	NaN	25.6396	26.1989	26.1298	25.6693	25.838	26.1239		NaN	1	0	NaN			0.375842	0.363862	0.222972	0.177752			3.22267	0.00258858	-0.804748	-0.716864	+	+	NaN	1	0	NaN			14	14	14
AT2G34970	1160	At2g34970		cytosol	O64760;O49733;Q9SRU3	27.0761	26.6652	27.0926	26.8174	26.9574	26.9248	26.9834	26.6755	26.7103	25.7608	26.0088	26.4622	26.0141	27.0367	26.894	26.3963		0.0790156	0.881589	-0.0275888	-0.0245065			0.503367	0.256296	0.349738	0.265325			0.573367	0.0942371	0.299965	0.240895			1.52864	0.00554913	0.677292	0.546836	+	+	11	11	11
AT2G35010	1161		Thioredoxin O1, mitochondrial	mitochondrion	O64764	NaN	NaN	NaN	NaN	NaN	NaN	NaN	25.7463	NaN	NaN	25.8883	NaN	25.7604	25.666	25.8078	25.9084		NaN	1	0	NaN			NaN	1	0	NaN			NaN	1	0	NaN			NaN	1	0	NaN			5	5	5
AT2G35050	1163	At2g35050		nucleus	O64768	25.8143	25.9181	25.6863	25.6956	25.6415	25.2599	25.4303	25.6431	26.6232	26.4383	25.9571	NaN	26.6161	26.7175	26.6979	26.3386		1.41795	0.252876	-0.284875	-0.257192			0.597492	0.315677	0.252963	0.211562			3.8745	0.000496042	-1.09881	-0.974677	+	+	1.59328	0.0110878	-0.560973	-0.476068	+		12	11	11
AT2G23070	1167		Casein kinase II subunit alpha, chloroplastic	plastid	O64816	NaN	NaN	NaN	NaN	24.5683	24.4856	25.1386	NaN	NaN	NaN	NaN	NaN	24.6077	25.151	24.5872	NaN		NaN	1	0	NaN	tig2 only	tig2 only	NaN	1	0	NaN	tig2 only	tig2 only	0.0644737	0.7018	-0.0511462	-0.0400809			NaN	1	0	NaN			7	7	5
AT2G23740	1169	SUVR5	Histone-lysine N-methyltransferase SUVR5	nucleus	O64827	24.6135	NaN	24.5614	NaN	NaN	NaN	24.5875	NaN	NaN	24.9168	NaN	NaN	24.6025	24.7592	NaN	24.8709		NaN	1	0	NaN			NaN	1	0	NaN			NaN	1	0	NaN			NaN	1	0	NaN			3	3	3
AT2G23670	1170	YCF37		plastid	O64835	27.1347	27.1023	27.059	26.4759	26.5687	27.5752	27.6688	27.5234	27.5348	27.2226	27.3346	26.858	27.1959	27.3842	27.5871	27.4045		0.617566	0.20571	0.39107	0.300645			0.423521	0.465228	0.155414	0.133634			0.0788424	0.648383	-0.0588903	-0.0464059			0.672091	0.100303	-0.294547	-0.243165			9	9	9
AT2G26280	1171	CID7	Polyadenylate-binding protein-interacting protein 7	nucleus	O64843	25.2482	25.4744	25.5778	25.4418	25.495	25.3216	25.3028	25.4196	25.3775	25.065	25.3241	25.1372	25.0994	25.0402	25.1411	25.4406		0.252542	0.770311	-0.0507832	-0.0469291			0.149988	0.811113	-0.0456281	-0.0408807			1.06348	0.158661	0.204465	0.185911			1.07542	0.164509	0.20962	0.190333			10	10	10
AT2G44230	1174	At2g44230		plastid	O64858	NaN	NaN	NaN	NaN	NaN	25.1827	24.8136	NaN	NaN	24.9277	NaN	NaN	25.2306	25.1231	25.6062	NaN		NaN	1	0	NaN			NaN	1	0	NaN			NaN	1	0	NaN			NaN	1	0	NaN			5	5	5
AT2G44310	1176	At2g44310		nucleus	O64866	25.5228	25.4758	25.0248	25.0166	25.1735	25.2736	25.2945	25.7857	26.2713	26.0692	26.0718	25.8822	26.2482	26.0653	25.9091	26.0407		0.255712	0.561291	0.121832	0.101957			0.0253103	0.968043	-0.00783062	-0.00708163			2.36075	0.00552318	-0.683994	-0.592758	+	+	2.65152	0.0014725	-0.813657	-0.701624	+	+	4	4	4
AT2G44490	1177	BGLU26	Beta-glucosidase 26, peroxisomal	peroxisome	O64883	26.8583	26.9329	27.0312	27.0308	26.1762	25.3599	27.3339	26.7609	26.7361	26.9947	26.8792	27.4143	27.0757	27.338	27.1792	27.3797		0.623755	0.133383	-0.555557	-0.390196			0.711995	0.323546	0.237059	0.203981			1.00645	0.00590456	-0.835432	-0.585211	+	+	0.10374	0.746745	-0.0428162	-0.0371699			13	12	12
AT2G44530	1178	PRS5	Ribose-phosphate pyrophosphokinase 5, chloroplastic	plastid	O64888	24.9362	24.8556	24.898	24.7651	25.3294	25.2749	25.2089	25.1136	24.8071	24.7925	24.6301	24.5694	NaN	25.0219	25.0465	24.8448		3.09506	0.165941	0.367971	0.347392			1.56477	0.275537	0.271282	0.24937			1.71998	0.0947959	0.260644	0.242133			1.24628	0.235173	0.163955	0.153281			12	6	6
AT5G63310	1179	NDPK2	Nucleoside diphosphate kinase II, chloroplastic	plastid	O64903	29.1945	29.1474	28.8724	28.9199	28.7098	28.9039	28.7994	28.9585	29.3988	29.0095	29.2743	29.1621	29.0585	29.0425	28.8067	28.8483		1.00515	0.379367	-0.190603	-0.173645			1.38226	0.274718	-0.272184	-0.246258			0.518003	0.419479	-0.0960512	-0.0884984			0.757104	0.222278	-0.177632	-0.159241			14	14	14
AT5G47040	1180	LON2	Lon protease homolog 2, peroxisomal	peroxisome	O64948	25.3281	25.203	25.0583	24.9182	24.713	24.9483	24.4473	24.7739	23.6293	NaN	NaN	24.8273	24.4854	23.9434	24.4887	24.4367		1.60482	0.161876	-0.406266	-0.357432			NaN	1	0	NaN			1.19737	0.0460411	0.382092	0.327088	+		NaN	1	0	NaN			18	18	18
AT3G51870	1181	EAAC	Probable envelope ADP,ATP carrier protein, chloroplastic	plastid	O65023	25.2767	25.4853	25.577	25.5537	25.1051	24.9898	25.0411	25.2377	NaN	NaN	NaN	NaN	NaN	NaN	NaN	NaN		2.32805	0.164735	-0.379776	-0.349436			NaN	1	0	NaN			NaN	1	0	NaN			NaN	1	0	NaN			14	14	12
AT5G19180	1182	ECR1	NEDD8-activating enzyme E1 catalytic subunit	cytosol	O65041	23.3441	24.2147	24.4773	NaN	24.7813	23.7382	24.3153	NaN	24.0666	24.4749	24.4131	NaN	NaN	24.4113	NaN	24.4072		0.228469	0.370536	0.266272	0.182829			NaN	1	0	NaN			NaN	1	0	NaN			0.347694	0.124063	-0.306189	-0.224269			11	11	11
AT4G16760	1186	ACX1	Peroxisomal acyl-coenzyme A oxidase 1	peroxisome	O65202	27.0884	27.3226	27.2812	27.3225	26.914	27.0799	27.1533	27.1076	27.0953	26.4504	26.6614	26.8313	26.4829	26.7816	26.8395	26.9771		1.32312	0.375234	-0.189993	-0.176496			0.0211635	0.960106	0.0106707	0.00910774			1.34308	0.0773347	0.29342	0.262801			1.81323	0.0162172	0.494083	0.430618	+		26	26	22
AT5G35100	1187	CYP28	Peptidyl-prolyl cis-trans isomerase CYP28, chloroplastic	plastid	O65220	26.425	26.5129	26.1998	26.4369	26.5502	26.5023	26.2904	26.6737	26.4324	26.7656	26.5888	26.7724	26.9691	26.8823	26.6694	26.922		0.479691	0.56643	0.110491	0.100031			1.09987	0.32899	0.220877	0.199939			1.85832	0.0472753	-0.356524	-0.323014	+		1.23307	0.120472	-0.246138	-0.22264			9	9	9
AT2G45880	1188	BAM2	Beta-amylase 2, chloroplastic	cytosol;plastid	O65258;O80831	27.7645	28.0446	27.9412	28.0704	28.1621	28.3725	28.1737	28.0166	27.0704	27.1285	26.8446	27.1769	26.8283	27.2759	27.14	27.1678		1.17989	0.330413	0.226079	0.205377			0.151272	0.800589	0.0479016	0.0427313			3.95831	0.000479592	1.07823	0.962057	+	+	3.95141	0.000818182	0.900054	0.817423	+	+	24	24	24
AT4G00600	1189	FOLD4	Bifunctional protein FolD 4, chloroplastic;Methylenetetrahydrofolate dehydrogenase;Methenyltetrahydrofolate cyclohydrolase	plastid	O65271;O65269	26.7996	26.7998	26.8115	26.8361	26.733	26.5723	26.6399	26.7491	26.8269	26.8794	26.9849	26.8859	27.2374	26.902	27.0968	26.8756		1.76583	0.469469	-0.138186	-0.132575			0.710349	0.495084	0.133698	0.122475			2.01155	0.0470151	-0.354386	-0.323637	+		1.28604	0.495404	-0.0825014	-0.0797832			12	12	12
AT4G00630	1190	KEA2	K(+) efflux antiporter 2, chloroplastic	peroxisome	O65272	27.6945	27.6185	27.6013	27.6261	27.5659	27.2653	27.4362	27.5014	28.1648	28.1126	28.0502	27.8449	27.6986	27.6016	27.7376	27.6075		1.53163	0.370129	-0.192897	-0.180646			2.57015	0.17999	-0.381772	-0.354216			1.62211	0.134098	-0.219139	-0.204241			2.85507	0.0255535	-0.408014	-0.38025	+		28	20	20
AT5G20720	1191	CPN21	20 kDa chaperonin, chloroplastic	plastid	O65282	31.1622	31.2292	31.2873	30.9214	31.2886	31.2241	31.2433	31.2745	30.5569	30.7577	30.7267	30.578	30.6605	30.6604	30.6145	30.698		0.62755	0.567111	0.107635	0.0995052			0.0222291	0.983709	0.00351048	0.00333122			6.73126	0.00586057	0.599278	0.586083	+	+	2.69627	0.0136733	0.495154	0.452113	+		23	23	23
AT5G67360	1192	SBT1.7	Subtilisin-like protease SBT1.7	extracellular	O65351	28.5596	28.6205	28.4605	28.4671	28.5353	28.0825	28.0792	28.2802	28.711	28.4423	28.3316	28.5628	28.4535	28.3629	28.4895	28.6295		1.31428	0.255586	-0.282625	-0.2536			0.105077	0.886246	-0.0280886	-0.02557			1.02033	0.122685	-0.239544	-0.213656			0.058827	0.904554	0.0149918	0.0137526			18	18	18
AT1G78680	1193	GGH2	Gamma-glutamyl hydrolase 2	vacuole	O65355	NaN	NaN	NaN	NaN	NaN	NaN	NaN	NaN	NaN	NaN	24.7568	24.9586	25.1173	25.4949	NaN	25.1138		NaN	1	0	NaN			NaN	1	0	NaN			NaN	1	0	NaN			NaN	1	0	NaN			6	6	6
AT1G11910	1197	APA1	Aspartic proteinase A1	vacuole	O65390;Q8VYL3	28.5531	28.3975	28.1802	28.342	28.5806	28.3433	28.5398	28.6574	26.952	27.1516	26.0594	27.093	27.2113	27.2389	27.0517	27.0892		0.787549	0.439558	0.162084	0.147083			0.61076	0.255394	0.333769	0.265097			5.58655	0	1.38251	1.2789	+	+	2.9524	0.000257426	1.5542	1.2273	+	+	18	18	18
AT1G11860	1198	GDCST	Aminomethyltransferase, mitochondrial	mitochondrion	O65396	30.3964	30.328	30.4315	30.226	30.2816	30.5894	30.4647	30.267	30.3154	30.3198	30.6363	30.4079	30.3784	30.4906	30.2789	30.6226		0.251466	0.752544	0.055213	0.0506721			0.0776257	0.908849	0.0227628	0.0205905			0.149579	0.710428	-0.0419431	-0.0378886			0.367178	0.555432	-0.0743933	-0.0683883			38	38	38
AT1G11840	1199	F12F1.32	Lactoylglutathione lyase	cytosol	O65398	29.2052	29.1275	29.2851	29.21	29.1882	29.1701	29.1644	29.2409	29.0983	28.9029	28.9751	29.0467	29.2174	29.1573	29.1558	29.2282		0.169606	0.925045	-0.0160351	-0.0154688			2.11536	0.363997	0.183942	0.175728			0.0160755	0.991564	0.00123358	0.00120235			2.0314	0.163821	0.201211	0.191013			27	27	24
AT4G21580	1201	F18E5.200		cytosol	O65423	26.9898	27.0738	27.1527	27.0226	27.1977	27.1572	26.9714	27.0914	26.7372	26.9252	27.0307	26.7313	27.089	27.1169	26.9897	26.9845		0.309522	0.794326	0.044713	0.0421474			1.23262	0.364927	0.18891	0.17475			0.44328	0.586386	0.0594068	0.0560442			1.32803	0.16791	0.203603	0.188229			13	13	13
AT4G22010	1202	sks4		extracellular	O65449	27.1744	27.4047	27.278	27.3991	27.4602	27.5965	27.6094	27.2414	27.7118	27.7354	27.6978	27.7166	27.711	27.7902	27.7986	27.7664		0.795471	0.437737	0.162816	0.1478			1.28128	0.767755	0.0511646	0.0501025			1.78707	0.0745554	-0.289715	-0.266358			3.44944	0.0255702	-0.401366	-0.380255	+		16	15	14
AT4G23160	1203	CRK8	Cysteine-rich receptor-like protein kinase 8	plasma membrane	O65468	26.3953	25.9005	25.9367	26.1092	26.2366	26.2575	25.9722	26.4177	NaN	NaN	NaN	NaN	25.6074	25.6759	26.5065	NaN		0.41076	0.510211	0.135556	0.118307			NaN	1	0	NaN	tig2 only	tig2 only	0.491442	0.107231	0.291081	0.230054			NaN	1	0	NaN			9	5	0
AT4G35250	1205	F23E12.190		plastid	O65502	28.4987	28.4303	28.3535	28.5795	28.4221	28.2752	28.0725	28.3947	28.7499	28.6717	28.6944	28.6887	28.7044	28.6764	28.6575	28.6225		0.958729	0.410202	-0.174367	-0.159529			0.728786	0.835349	-0.0359545	-0.0351075			2.43135	0.0387912	-0.3741	-0.345947	+		2.43845	0.118788	-0.235687	-0.22423			18	18	18
AT4G30160	1208	VLN4	Villin-4	cytosol;plasma membrane	O65570;Q9LVC6	27.4101	27.4006	27.419	27.381	27.3425	27.3773	27.4376	27.5359	27.7886	28.0215	28.1207	27.8409	28.0657	28.09	28.2011	27.9197		0.187942	0.905878	0.0206761	0.019821			0.620589	0.5163	0.126232	0.115102			3.97884	0.00527128	-0.645788	-0.602571	+	+	3.35137	0.00846552	-0.540232	-0.501192	+	+	38	36	36
AT3G63520	1209	CCD1	Carotenoid 9,10(9,10)-cleavage dioxygenase 1	cytosol	O65572	26.8609	26.8212	26.8541	26.8224	26.6649	26.6259	26.7666	26.7193	27.1321	27.1252	26.9763	27.032	26.8529	26.8018	26.8535	27.0084		2.3734	0.45527	-0.145447	-0.140865			1.73007	0.362776	-0.187255	-0.176901			1.84111	0.174655	-0.184973	-0.175441			2.93639	0.125518	-0.226781	-0.218239			26	26	26
AT4G26530	1210	M3E9.40	Fructose-bisphosphate aldolase	plastid	O65581	29.7645	30.0185	30.0544	29.872	30.1872	30.0732	29.9603	30.0748	29.8869	29.7308	29.8184	30.018	29.986	29.8284	29.7746	29.8124		0.912068	0.464249	0.146542	0.135493			0.0609038	0.94844	-0.0131421	-0.0122088			1.83957	0.126962	0.223503	0.209723			0.29519	0.611738	0.0638189	0.058527			22	19	19
AT1G55810	1211	UKL4	Uridine kinase-like protein 4;Uridine kinase;Putative uracil phosphoribosyltransferase	cytosol	O65583;Q8VYB2	25.2748	25.1643	25.0618	25.0242	24.6335	24.704	24.5997	24.849	24.3995	24.7339	24.5151	24.5808	NaN	24.3724	24.9887	24.3671		2.82503	0.126434	-0.434708	-0.402938			0.0334924	0.932175	0.0187408	0.0157309			0.265449	0.371731	0.120496	0.101721			3.16536	0.00674128	0.573944	0.526737	+	+	8	8	6
AT4G36020	1213	CSP1	Cold shock protein 1	nucleus	O65639	26.8057	26.797	26.9664	26.672	26.8034	26.9526	26.9853	26.7538	26.8125	26.2291	26.3642	26.0081	26.4615	25.7291	26.0765	26.0293		0.327185	0.717705	0.0635033	0.0586623			0.578474	0.299634	-0.279361	-0.227732			2.6026	0.00294022	0.799675	0.689069	+	+	1.35352	0.0242334	0.45681	0.387089	+		4	4	4
AT4G39680	1214	At4g39680		nucleus	O65655	28.469	28.3682	28.5419	28.4485	28.6407	28.5325	28.5986	28.6786	28.4995	28.4795	28.5887	28.3492	28.3106	28.3137	28.3257	28.418		1.77325	0.436085	0.155721	0.14866			1.31283	0.475403	-0.137246	-0.130013			3.2692	0.0793069	0.270601	0.260091			0.138842	0.854605	-0.022366	-0.0210806			38	38	38
AT4G39730	1215	At4g39730		plastid	O65660	27.9155	27.7745	27.5313	27.5858	27.9276	27.6568	27.6266	27.6678	27.8	27.6089	27.4077	27.6855	27.6125	27.9874	27.7496	27.7392		0.0562146	0.922606	0.01794	0.0161251			0.611301	0.471776	0.146634	0.131661			0.197484	0.641069	-0.0524769	-0.0474959			0.258473	0.557926	0.0762172	0.0679999			5	4	4
At4g39820	1216	At4g39820			O65669	NaN	NaN	24.5135	24.0527	NaN	24.2235	NaN	NaN	24.8117	NaN	25.0859	24.5366	NaN	25.251	NaN	24.9974		NaN	1	0	NaN			NaN	1	0	NaN			NaN	1	0	NaN			NaN	1	0	NaN			7	7	7
AT4G34620	1217	RPS16		plastid	O65686	27.3437	27.0868	26.9666	26.9467	26.8152	26.9281	27.2616	26.7058	27.2474	27.1807	26.9767	27.2063	26.8469	26.9478	27.2068	26.4684		0.475286	0.461462	-0.158284	-0.137525			0.874233	0.276519	-0.285318	-0.245007			0.114908	0.622691	0.0602107	0.0504006			0.248925	0.60207	-0.066824	-0.0602342			9	9	9
AT4G34730	1218	RBF1	Ribosome biogenesis. 3′ and 5′ end maturation of 16S rRNA	plastid	O65693	26.9787	27.0514	27.0568	27.0588	26.6577	26.7423	26.5681	27.1834	26.2982	26.7819	26.6975	26.3497	26.3885	26.4375	26.298	26.18		0.915276	0.309381	-0.248562	-0.218439			0.754495	0.355304	-0.205857	-0.181496			1.68917	0.0237696	0.461894	0.402413	+		2.1942	0.0139619	0.504599	0.44924	+		4	4	4
AT3G09440	1219	HSP70-3	Heat shock 70 kDa protein 3	cytosol	O65719	29.3592	29.359	29.3685	29.3968	29.2078	29.3576	29.3121	29.2369	28.8382	29.0241	28.9174	28.7777	28.7996	28.7856	28.8756	28.8917		1.39283	0.59836	-0.0922561	-0.0890988			0.373693	0.773373	-0.0511932	-0.0483161			4.27273	0.0201968	0.440497	0.422166	+		3.95518	0.0130872	0.48156	0.456887	+		56	27	23
AT4G31500	1220	CYP83B1	Cytochrome P450 83B1	endoplasmic reticulum	O65782	26.0829	26.1899	26.1131	26.2834	25.9356	26.4288	26.2574	25.9907	26.4624	26.3613	26.4663	26.4273	26.5759	26.4313	26.5037	26.5552		0.039796	0.940662	-0.014225	-0.0126553			1.13097	0.628964	0.0871949	0.0838133			1.63447	0.0467888	-0.363397	-0.324441	+		2.67092	0.0951645	-0.261977	-0.249275			23	23	23
AT2G24180	1223	CYP71B6	Cytochrome P450 71B6	endoplasmic reticulum	O65787	26.8412	27.0865	26.9857	27.3848	26.8527	27.1504	27.5546	26.7588	26.4612	26.4648	25.6719	26.4858	26.3115	26.5607	26.6703	24.7399		0.00722134	0.982102	0.00458622	0.0037813			0.156058	0.463983	-0.200327	-0.134247			1.08396	0.0033634	1.00852	0.67949	+	+	1.88483	0.00231156	0.803603	0.65308	+	+	15	15	15
AT1G13080	1224	CYP71B2	Cytochrome P450 71B2	endoplasmic reticulum	O65788	27.0041	NaN	26.9301	NaN	NaN	26.3982	NaN	NaN	27.472	27.6449	27.5601	NaN	NaN	NaN	NaN	27.9352		NaN	1	0	NaN			NaN	1	0	NaN			NaN	1	0	NaN			NaN	1	0	NaN			6	6	6
AT2G19570	1225	CDA1	Cytidine deaminase 1	cytosol	O65896	24.096	23.6113	23.5896	23.8167	23.9369	23.7158	23.92	24.0133	22.7757	NaN	NaN	NaN	23.1124	NaN	23.1549	22.8548		0.38617	0.554196	0.118096	0.104171			NaN	1	0	NaN			3.27485	0.00196388	0.855769	0.771876	+	+	NaN	1	0	NaN			6	6	6
AT4G34490	1226	CAP1	Cyclase-associated protein 1	cytosol	O65902	28.2669	28.2118	28.263	28.3279	28.4691	28.3429	28.379	28.3424	28.9263	28.8101	28.8693	28.5529	29.0037	28.9888	28.9669	28.8895		1.642	0.527263	0.11597	0.111709			1.03497	0.399863	0.172564	0.158866			5.2179	0.00705126	-0.578868	-0.557037	+	+	3.04972	0.0103435	-0.522274	-0.481023	+		28	28	28
AT2G28190	1227	CSD2	Superoxide dismutase [Cu-Zn] 2, chloroplastic	plastid	O78310	29.0816	29.0417	29.1637	29.2758	28.7096	28.8984	28.1696	29.0751	27.8416	28.2133	28.3905	28.3674	27.9979	26.1008	28.0424	27.7098		1.10012	0.161308	-0.427533	-0.355491			0.765398	0.122259	-0.740463	-0.501301			1.33301	0.00122656	1.25045	0.83367	+	+	3.32121	0.000741313	0.937516	0.824608	+	+	8	8	8
AT4G27430	1228	CIP7		nucleus	O80386	NaN	NaN	NaN	NaN	NaN	NaN	NaN	24.8257	26.3164	25.8367	26.237	25.4695	25.4115	25.3666	25.5385	25.6816		NaN	1	0	NaN			1.17601	0.168318	-0.46536	-0.385204			NaN	1	0	NaN			NaN	1	0	NaN			15	15	15
AT2G38140	1230	PSRP-4	Chloroplast ribosome, small subunit	plastid	O80439	25.2805	NaN	24.951	25.0149	25.1434	24.8718	24.945	25.5773	NaN	25.7233	NaN	25.6776	25.3357	25.8702	25.6053	25.3487		0.0918086	0.79201	0.0522544	0.0433448			NaN	1	0	NaN			1.03514	0.0419342	-0.405574	-0.33724	+		NaN	1	0	NaN			9	9	9
AT2G38210	1231	PDX11	Pyridoxal 5-phosphate synthase subunit PDX1.1	cytosol	O80448;O80446	30.6216	30.5596	30.523	30.7492	30.2357	30.2524	30.223	30.4992	29.5961	29.4038	29.4105	29.5283	29.7126	29.5297	29.4985	29.4513		2.03147	0.225808	-0.310761	-0.28709			0.372101	0.726935	0.0633311	0.0589715			3.8819	0.00288066	0.754547	0.694033	+	+	5.50516	0.000176271	1.12864	1.0565	+	+	26	26	19
AT2G38280	1232	AMPD	AMP deaminase	plasma membrane	O80452	25.9898	25.6858	25.9485	26.0683	25.6625	25.9089	25.8226	25.661	26.0582	25.8285	26.2229	26.0494	25.618	26.0249	26.02	25.8632		0.760621	0.447503	-0.159341	-0.144436			0.596651	0.44432	-0.158241	-0.140634			0.468663	0.353412	-0.117744	-0.105734			0.452374	0.38726	-0.116643	-0.104533			21	21	21
AT2G23590	1234	MES2	Methylesterase 2	cytosol;extracellular	O80476;O80475	26.383	26.3503	26.5627	26.5515	26.4042	26.1254	26.3817	26.3264	27.144	26.8819	27.158	27.1984	26.9743	26.8735	26.9715	26.9116		0.919292	0.455052	-0.15244	-0.140593			1.11695	0.419298	-0.162852	-0.151324			4.02161	0.00587271	-0.623304	-0.583604	+	+	3.36169	0.00453694	-0.633716	-0.580872	+	+	6	6	6
AT1G09270	1236	IMPA4	Importin subunit alpha-4	nucleus	O80480	25.2167	25.1111	25.2435	25.2269	25.4294	25.3866	25.3191	25.1809	25.4463	25.8034	25.5176	25.6823	25.3538	25.4834	25.6559	25.7419		1.08513	0.498051	0.129401	0.121838			0.175979	0.77458	-0.0536299	-0.0479467			1.17911	0.128627	-0.22978	-0.208416			2.52307	0.0256334	-0.412811	-0.380124	+		13	11	10
AT2G22290	1238	RABH1B	Ras-related protein RABH1b	cytosol;golgi;nucleus	O80501;Q9LFT9;Q9SID8;Q9SMR4;Q9LV79	27.2278	27.1146	27.1249	27.2008	27.0406	27.2056	27.1893	27.15	27.1146	27.2567	27.1613	27.0796	27.3495	27.1661	27.1294	27.1684		0.172432	0.905662	-0.0206461	-0.0197296			0.344349	0.776854	0.0503335	0.047365			0.406005	0.600659	-0.057003	-0.0536801			0.10881	0.907234	0.0139766	0.0133431			17	17	17
AT2G44640	1239	At2g44640		plastid	O80503	26.6748	26.7542	26.5841	26.6803	26.4995	26.826	26.812	26.7853	27.3232	27.1447	26.9362	27.1196	27.1158	27.1501	27.1831	27.1172		0.280155	0.7435	0.057394	0.0528984			0.0459665	0.959904	0.0106316	0.00983713			2.69197	0.0284077	-0.410839	-0.380708	+		2.73374	0.0180399	-0.457601	-0.421173	+		21	21	21
AT2G44650	1240	CHL-CPN10		plastid	O80504	28.2317	27.1408	26.6063	26.855	27.9069	27.1731	27.4629	28.6878	27.824	28.4621	28.2434	27.9943	28.3051	28.0824	28.2885	28.0759		0.577572	0.126769	0.599256	0.403014			0.141019	0.770795	0.0570855	0.0494893			0.521881	0.064745	-0.380309	-0.284695			1.27267	0.00200257	-0.922479	-0.666271	+	+	7	7	5
AT1G09430	1242	ACLA-3	ATP-citrate synthase alpha chain protein 3	cytosol	O80526	27.3263	27.1842	27.1557	27.1381	27.1732	27.1413	27.0288	26.9621	27.7735	27.8764	27.8815	27.7312	27.7026	27.7121	27.6492	27.5743		0.982931	0.51357	-0.124717	-0.117091			1.71894	0.425851	-0.156086	-0.148781			4.23435	0.00730159	-0.583193	-0.551022	+	+	4.42613	0.0045559	-0.614563	-0.581445	+	+	23	23	15
AT1G09480	1243	F14J9.15		cytosol;endoplasmic reticulum	O80532;F4I0Z5;Q5PP57	NaN	25.768	26.0017	26.126	25.9369	25.8468	25.6735	25.846	NaN	NaN	NaN	NaN	NaN	25.7114	25.9494	26.0822		0.587881	0.492372	-0.139437	-0.125692			NaN	1	0	NaN	tig2 only	tig2 only	0.333374	0.46183	-0.0885235	-0.0796266			NaN	1	0	NaN			7	7	7
AT1G22730	1246	T22J18.10		nucleus	O80548	24.9139	24.4103	24.8833	25.2386	26.402	26.0797	25.7144	26.2158	NaN	NaN	NaN	NaN	NaN	NaN	NaN	NaN		2.83565	0.00874074	1.24143	1.01416	+	+	NaN	1	0	NaN			NaN	1	0	NaN			NaN	1	0	NaN			7	7	7
AT2G43950	1247	OEP37	Outer envelope pore protein 37, chloroplastic	plastid	O80565	25.1636	24.1529	NaN	NaN	NaN	NaN	NaN	24.402	26.139	25.8104	25.264	25.5579	24.756	23.9952	24.6889	25.1141		NaN	1	0	NaN			1.90682	0.0558571	-1.05429	-0.811733			NaN	1	0	NaN			NaN	1	0	NaN			12	12	12
AT2G43970	1248	LARP6B	La-related protein 6B	nucleus	O80567	24.9512	25.3507	25.6754	25.2622	25.8161	25.9374	25.8874	25.9337	NaN	24.4324	24.2674	NaN	24.1593	NaN	24.8121	24.3736		2.07328	0.0794286	0.583778	0.506937			NaN	1	0	NaN			3.50322	0	1.44531	1.24149	+	+	NaN	1	0	NaN			11	11	11
AT2G43980	1249	ITPK4	Inositol 1,3,4-trisphosphate 5/6-kinase 4	cytosol	O80568	NaN	NaN	NaN	NaN	23.5277	23.5063	23.7362	NaN	NaN	NaN	NaN	NaN	NaN	NaN	NaN	NaN		NaN	1	0	NaN	tig2 only	tig2 only	NaN	1	0	NaN			NaN	1	0	NaN			NaN	1	0	NaN			6	6	6
AT2G44040	1250	DAPB1	4-hydroxy-tetrahydrodipicolinate reductase 1, chloroplastic	plastid	O80574	26.7846	26.8365	26.7852	27.1245	27.1211	26.9107	26.9045	27.0293	26.9618	26.9726	27.0841	27.0818	27.2967	27.1027	27.1658	27.0263		0.517729	0.567821	0.108702	0.0991242			0.945404	0.516534	0.122804	0.115169			1.0497	0.238472	-0.156476	-0.145256			0.803344	0.297536	-0.142375	-0.130845			11	11	8
AT2G44050	1251		6,7-dimethyl-8-ribityllumazine synthase, chloroplastic	plastid	O80575	25.9359	25.4152	25.481	25.2813	25.4591	25.0739	25.3478	25.3235	25.9364	25.7112	26.0471	26.088	25.7888	25.9294	25.9768	25.7984		0.668957	0.343209	-0.22727	-0.195304			0.316169	0.700939	-0.0723209	-0.0659431			3.05046	0.00877336	-0.572294	-0.523149	+	+	1.34703	0.0311441	-0.417346	-0.358151	+		5	5	5
AT2G44060	1252	At2g44060		cytosol	O80576	28.1246	28.2827	28.3883	28.2345	28.3225	28.4982	28.3716	28.2492	28.547	28.5147	28.5646	28.6013	28.4266	28.2055	28.4886	28.3826		0.650871	0.578871	0.102841	0.0955992			1.53807	0.375047	-0.181113	-0.170311			0.0686012	0.891514	-0.015429	-0.0142828			2.69389	0.0682925	-0.299383	-0.283071			26	26	26
AT2G44160	1253	MTHFR2	Methylenetetrahydrofolate reductase 2	cytosol	O80585	26.5397	26.7756	26.6488	26.7416	26.7902	26.7042	26.7732	26.7074	26.8621	26.9876	26.5853	26.8792	27.0095	27.1167	27.0514	27.175		0.545534	0.697095	0.0673199	0.06367			1.49944	0.285812	0.259602	0.237488			3.71532	0.0446174	-0.344419	-0.330336	+		0.740951	0.275419	-0.152137	-0.138219			28	20	20
AT2G39390	1257	RPL35B	60S ribosomal protein L35-2	cytosol	O80626	26.9393	26.5896	26.6172	26.6911	26.8858	26.3577	26.4256	26.684	26.4302	26.6392	26.605	26.5513	26.7529	26.6389	26.5287	26.1832		0.359852	0.549254	-0.121058	-0.1057			0.0840558	0.8795	-0.0305042	-0.0269634			0.13616	0.604285	0.0623503	0.0531552			0.832779	0.270503	0.152905	0.140044			20	7	4
AT2G39470	1258	PNSL1	Photosynthetic NDH subunit of lumenal location 1, chloroplastic	plastid	O80634	26.7615	26.5303	26.5237	26.8909	26.2325	26.5563	26.6078	26.4582	27.4566	27.1898	27.2816	27.1685	27.5946	27.6516	27.6943	27.5359		0.87467	0.353796	-0.212909	-0.189636			2.45815	0.203686	0.344931	0.321139			4.86408	0	-1.15538	-1.06004	+	+	2.75955	0.0062017	-0.597537	-0.537534	+	+	9	9	9
AT1G77180	1259	SKIP	SNW/SKI-interacting protein	nucleus	O80653	26.8531	26.5235	26.757	26.5799	27.3563	26.9986	26.434	26.7033	26.1133	26.1664	26.1579	26.0621	26.2377	26.2119	26.2738	26.5019		0.403842	0.407758	0.194709	0.160601			1.37309	0.377432	0.181441	0.169474			1.45606	0.0130105	0.566721	0.46878	+		3.33846	0.00764862	0.553453	0.512343	+	+	18	18	18
AT1G60140	1264	TPS10	Probable alpha,alpha-trehalose-phosphate synthase [UDP-forming] 10	peroxisome	O80738	NaN	NaN	25.2707	NaN	NaN	NaN	NaN	NaN	24.655	NaN	NaN	25.0788	25.4532	25.5154	NaN	25.7132		NaN	1	0	NaN			NaN	1	0	NaN			NaN	1	0	NaN			NaN	1	0	NaN			5	3	3
AT1G60420	1265		Probable nucleoredoxin 1	cytosol	O80763	25.1807	25.0648	25.089	25.0836	25.1081	25.1887	25.1013	24.753	25.318	25.3134	25.5696	25.0321	25.0052	25.3351	25.1883	25.2858		0.275122	0.710296	-0.0667553	-0.0606659			0.339739	0.593063	-0.104632	-0.092451			0.656616	0.23177	-0.165838	-0.147901			0.917252	0.175876	-0.203714	-0.183062			14	14	14
AT1G29310	1266	At1g29310;At2g34250		endoplasmic reticulum	Q8RWJ5;O80774	27.2138	27.4188	27.0258	27.6048	25.9451	28.9125	28.5193	27.0108	27.691	26.4719	26.3828	NaN	26.58	27.2269	NaN	26.9567		0.154303	0.397411	0.281142	0.165597			0.05423	0.772046	0.0726528	0.0497007			0.345696	0.0318929	0.675728	0.369822	+		0.557761	0.0406141	0.467239	0.337853	+		13	13	13
AT2G07690	1268	MCM5	DNA replication licensing factor MCM5	nucleus	O80786	25.6101	25.6882	25.8119	25.762	25.4437	25.8176	25.643	25.6824	NaN	NaN	NaN	NaN	NaN	NaN	NaN	NaN		0.343928	0.690395	-0.0713859	-0.0655532			NaN	1	0	NaN			NaN	1	0	NaN			NaN	1	0	NaN			10	10	10
AT1G65260	1269	VIPP1	Membrane-associated protein VIPP1, chloroplastic	plastid	O80796	28.4375	28.5873	28.5836	28.7182	28.5783	28.8406	28.6211	28.8095	28.7464	28.8131	28.6997	28.805	29.0038	29.0432	28.9839	28.9772		0.73228	0.503555	0.130735	0.12023			3.61152	0.297499	0.235963	0.228981			2.28619	0.0717211	-0.289625	-0.271291			1.57264	0.194402	-0.184396	-0.173431			27	27	27
AT1G65270	1270	T8F5.4		endoplasmic reticulum	O80798	25.8089	26.2247	26.1262	26.0343	26.127	26.1352	25.8092	26.1883	25.5295	25.0408	NaN	24.8821	25.5768	25.2359	25.4728	NaN		0.0462112	0.929829	0.0163894	0.014583			0.561797	0.30105	0.277677	0.227722			2.31276	0.0070982	0.636454	0.561997	+	+	2.24496	0.00118495	0.897742	0.751915	+	+	12	12	12
AT1G65290	1271	MTACP2	Acyl carrier protein 2, mitochondrial	mitochondrion	O80800	26.6587	26.805	26.5272	26.7121	26.498	26.4793	26.6457	26.8893	26.1135	26.3592	26.6525	26.3263	26.6591	26.3235	26.6158	26.6665		0.165862	0.791394	-0.0476894	-0.0429234			0.720883	0.358775	0.203357	0.178746			0.194823	0.593065	0.0618358	0.054963			1.33284	0.0719957	0.312882	0.278091			4	4	4
AT2G45820	1276	DBP	Remorin	plasma membrane	O80837	26.1887	26.5011	26.1108	27.0371	26.8051	26.2749	27.1379	27.0276	28.2022	27.545	27.2992	27.4782	27.9795	27.9104	27.9458	28.1279		0.581264	0.241221	0.351988	0.274022			0.896948	0.220557	0.359723	0.299019			3.00382	0.000339726	-1.17949	-0.984871	+	+	2.17929	0.000413146	-1.17175	-0.909535	+	+	12	11	11
AT2G45790	1277	PMM	Phosphomannomutase	cytosol,mitochondrion	O80840	28.0579	27.9509	28.1886	28.0999	28.2994	28.1543	27.9784	28.3808	27.5531	27.5811	27.5822	27.6105	27.9505	27.7178	27.7016	27.7533		0.602184	0.51345	0.128908	0.11706			1.83221	0.346958	0.19911	0.188057			2.14974	0.0280346	0.422416	0.382108	+		4.16549	0.0114181	0.492617	0.468842	+		16	16	16
AT2G45770	1278	CPFTSY	Cell division protein FtsY homolog, chloroplastic	plastid	O80842	26.6432	26.6717	26.3608	26.6169	26.7974	26.6738	26.6732	26.9977	27.0111	27.2574	27.0533	27.0632	27.2112	27.2328	27.0676	27.1234		1.04968	0.350616	0.21235	0.192202			0.412196	0.728525	0.0625176	0.0585895			2.32046	0.0392306	-0.373246	-0.343801	+		2.9367	0.0103954	-0.523078	-0.47977	+		13	13	13
AT2G45740	1279	PEX11D	Peroxisomal membrane protein 11D	peroxisome	O80845	26.4883	26.523	26.8039	26.9031	27.0096	26.715	26.9865	27.0817	27.1198	27.0915	26.7526	27.1006	27.501	27.2396	27.1216	27.23		1.07058	0.279516	0.26863	0.237647			1.12616	0.296473	0.256932	0.22954			1.53804	0.0615022	-0.32487	-0.291685			1.32546	0.0592031	-0.336568	-0.296469			13	13	12
AT2G30860	1281	GSTF9	Glutathione S-transferase F9	cytosol	O80852	30.9259	30.9704	30.914	30.6543	30.9484	31.2002	31.1394	31.0428	29.6257	29.5032	29.8199	29.8204	29.7962	29.9688	29.8416	29.9344		1.26941	0.341097	0.216566	0.198596			1.15566	0.361423	0.192971	0.177425			5.65845	0	1.19746	1.12098	+	+	4.49398	0.000178694	1.17387	1.06148	+	+	28	28	26
AT2G30930	1282			cytosol	O80858	25.015	24.9558	24.2488	24.5077	25.5289	25.0545	25.1835	25.7049	26.6371	26.9564	26.6561	26.6986	27.4008	27.0168	27.1224	27.1752		1.55852	0.0616575	0.686132	0.554546			2.15791	0.158152	0.441763	0.398033			4.38097	0	-1.81085	-1.54655	+	+	4.33078	0.000722222	-2.05522	-1.71567	+	+	11	11	11
AT2G30950	1283	FTSH2	ATP-dependent zinc metalloprotease FTSH 2, chloroplastic	plastid	O80860;Q1PDW5	30.9072	30.8772	30.8926	30.8785	30.8773	30.9521	30.876	30.9673	30.9349	30.8206	30.9582	30.9005	30.752	30.7148	30.8148	30.8992		0.539521	0.864559	0.0292978	0.0285783			1.12642	0.554075	-0.108349	-0.103159			1.39969	0.312916	0.122976	0.117453			0.186005	0.901004	-0.0146704	-0.0142308			57	57	29
AT2G32480	1285	ARASP	Membrane metalloprotease ARASP, chloroplastic	plastid	O80885	26.3514	26.5793	26.6248	26.613	NaN	26.7761	26.5563	26.2989	26.3292	26.2311	26.2409	26.3955	26.0985	26.053	26.2895	26.1269		0.00385805	0.993945	0.00160996	0.00141448			1.29379	0.429075	-0.157191	-0.147658			1.56077	0.0361331	0.401744	0.355378	+		1.74762	0.117026	0.242943	0.225955			10	7	7
AT2G32600	1287	At2g32600		nucleus	O80897	NaN	25.4632	NaN	NaN	NaN	25.0363	25.4927	24.9344	24.6092	NaN	24.4923	NaN	24.8393	NaN	24.5381	24.8914		NaN	1	0	NaN			NaN	1	0	NaN			0.911502	0.0471628	0.398197	0.330745	+		NaN	1	0	NaN			4	4	4
AT2G38410	1288	At2g38410		nucleus	O80910	24.6259	24.7271	24.7004	24.9163	24.9362	24.6366	25.0442	24.6442	24.2094	NaN	24.7075	NaN	24.9346	25.3411	25.2029	24.7005		0.246179	0.692647	0.0728664	0.0650343			NaN	1	0	NaN			0.619704	0.145252	-0.229491	-0.195145			NaN	1	0	NaN			7	7	7
AT2G38360	1289	PRA1B4	PRA1 family protein B4	plastid	O80915	25.1204	NaN	25.1249	25.1762	NaN	NaN	25.4607	25.0272	NaN	NaN	25.0732	24.9318	NaN	24.9995	25.0275	25.1576		NaN	1	0	NaN			NaN	1	0	NaN			NaN	1	0	NaN			NaN	1	0	NaN			2	2	2
AT2G37550	1291	AGD7	ADP-ribosylation factor GTPase-activating protein AGD7	golgi	O80925	25.3309	25.1674	25.319	24.8916	25.5714	24.7816	25.6017	25.0494	25.3828	25.2268	25.6918	NaN	25.4894	NaN	25.1635	25.0528		0.12206	0.711149	0.0737815	0.0601887			0.451633	0.386363	-0.198555	-0.166947			0.0202701	0.906305	0.0157649	0.0124892			0.735582	0.125703	-0.256572	-0.219961			11	8	8
AT2G37600	1292	RPL36A	60S ribosomal protein L36-1	cytosol	O80929	28.5623	28.2578	28.3567	28.3228	28.4654	27.6197	27.8784	28.4485	28.2166	28.9012	28.1958	28.108	28.3664	28.1862	28.4285	28.2634		0.577099	0.303201	-0.271884	-0.22266			0.0837432	0.828225	-0.0442567	-0.0371536			0.424576	0.183785	-0.208132	-0.170906			0.0345293	0.885658	0.019496	0.0163162			12	12	6
AT1G26770	1293	EXPA3;EXPA10;EXPA4;EXPA9	Expansin-A3;Expansin-A10;Expansin-A4;Expansin-A9	extracellular	O80932;Q9LDR9;O48818;Q9LZ99	NaN	25.8507	25.6913	NaN	25.2647	25.6953	NaN	26.0536	NaN	NaN	NaN	NaN	26.2106	26.1719	26.0388	26.1006		NaN	1	0	NaN			NaN	1	0	NaN	tig2 only	tig2 only	1.17942	0.0284683	-0.459295	-0.384009	+		NaN	1	0	NaN			4	4	4
AT2G37660	1294		Uncharacterized protein At2g37660, chloroplastic	plastid	O80934	30.0562	30.0405	30.0437	29.8845	30.1261	30.1664	30.2051	30.1663	30.0375	30.0108	29.9524	30.079	30.1178	30.1039	30.1865	30.1413		1.96867	0.422678	0.159731	0.153028			1.97389	0.520492	0.117431	0.113777			0.548603	0.781699	0.0286098	0.0279324			0.103679	0.908786	-0.0136905	-0.013056			21	21	20
AT2G37710	1295	LECRK41	L-type lectin-domain containing receptor kinase IV.1	extracellular;plasma membrane	O80939;Q9M345;O81292;Q3E884;Q9M3D8;Q9M3D7;Q7FK82;Q9M1G4;Q9FJI4;Q9M3E5	26.5729	26.8483	27.0106	27.1372	27.5978	27.6316	27.7534	26.7784	26.131	NaN	25.741	24.9294	26.0503	26.0165	26.1597	26.4834		1.12791	0.114079	0.548061	0.436979			0.876401	0.137742	0.577001	0.436534			2.65671	0.000362573	1.26283	1.0125	+	+	1.95272	0.000293963	1.29177	0.971771	+	+	16	15	14
AT2G39310	1297	JAL22	Jacalin-related lectin 22	cytosol;vacuole	O80950;O80948	NaN	NaN	NaN	NaN	NaN	NaN	NaN	NaN	24.9285	24.8209	NaN	NaN	24.4623	NaN	25.2243	24.9297		NaN	1	0	NaN			NaN	1	0	NaN			NaN	1	0	NaN			NaN	1	0	NaN			6	6	6
AT2G26140	1302	FTSH4	ATP-dependent zinc metalloprotease FTSH 4, mitochondrial	mitochondrion	O80983	25.432	25.1708	25.9288	25.4346	25.8163	25.7247	25.5602	25.4769	24.1107	24.631	NaN	NaN	23.6569	23.4216	24.0098	23.4767		0.378496	0.478058	0.152982	0.130079			NaN	1	0	NaN			4.90509	0	2.0033	1.73681	+	+	NaN	1	0	NaN			23	21	21
AT2G26080	1303	GLDP2	Glycine dehydrogenase (decarboxylating) 2, mitochondrial	mitochondrion	O80988	30.8637	30.9679	30.8542	30.957	30.6563	30.65	30.8454	30.6197	30.5969	30.3047	30.508	30.4971	30.1358	30.463	30.3679	30.1895		1.97359	0.329802	-0.217839	-0.20559			0.982254	0.374036	-0.187608	-0.170858			2.33428	0.0307918	0.403803	0.36977	+		3.14151	0.020306	0.434034	0.406217	+		56	27	27
AT2G26930	1305	ISPE	4-diphosphocytidyl-2-C-methyl-D-erythritol kinase, chloroplastic	plastid	O81014	25.7334	26.2032	26.341	26.3797	26.7682	26.541	26.8919	26.6875	27.1613	26.9711	26.804	26.994	27.3003	26.6127	27.2302	27.2945		1.81998	0.0933228	0.557823	0.4785			0.291329	0.541626	0.126816	0.107318			1.11192	0.0458872	-0.387268	-0.327672	+		2.58547	0.00147458	-0.818275	-0.702046	+	+	7	7	7
AT2G26910	1306	ABCG32	ABC transporter G family member 32	plasma membrane	O81016	25.1338	NaN	24.9627	24.6931	24.7896	24.8308	24.7932	24.743	25.7733	26.0055	25.8705	25.6126	25.066	24.6553	25.2538	25.362		0.594019	0.489414	-0.140733	-0.126855			2.2215	0.0744533	-0.731186	-0.621678			0.965061	0.0828164	-0.295141	-0.255188			2.76511	0.00102463	-0.885594	-0.773282	+	+	13	10	10
AT2G26830	1307	EMB1187	Probable ethanolamine kinase	cytosol	O81024	23.7731	24.8277	24.9147	24.1177	24.4185	NaN	24.3325	24.0651	23.6897	24.7407	NaN	24.9174	25.6577	25.3551	NaN	24.506		0.151967	0.563345	-0.136272	-0.10173			0.632661	0.128741	0.723702	0.477549			1.17418	0.00454121	-0.900934	-0.662078	+	+	0.0304558	0.806779	-0.0409595	-0.0280845			6	6	6
AT2G26800	1308	HMGCL	Hydroxymethylglutaryl-CoA lyase, mitochondrial	mitochondrion	O81027	24.3752	23.9577	24.2458	24.442	23.9991	24.5403	24.0133	24.2247	24.723	24.781	24.9064	24.0777	24.9051	NaN	24.4392	24.8004		0.138906	0.746876	-0.0607877	-0.0521485			0.139902	0.667407	0.0928844	0.0743567			1.38558	0.0180603	-0.520514	-0.437228	+		0.861386	0.0561088	-0.366842	-0.30213			6	6	6
AT2G03120	1310	SPP	Signal peptide peptidase	endoplasmic reticulum	O81062	24.7276	24.5299	24.5653	24.6766	24.9383	24.8578	24.6982	24.8928	NaN	NaN	NaN	NaN	24.2554	NaN	24.1704	24.0139		1.71868	0.326325	0.221899	0.207418			NaN	1	0	NaN	tig2 only	tig2 only	3.35422	0.0046853	0.700187	0.645019	+	+	NaN	1	0	NaN			3	3	3
AT3G22320	1311	NRPB5A	DNA-directed RNA polymerases II and IV subunit 5A	nucleus	O81098	26.5216	26.4276	26.6269	26.6659	26.2783	26.5107	26.6242	26.3327	25.9325	26.0002	26.1497	25.9221	25.9279	25.6846	25.897	25.889		0.610391	0.524224	-0.123989	-0.1131			1.0227	0.444305	-0.15147	-0.14071			3.0268	0.00835429	0.586857	0.534803	+	+	3.51972	0.00734598	0.559376	0.520293	+	+	9	9	9
AT4G37640	1312	ACA2	Calcium-transporting ATPase 2, plasma membrane-type	endoplasmic reticulum	O81108	27.1755	27.1207	27.0406	27.1005	27.0136	27.0756	27.0182	27.0397	26.8373	26.7859	27.0171	26.7369	26.8441	26.7239	26.8099	26.7846		1.22761	0.670845	-0.072557	-0.0703593			0.348266	0.767306	-0.0536695	-0.0503372			3.83143	0.0953772	0.246147	0.2392			2.12005	0.0959153	0.265034	0.248348			35	34	17
AT5G35590	1314	PAA1	Proteasome subunit alpha type-6-A	cytosol,nucleus	O81146	27.5654	27.2305	27.8492	27.5376	27.6508	27.8287	27.8883	27.4774	25.8166	26.7023	26.0654	25.0006	27.0506	27.124	27.2472	27.2011		0.478999	0.451216	0.165597	0.143137			1.91895	0.037	1.2595	0.929758	+		2.788	0.0100754	0.555598	0.503959	+		2.34496	0.000239631	1.6495	1.20048	+	+	18	10	10
AT2G05840	1315	PAA2	Proteasome subunit alpha type-6-B	cytosol,nucleus	O81147	27.7195	27.7427	28.0061	27.8623	27.829	27.7354	27.7236	27.9273	27.2313	27.2846	27.4417	27.2589	27.5079	27.3626	27.2405	27.3607		0.134172	0.871664	-0.0288367	-0.0266743			0.386402	0.725769	0.0638161	0.0595189			3.02346	0.0233037	0.435879	0.406452	+		3.212	0.00978451	0.528532	0.488979	+	+	19	19	11
AT3G22110	1316	PAC1	Proteasome subunit alpha type-4-A	cytosol;cytosol,nucleus	O81148;F4JJE5	28.6301	28.5152	28.6009	28.7934	28.7369	28.8059	28.7301	28.7779	28.1583	28.3167	28.2536	28.2604	28.4692	28.4479	28.4128	28.4017		1.09379	0.503368	0.12777	0.120439			2.65425	0.358427	0.185628	0.179111			5.06446	0.0476568	0.329811	0.322169	+		2.93911	0.02978	0.387669	0.363384	+		15	15	15
AT1G53850	1317	PAE1	Proteasome subunit alpha type-5-A	cytosol,nucleus	O81149	28.6945	28.6236	28.864	28.7938	28.7255	28.7709	28.8156	28.7223	28.163	28.329	28.3871	28.171	28.4558	28.1653	28.4195	28.3862		0.092647	0.934365	0.0146031	0.0138095			0.498394	0.618889	0.0941696	0.0866831			2.94911	0.0292846	0.401896	0.375964	+		3.09574	0.0141893	0.481462	0.446839	+		18	18	4
AT3G10920	1318	MSD1	Superoxide dismutase [Mn] 1, mitochondrial	mitochondrion	O81235	28.6862	28.6499	28.903	28.9566	28.9625	29.1194	29.1848	28.9942	28.6604	28.4934	28.2975	28.5164	28.7947	28.6076	28.7719	28.8237		1.54529	0.26864	0.266295	0.243672			1.56032	0.286921	0.257563	0.236518			2.35309	0.0600637	0.315728	0.294712			1.54563	0.0723885	0.306996	0.27732			12	12	12
AT4G02510	1319	TOC159	Translocase of chloroplast 159, chloroplastic	plastid	O81283	29.1335	29.0245	29.1535	29.2428	29.1715	29.2368	29.2687	29.349	29.2558	29.0994	29.2015	29.0078	28.8392	28.8765	28.8991	28.8466		1.05279	0.528026	0.117911	0.111441			2.55	0.258161	-0.275773	-0.260969			4.22031	0.0292767	0.391146	0.376325	+		0.0120488	0.984334	-0.00253773	-0.00236955			71	71	71
AT4G02340	1321	T14P8.15		peroxisome	O81299	25.0857	25.2504	25.3237	25.5084	25.3019	25.4017	25.2227	25.4867	25.392	25.2799	25.2931	24.7753	25.4777	24.8636	25.2125	25.3197		0.236084	0.731577	0.061214	0.0554041			0.0620452	0.873937	0.0333052	0.0279789			0.420165	0.310874	0.134883	0.118072			0.26851	0.438952	0.106975	0.0918865			11	11	11
AT4G04020	1324	PAP1	Probable plastid-lipid-associated protein 1, chloroplastic	plastid	O81439	29.2804	29.364	29.3722	29.2422	29.3478	29.2949	29.067	29.2982	28.5923	28.5748	28.3803	28.6937	28.8871	28.8048	28.7511	28.8091		0.390148	0.71768	-0.0627599	-0.0586301			1.91842	0.28709	0.252763	0.235964			3.15685	0.0223546	0.438914	0.410665	+		4.32608	0.00147666	0.754437	0.703249	+	+	23	23	22
AT5G20510	1325	AL4	PHD finger protein ALFIN-LIKE 4;PHD finger protein ALFIN-LIKE 4, N-terminally processed	nucleus	O81488;Q5XEM9	NaN	23.4265	NaN	NaN	NaN	NaN	NaN	23.7429	24.4757	24.6139	24.2179	24.4336	24.5377	24.7423	24.6238	24.4886		NaN	1	0	NaN			0.819221	0.427855	0.162796	0.148114			NaN	1	0	NaN			NaN	1	0	NaN			6	6	6
AT4G10840	1326	F8M12.21		cytosol	O81629	25.8361	25.8473	25.6885	25.9203	26.0536	25.9875	26.2337	26.2354	26.5067	26.5872	26.4449	26.2628	26.2966	26.486	26.7821	26.8551		2.05655	0.23386	0.304504	0.282014			0.475622	0.4634	0.154534	0.134695			1.78481	0.021343	-0.477386	-0.41705	+		3.51561	0.00457084	-0.627357	-0.578533	+	+	15	15	14
AT2G41740	1327	VLN2	Villin-2	cytosol	O81644	28.0845	28.099	28.1561	28.044	28.0535	28.0571	28.0115	28.1055	28.9422	28.9461	28.8972	28.7337	28.8159	28.8241	28.8036	28.8306		0.614173	0.815716	-0.0390067	-0.0378656			0.570566	0.729217	-0.0612755	-0.0583414			7.64784	0.00216216	-0.761621	-0.74662	+	+	5.12356	0.00118868	-0.783889	-0.742967	+	+	48	48	43
AT3G57410	1328	VLN3	Villin-3	cytosol	O81645	26.9557	26.8795	26.9993	26.8706	26.6581	26.6278	26.7121	26.7493	28.1277	28.293	28.3224	27.9209	28.0372	28.0995	28.1423	28.0397		2.94455	0.292254	-0.239396	-0.22993			0.396127	0.646535	-0.0863209	-0.0787837			7.61921	0	-1.39282	-1.34293	+	+	4.84339	0.000207171	-1.23975	-1.12982	+	+	43	38	37
AT2G25070	1329	PPC4-2	Probable protein phosphatase 2C 21	nucleus	O81716	NaN	25.697	26.0301	25.7249	25.5754	25.84	25.6572	25.8774	25.0767	25.3682	25.6374	25.4522	26.2886	26.1973	26.2179	26.1302		0.261998	0.670781	-0.0798357	-0.0710491			3.3065	0.0666667	0.824829	0.735651			2.99082	0.0176783	-0.470969	-0.436342	+		1.33586	0.0282882	0.433696	0.37244	+		11	11	10
AT4G23460	1330	BETAC-AD	Beta-adaptin-like protein C	plasma membrane	O81742	26.3499	26.5935	26.4397	26.531	26.7739	26.4632	26.1847	26.4025	26.1354	25.8893	26.4275	26.8208	26.3017	26.8295	26.6585	26.5345		0.0597576	0.90561	-0.0224233	-0.0197948			0.530194	0.308604	0.262827	0.213836			0.321768	0.348455	-0.124981	-0.107308			0.3289	0.291931	0.16027	0.132744			36	7	7
AT4G23500	1331	F16G20.200		extracellular	O81746	24.8633	24.7268	24.8597	25.1716	NaN	24.97	24.6657	24.7148	NaN	24.3069	NaN	NaN	NaN	NaN	NaN	24.2255		0.38385	0.547793	-0.121884	-0.107233			NaN	1	0	NaN			NaN	1	0	NaN			NaN	1	0	NaN			3	3	3
AT4G31790	1332		Probable diphthine synthase	cytosol	O81769	25.2368	25.6443	25.4422	25.4932	25.3318	25.075	25.3779	25.1529	24.5551	NaN	25.2597	NaN	25.5484	25.1456	25.3994	25.6664		1.0246	0.340277	-0.21972	-0.197813			NaN	1	0	NaN			0.759019	0.165183	-0.205541	-0.181356			NaN	1	0	NaN			3	3	3
AT4G31780	1333	MGD1	Monogalactosyldiacylglycerol synthase 1, chloroplastic	plastid	O81770	26.1563	26.2321	26.0345	26.0698	26.1683	26.0006	26.0614	25.9198	25.975	26.0076	25.9608	25.7993	26.1842	25.9509	26.0415	25.9223		0.586973	0.634505	-0.0856266	-0.0801251			0.552398	0.631602	0.0890479	0.0828311			0.0574352	0.910443	0.0128212	0.0118845			1.57225	0.188615	0.187496	0.176168			8	8	8
AT3G54110	1337	PUMP1	Mitochondrial uncoupling protein 1	mitochondrion	O81845	26.8869	26.7979	26.7392	26.8602	26.8614	26.823	26.7544	26.8272	26.6209	26.963	26.8235	26.9165	26.8362	26.8053	26.9149	26.813		0.0393879	0.980329	-0.00453424	-0.00436014			0.0499145	0.956601	0.0113688	0.0105282			0.32655	0.804371	-0.0258288	-0.0249887			0.041734	0.937124	-0.00992584	-0.00916773			22	22	22
AT4G19710	1338	AKHSDH2	Bifunctional aspartokinase/homoserine dehydrogenase 2, chloroplastic;Aspartokinase;Homoserine dehydrogenase	plastid	O81852	28.2895	28.268	28.2903	28.4872	28.3928	28.4045	28.3999	28.5259	27.0374	27.1212	27.075	26.8355	26.9626	26.9536	27.0166	26.7955		0.797206	0.58998	0.0970259	0.0914963			0.492156	0.645981	-0.0851884	-0.0789555			6.68885	0	1.4987	1.41756	+	+	5.45276	0.000253659	1.31649	1.21751	+	+	53	53	41
AT4G19810	1339	T16H5.170		extracellular	O81862	26.2307	26.3502	26.888	27.0226	26.6469	26.6618	26.5113	26.5066	25.3897	NaN	25.5988	25.1146	NaN	25.2688	25.5515	25.8755		0.0739484	0.83472	-0.0412235	-0.0343559			0.368096	0.40277	0.19756	0.161346			2.90962	0.000840336	1.01642	0.880121	+	+	2.32703	0.000318182	1.25521	0.996775	+	+	7	7	7
AT4G19830	1340	FKBP17-1	Peptidyl-prolyl cis-trans isomerase FKBP17-1, chloroplastic	plastid	O81864	23.5834	NaN	23.493	23.2398	23.6479	23.5195	23.6585	23.5493	NaN	23.5584	NaN	NaN	NaN	24.0564	23.7911	23.9497		0.782469	0.455473	0.155083	0.141574			NaN	1	0	NaN			2.16278	0.0522781	-0.338581	-0.314504			NaN	1	0	NaN			2	2	2
AT4G33670	1341	LGALDH	L-galactose dehydrogenase	cytosol	O81884	25.0774	25.3208	25.2559	25.5827	25.6598	25.3566	25.3556	25.5585	25.3409	25.1018	25.6005	25.6161	26.0578	25.6177	25.7646	25.7984		0.641393	0.421691	0.173452	0.153591			1.38462	0.184991	0.394833	0.342594			1.47741	0.0612881	-0.327016	-0.292257			0.271347	0.442042	-0.105635	-0.0910092			9	9	9
AT3G56240	1342	CCH	Copper transport protein CCH	cytosol	O82089	28.1355	28.2432	28.3105	28.5494	28.2637	28.7335	28.7228	28.5388	28.9709	28.9024	28.9696	28.8414	29.1931	29.1939	29.2722	29.2051		0.922932	0.302012	0.255059	0.223635			3.72757	0.237649	0.295012	0.284671			2.95646	0.00585419	-0.651388	-0.58608	+	+	3.22656	0.00525816	-0.611435	-0.559415	+	+	15	15	15
AT2G19830	1346	VPS32.1	Vacuolar protein sorting-associated protein 32 homolog 1	golgi	O82197	NaN	25.2821	27.1566	NaN	NaN	NaN	NaN	27.2425	NaN	NaN	NaN	26.887	26.7218	27.1391	27.0293	27.1177		NaN	1	0	NaN			NaN	1	0	NaN			NaN	1	0	NaN			NaN	1	0	NaN			4	4	2
AT2G19730	1348	RPL28A	60S ribosomal protein L28-1	cytosol	O82204	29.2491	29.23	29.3214	29.4349	29.2171	29.0458	29.2385	29.3313	28.8133	28.5507	28.5557	28.5282	28.7527	28.4688	28.7044	28.6136		0.637012	0.585056	-0.100665	-0.0936008			0.0909076	0.906422	0.022934	0.0210049			3.25175	0.00855211	0.573277	0.527758	+	+	3.84371	0.00246529	0.696877	0.644182	+	+	8	7	7
AT2G19680	1349			mitochondrion	O82209	NaN	25.4742	24.6146	25.2118	25.3123	NaN	25.7945	26.0375	25.4904	25.7883	25.7963	NaN	26.058	25.625	25.7343	25.6902		0.861214	0.106713	0.614556	0.461443			0.241156	0.666601	0.0852319	0.0746493			0.107365	0.619718	-0.0621079	-0.0512589			1.01481	0.0135815	-0.591432	-0.464404	+		4	3	3
AT2G24020	1352	At2g24020		plastid	O82230	27.937	27.8016	27.313	27.4267	27.7882	27.5635	28.1526	28.4049	28.1175	28.0867	28.2048	28.2132	28.2784	28.1929	28.4189	28.331		0.732478	0.222273	0.35771	0.288703			1.40926	0.442588	0.149778	0.141713			0.85302	0.0696013	-0.328038	-0.274946			1.90652	0.0119841	-0.53597	-0.46528	+		12	12	9
AT2G24050	1353	EIF(ISO)4G2	Eukaryotic translation initiation factor isoform 4G-2	nucleus	O82233	26.4225	26.3318	26.6917	26.3377	26.6064	26.399	26.5212	26.4017	24.5846	24.5196	23.8733	23.7894	23.0631	24.4225	24.315	24.1212		0.139149	0.842106	0.0361347	0.0328999			0.226046	0.413195	-0.211281	-0.153582			3.66549	0	2.5016	1.90077	+	+	4.23522	0	2.25419	1.83926	+	+	26	26	26
AT2G24060	1354	At2g24060	Translation initiation factor IF-3	plastid	O82234	28.1571	28.2855	28.2397	28.2538	28.1268	28.2712	28.1726	28.287	27.7104	27.55	27.6842	27.4546	27.8536	27.4969	27.7019	27.6163		0.159277	0.90989	-0.0196242	-0.0187369			0.293568	0.719073	0.0674024	0.0615019			3.19416	0.0100053	0.547212	0.504625	+	+	4.14755	0.00386695	0.634238	0.595101	+	+	20	20	14
AT2G47710	1355			cytosol	O82240	25.7334	25.8492	25.4515	NaN	25.9313	25.7705	25.7376	25.595	NaN	NaN	NaN	NaN	25.5511	25.8897	NaN	25.8104		0.253927	0.668643	0.0805616	0.0714081			NaN	1	0	NaN	tig2 only	tig2 only	0.0234969	0.944164	0.00821209	0.00734358			NaN	1	0	NaN			2	2	2
AT2G47840	1356	TIC20-II	Protein TIC 20-II, chloroplastic	plastid	O82251	26.0859	25.9938	25.882	25.7585	26.0334	25.7725	26.0657	25.9771	26.4881	26.5434	26.6204	26.6022	26.8073	26.9623	26.7251	26.4756		0.124505	0.860905	0.0321455	0.0293125			0.847168	0.39158	0.179076	0.16191			3.17939	0.00289256	-0.780416	-0.6961	+	+	3.76289	0.00416102	-0.633486	-0.588261	+	+	6	6	6
AT2G47910	1357	CRR6		plastid	O82258	25.6372	25.5906	25.1931	25.788	25.4635	25.8491	25.5349	25.3598	25.1363	25.2319	25.3097	25.7633	25.1087	25.5545	NaN	25.054		0.000837779	0.99785	-0.000415325	-0.000356514			0.228589	0.565387	-0.121261	-0.100115			0.834253	0.0779121	0.312757	0.264586			0.459544	0.217032	0.191912	0.16152			12	12	12
AT2G47940	1358	DEGP2	Protease Do-like 2, chloroplastic	plastid	O82261	26.9668	26.975	27.1659	27.0899	27.4041	27.5789	27.3787	27.3311	27.0801	27.0083	27.1167	27.1147	27.2058	27.0272	27.12	27.3554		2.68465	0.164968	0.373809	0.34862			0.623005	0.602687	0.0971599	0.0904495			1.50005	0.109037	0.246085	0.226133			0.226695	0.800096	-0.0305638	-0.0289921			27	27	27
AT2G47960	1359	At2g47960		cytosol	O82263	24.9886	24.8525	24.8372	24.8712	NaN	25.1263	24.9266	25.189	NaN	25.492	25.3376	NaN	NaN	NaN	NaN	NaN		1.25589	0.374025	0.193252	0.179309			NaN	1	0	NaN			NaN	1	0	NaN			NaN	1	0	NaN			5	5	5
AT2G47970	1360		NPL4-like protein 2	cytosol	O82264	26.8449	26.6421	27.0625	26.8399	26.3662	26.525	26.7243	26.1513	25.5278	25.9456	26.0096	25.5363	NaN	26.2276	25.9287	25.903		1.46517	0.163402	-0.405678	-0.353165			0.715089	0.301525	0.264945	0.22528			1.26952	0.0343955	0.421885	0.361198	+		3.38632	0.000282828	1.09251	0.945727	+	+	9	9	9
AT2G47980	1361	SCC3	Sister-chromatid cohesion protein 3	nucleus	O82265	24.9417	24.3926	25.3257	25.2531	25.3744	25.3548	25.2814	25.4677	26.2088	25.9989	25.7604	25.6793	25.2166	25.6345	25.8041	25.7054		0.92239	0.185065	0.391292	0.321872			0.928116	0.249072	-0.321667	-0.273439			0.815334	0.14657	-0.220573	-0.194365			2.06201	0.00110433	-0.933532	-0.750544	+	+	12	12	12
AT2G47990	1362	SWA1	Protein SLOW WALKER 1	nucleus	O82266	NaN	25.3912	25.122	24.9976	25.4238	25.2392	25.2961	NaN	NaN	NaN	NaN	NaN	NaN	NaN	NaN	23.93		0.510004	0.478264	0.149431	0.132433			NaN	1	0	NaN			NaN	1	0	NaN			NaN	1	0	NaN			5	5	5
AT2G31040	1363	CGL160		plastid	O82279	24.0569	24.4347	NaN	24.4865	25.2189	25.4118	25.4226	25.2129	NaN	24.9042	24.0062	24.526	24.487	23.8545	24.089	24.11		3.16894	0.0153913	0.990514	0.874584	+		0.594059	0.25216	-0.343688	-0.271224			3.76667	0.000198758	1.18143	1.03348	+	+	0.200603	0.346854	-0.152772	-0.118116			5	5	5
AT2G35500	1364	SKL2	Probable inactive shikimate kinase like 2, chloroplastic	plastid	O82290	26.8926	26.5655	26.8494	26.959	26.8188	26.8771	26.7077	26.5225	NaN	26.5494	26.4752	26.463	26.5714	26.4721	26.5906	26.6078		0.306966	0.649215	-0.085094	-0.0762043			0.724964	0.71877	0.0646404	0.0620077			1.05959	0.209763	0.171051	0.157831			1.54828	0.0650423	0.320785	0.290293			10	10	10
AT2G35490	1365	PAP3	Probable plastid-lipid-associated protein 3, chloroplastic	plastid	O82291	27.9143	27.8747	28.091	27.1817	27.4463	27.9232	27.8754	27.4413	28.2593	28.0468	28.2214	28.0931	28.3306	28.4201	27.7976	28.0612		0.149451	0.649638	-0.093883	-0.0757301			0.00623382	0.987684	-0.00278473	-0.00242243			1.32845	0.0236992	-0.480811	-0.403085	+		0.966272	0.0452606	-0.389712	-0.323009	+		12	12	12
AT2G35410	1366			plastid	O82299	28.3643	28.2505	28.4109	28.3767	28.679	28.5786	28.5769	28.5091	28.6247	28.5614	28.5207	28.7279	28.9328	28.8312	28.8662	28.6911		2.50868	0.300087	0.235325	0.224257			1.76106	0.317987	0.22165	0.207523			2.12449	0.105031	-0.244417	-0.230186			2.40016	0.0995402	-0.258092	-0.244177			15	15	15
AT2G25830	1367		Probable transcriptional regulatory protein At2g25830	plastid	O82314	27.0422	26.955	26.9358	27.1791	27.0686	27.0095	27.0411	26.9729	27.3265	27.2519	27.1668	27.2278	27.0646	27.3189	27.2212	27.1863		0.0292339	0.978573	-0.0050354	-0.0047543			0.308926	0.800327	-0.0455003	-0.0428422			1.67376	0.193892	-0.174734	-0.165402			1.80418	0.146961	-0.215199	-0.202157			14	14	14
AT2G14880	1369			plastid	O82326	25.8703	25.3569	25.3191	25.0634	25.5332	25.5429	25.8405	26.3924	26.143	26.4629	26.4718	26.0365	26.3173	26.1534	26.2176	26.3286		0.803233	0.173009	0.424823	0.336372			0.0733663	0.903452	-0.0243111	-0.0217304			1.07956	0.0353486	-0.426975	-0.354121	+		2.30765	0.00122754	-0.876109	-0.728696	+	+	7	7	5
AT2G46110	1372	KPHMT1	3-methyl-2-oxobutanoate hydroxymethyltransferase 1, mitochondrial	mitochondrion	O82357	NaN	24.713	24.7235	NaN	25.1074	24.6565	24.9431	24.8576	NaN	NaN	NaN	NaN	NaN	NaN	24.3786	25.1138		NaN	1	0	NaN			NaN	1	0	NaN			NaN	1	0	NaN			NaN	1	0	NaN			4	4	4
AT2G29720	1377	CTF2B		mitochondrion	O82384	22.1307	NaN	23.0321	NaN	NaN	23.7142	24.119	23.0343	NaN	NaN	NaN	NaN	NaN	23.29	NaN	NaN		NaN	1	0	NaN			NaN	1	0	NaN			NaN	1	0	NaN			NaN	1	0	NaN			5	3	3
AT2G29630	1379	THIC	Phosphomethylpyrimidine synthase, chloroplastic	plastid	O82392	28.5878	28.7618	28.9405	28.795	28.7102	28.7857	29.2155	28.7114	26.3909	25.9024	25.8049	26.1019	25.9258	25.7565	26.142	25.5837		0.242721	0.657222	0.0844221	0.0739749			0.518227	0.379041	-0.198069	-0.168436			5.67473	0	3.00372	2.56715	+	+	5.77369	0	2.72123	2.36992	+	+	31	31	31
AT2G22780	1380		Probable malate dehydrogenase, glyoxysomal	peroxisome	O82399	26.5889	26.7235	26.4964	26.5121	26.729	26.6982	26.632	26.6672	26.1871	26.0589	26.1353	26.2814	26.2847	26.2876	26.1793	26.1473		0.922323	0.576888	0.101364	0.0959998			0.44878	0.742431	0.0590191	0.0557307			4.46943	0.017128	0.456872	0.438619	+		2.99241	0.0241568	0.414527	0.387482	+		13	12	12
AT3G46100	1381	F12M12_70		mitochondrion	O82413;F4KFB0	30.5341	30.239	29.9821	30.299	30.6705	30.3648	30.2616	29.7962	30.3981	30.3503	30.351	29.9445	30.2372	30.9354	30.3775	30.1159		0.0154157	0.962991	0.00974131	0.0080259			0.312956	0.478638	0.155553	0.128576			0.224559	0.323742	-0.14322	-0.114018			0.00558522	0.984506	0.00259209	0.00224371			10	10	10
AT5G26710	1382			cytosol	O82462	26.7402	26.7371	26.6085	26.7427	27.2552	27.0259	26.8206	27.5825	26.8283	26.8785	26.8339	26.8201	26.8877	26.7214	26.6788	26.9695		1.49709	0.126776	0.463913	0.397647			0.140161	0.89221	-0.0258298	-0.0241438			1.04201	0.056132	0.356665	0.302982			2.02664	0.304767	-0.133078	-0.128528			39	39	39
AT4G10760	1383	MTA	N6-adenosine-methyltransferase MT-A70-like	nucleus	O82486	NaN	NaN	25.0878	24.7958	25.0375	25.0782	24.21	25.1032	NaN	NaN	NaN	NaN	NaN	25.1388	NaN	24.9678		NaN	1	0	NaN			NaN	1	0	NaN			NaN	1	0	NaN			NaN	1	0	NaN			4	4	4
AT4G10750	1384	T12H20.10		plastid	O82487	26.3526	NaN	26.2928	26.2407	26.2173	26.2182	26.3095	26.2563	27.5082	26.7414	27.1967	26.9399	27.2404	27.2471	27.0081	26.9369		0.550807	0.791714	-0.0450493	-0.0434288			0.0214036	0.959416	0.0115685	0.0097707			4.3319	0.00147069	-0.857777	-0.792356	+	+	2.00505	0.00213469	-0.801159	-0.668683	+	+	5	5	5
AT4G10710	1385	SPT16	FACT complex subunit SPT16	nucleus	O82491	24.5191	24.0988	24.9062	24.3033	24.9734	24.6469	25.2683	24.5863	25.0202	25.2479	25.1108	24.9285	NaN	NaN	NaN	24.9601		0.889775	0.17441	0.411888	0.333776			NaN	1	0	NaN			NaN	1	0	NaN			1.80723	0.00697641	-0.620027	-0.52298	+	+	7	7	7
AT5G63400	1387	ADK1	Adenylate kinase 4	mitochondrion	O82514	27.9823	28.0132	28.1541	28.0976	28.2597	28.4115	28.3599	28.226	28.119	28.0198	28.2557	28.1387	28.2476	28.2709	28.2481	28.341		2.3074	0.279045	0.252454	0.238547			1.44937	0.459227	0.143622	0.13637			0.32806	0.726712	0.0373578	0.0356319			0.530331	0.561428	-0.0714746	-0.0672833			22	22	20
AT2G36250	1388	FTSZ2-1	Cell division protein FtsZ homolog 2-1, chloroplastic	plastid	O82533	28.3237	28.2902	28.3398	28.4128	28.4614	28.413	28.4628	28.4882	28.0287	28.4243	28.4021	28.3684	28.2891	28.4685	28.4306	28.4068		2.04177	0.528042	0.114688	0.111319			0.40623	0.627235	0.0928907	0.0843827			0.663777	0.591308	0.0575986	0.0552904			0.140401	0.776803	0.0358014	0.0326464			18	18	12
AT3G01390	1390	VHA-G1	V-type proton ATPase subunit G1	vacuole	O82628	25.7521	25.1436	25.1736	NaN	25.4188	25.7217	25.8083	26.667	26.9456	27.2026	27.3752	26.5633	27.1264	27.1211	27.2372	27.6085		0.730074	0.127833	0.547492	0.403322			0.557341	0.31772	0.251649	0.207879			2.47836	0	-1.36937	-1.06045	+	+	2.81279	0.000298851	-1.66522	-1.3148	+	+	9	9	9
AT4G23710	1391	VHA-G2	V-type proton ATPase subunit G2	golgi,vacuole	O82629	NaN	NaN	NaN	NaN	NaN	24.1414	24.4419	24.6536	NaN	25.2804	NaN	NaN	NaN	24.6492	25.2033	25.0644		NaN	1	0	NaN	tig2 only	tig2 only	NaN	1	0	NaN			1.18001	0.0160124	-0.559986	-0.457836	+		NaN	1	0	NaN			3	3	3
AT1G71860	1395	PTP1	Protein-tyrosine-phosphatase PTP1	plasma membrane	O82656	25.5024	25.7466	25.5922	25.7221	25.7715	25.842	25.8439	25.5969	NaN	26.0079	26.1795	25.9566	26.1089	25.8954	26.0527	25.9422		0.737904	0.523644	0.122766	0.113511			0.238253	0.793093	-0.0481664	-0.0445592			1.67923	0.115719	-0.23624	-0.219547			2.24156	0.0281273	-0.407173	-0.374196	+		10	10	10
AT5G23120	1397	HCF136	Photosystem II stability/assembly factor HCF136, chloroplastic	plastid	O82660	29.5833	29.6621	29.638	29.5099	29.6161	29.5696	29.4606	29.6303	29.8667	29.867	29.8636	30.0409	30.0779	29.9835	30.0129	29.8917		0.229556	0.869142	-0.0291557	-0.0277367			0.677326	0.652199	0.081943	0.0774209			3.6141	0.0241769	-0.422317	-0.400484	+		2.8713	0.0600682	-0.311218	-0.294912			31	31	31
AT2G20420	1398		Succinyl-CoA ligase [ADP-forming] subunit beta, mitochondrial	mitochondrion	O82662	29.7931	29.3971	29.5728	29.3149	29.3321	29.6716	29.5933	29.6976	29.6416	29.2177	29.4378	29.2941	30.2239	30.1064	29.4357	29.5166		0.153882	0.767375	0.0542068	0.0477653			0.979056	0.182227	0.422832	0.34614			0.523145	0.136268	-0.24697	-0.202823			0.375111	0.379863	0.121655	0.106615			39	39	39
AT2G18450	1399	SDH1-1	Succinate dehydrogenase [ubiquinone] flavoprotein subunit 1, mitochondrial	mitochondrion	O82663;Q9ZPX5	28.2388	28.2345	28.2708	28.1923	28.0961	28.2177	28.2718	28.0262	27.9243	27.7866	27.7972	27.741	27.8362	27.74	27.7363	27.9104		0.671504	0.64722	-0.0811534	-0.0766857			0.0395974	0.971246	-0.00655127	-0.00619563			2.59581	0.0467834	0.347191	0.324505	+		4.22149	0.0204691	0.421793	0.404618	+		23	23	23
AT2G25970	1400	At2g25970		nucleus	O82762	28.1553	28.2648	28.5137	28.2722	28.1112	28.1424	28.0926	28.0322	27.0383	26.7394	27.0032	27.0163	27.0079	27.3338	27.3345	26.8163		1.39995	0.350993	-0.206906	-0.191739			0.55452	0.419592	0.173794	0.15165			3.52719	0.000942149	0.971499	0.859693	+	+	4.91226	0.000256158	1.3522	1.22563	+	+	22	22	22
AT1G31860	1401	HISN2	Histidine biosynthesis bifunctional protein hisIE, chloroplastic;Phosphoribosyl-AMP cyclohydrolase;Phosphoribosyl-ATP pyrophosphatase	plastid	O82768	26.1195	26.0298	25.9994	26.2279	26.1447	25.9288	25.9403	26.0668	26.1412	26.5441	26.4291	26.404	26.5384	26.5279	26.2821	26.2805		0.455389	0.675922	-0.0739717	-0.0689348			0.0897661	0.889173	0.0276337	0.0248514			2.30725	0.0350874	-0.387062	-0.355301	+		1.54715	0.0856929	-0.285456	-0.259645			10	10	10
AT3G03640	1402	BGLU25	Probable inactive beta-glucosidase 25	extracellular	O82772	25.7798	26.1438	26.4986	26.3038	26.0722	26.0087	26.0382	26.3368	NaN	NaN	NaN	NaN	NaN	NaN	NaN	24.6156		0.151898	0.721791	-0.0675178	-0.0577114			NaN	1	0	NaN			NaN	1	0	NaN			NaN	1	0	NaN			11	11	11
AT2G36230	1403	HISN3	1-(5-phosphoribosyl)-5-[(5-phosphoribosylamino)methylideneamino] imidazole-4-carboxamide isomerase, chloroplastic	mitochondrion	O82782	NaN	24.5469	25.2695	NaN	24.7047	NaN	NaN	24.1613	24.5548	25.215	25.0515	24.9806	24.5121	24.815	24.5654	24.5201		NaN	1	0	NaN			1.15428	0.221302	-0.347325	-0.299968			NaN	1	0	NaN			NaN	1	0	NaN			4	4	4
AT2G45990	1404	At2g45990		plastid	O82790	27.0271	27.1323	27.1518	27.0958	27.3306	27.0863	27.2805	27.3004	27.7361	27.9699	27.9845	27.7111	28.075	27.9727	28.0083	28.0859		1.26757	0.459325	0.147696	0.139101			1.25246	0.373149	0.185093	0.171657			4.847	0.0022084	-0.786049	-0.740435	+	+	4.12267	0.00144598	-0.748653	-0.694215	+	+	10	10	10
AT1G18640	1406	PSP	Phosphoserine phosphatase, chloroplastic	plastid	O82796	25.3556	25.3132	24.9404	25.333	25.2255	25.4536	25.1512	25.4269	26.3635	26.2973	26.3715	26.2277	26.1444	26.166	26.2149	26.2101		0.261144	0.671528	0.0787163	0.0700499			1.88379	0.48382	-0.131144	-0.126387			4.55828	0.00114808	-0.869587	-0.807834	+	+	4.32232	0.000314607	-1.07945	-0.977492	+	+	7	7	7
AT2G45300	1409		3-phosphoshikimate 1-carboxyvinyltransferase, chloroplastic	plastid	P05466	27.6001	27.6246	27.5716	27.5347	27.5443	27.6923	27.5791	27.5637	27.5378	27.7807	27.7691	27.6908	27.458	27.7043	27.3575	27.4904		0.117207	0.946857	0.0121164	0.0116676			1.08747	0.364359	-0.192033	-0.175864			0.53238	0.432711	0.092299	0.0854472			0.967711	0.383293	-0.111851	-0.1056			23	23	6
AT1G77120	1410	ADH1	Alcohol dehydrogenase class-P	cytosol	P06525	25.5786	26.3234	25.5853	25.5779	24.0418	24.0997	24.3973	23.9629	NaN	NaN	NaN	NaN	NaN	NaN	22.4061	NaN		3.65158	0	-1.64086	-1.35772	+	+	NaN	1	0	NaN			NaN	1	0	NaN			NaN	1	0	NaN			14	14	14
ATCG00470	1411	atpE	ATP synthase epsilon chain, chloroplastic	plastid	P09468	29.6986	29.6079	29.3851	29.3571	28.8628	29.0623	28.9969	28.9078	30.3078	30.1155	30.1761	30.1829	30.4293	30.3789	30.4292	30.3273		2.95601	0.0795022	-0.554696	-0.506613			2.22011	0.347747	0.19562	0.18681			6.87672	0	-1.43371	-1.36424	+	+	3.48946	0.00276994	-0.683395	-0.625277	+	+	14	14	14
AT2G30105	1413		LRR repeats and ubiquitin-like domain-containing protein At2g30105	cytosol	P0C895	NaN	NaN	25.3949	NaN	NaN	24.7516	NaN	NaN	24.8069	24.4149	NaN	24.9254	NaN	NaN	NaN	24.9495		NaN	1	0	NaN			NaN	1	0	NaN			NaN	1	0	NaN			NaN	1	0	NaN			4	4	4
AT3G02650	1414		Pentatricopeptide repeat-containing protein At3g02650, mitochondrial	mitochondrion	P0C896	23.3697	23.5598	23.9015	NaN	23.4986	23.4951	23.9841	NaN	NaN	NaN	NaN	NaN	NaN	NaN	NaN	NaN		0.0765455	0.810259	0.0489337	0.0399491			NaN	1	0	NaN			NaN	1	0	NaN			NaN	1	0	NaN			5	5	5
AT1G64200	1415	VHA-E3	V-type proton ATPase subunit E3	vacuole	P0CAN7	NaN	NaN	NaN	NaN	NaN	NaN	NaN	23.3657	24.9427	25.0532	25.3162	25.3875	25.4361	25.2317	24.874	24.5407		NaN	1	0	NaN			0.286484	0.483637	-0.154253	-0.12601			NaN	1	0	NaN			NaN	1	0	NaN			17	5	5
AT2G37620	1416	ACT1;ACT3	Actin-1;Actin-3	cytosol	P0CJ46;P0CJ47;P93738	25.7502	25.5169	25.4915	25.3661	26.0924	25.6631	25.7845	25.7917	25.6846	26.7609	26.5901	25.4127	26.7677	26.7636	26.4166	26.324		1.32219	0.240378	0.301746	0.269048			0.615884	0.191756	0.455887	0.337343			2.60428	0.00460859	-0.735065	-0.640618	+	+	0.854847	0.0159971	-0.580924	-0.433088	+		32	11	6
AT1G29910	1417	LHCB1.2;LHCB1.1	Chlorophyll a-b binding protein 3, chloroplastic;Chlorophyll a-b binding protein 2, chloroplastic	plastid	Q8VZ87;P0CJ48	30.9151	31.0758	30.9035	30.745	30.8739	31.0495	30.9521	31.0081	31.4368	31.5569	31.4901	31.6726	31.7222	31.5162	31.6485	31.6347		0.336102	0.727163	0.0610094	0.0566203			0.661529	0.622076	0.0912814	0.0856022			4.59606	0.00469359	-0.659514	-0.623885	+	+	3.51824	0.00458982	-0.629242	-0.580185	+	+	19	6	1
AT1G06290	1418	ACX3	Acyl-coenzyme A oxidase 3, peroxisomal	peroxisome	P0CZ23	25.4683	25.4016	25.3488	25.3567	25.6298	25.5336	25.4068	25.4481	25.6204	25.7881	25.9033	25.5868	25.7056	25.6598	25.7705	25.7558		1.01023	0.552673	0.110712	0.104793			0.00750771	0.990881	-0.00175142	-0.00162437			2.11662	0.130553	-0.218358	-0.206886			2.24056	0.0535852	-0.330822	-0.306615			23	23	12
AT5G50530	1419	CBSCBSPB4;CBSCBSPB5	CBS domain-containing protein CBSCBSPB4;CBS domain-containing protein CBSCBSPB5	plastid	Q0WLC7;P0DH79	24.8441	24.9052	24.8732	24.8967	24.9476	25.0011	24.9975	25.0284	26.062	25.9453	26.0301	25.7605	25.9762	25.9331	26.0822	26.1813		2.71643	0.527765	0.113856	0.111439			0.48712	0.620289	0.0937338	0.0861842			5.7293	0.000346369	-1.04954	-0.991845	+	+	5.34144	0.000335329	-1.06966	-1.00063	+	+	7	7	6
AT1G10630	1420	T17J13.250;ARFA1F;T15N1_160;ARF2-A;ARF1;ARF2-B	ADP-ribosylation factor 2-A;ADP-ribosylation factor 1;ADP-ribosylation factor 2-B	cytosol,golgi;endoplasmic reticulum;golgi	Q9M1P5;Q6ID97;Q9LYJ3;Q9LQC8;P36397;P0DH91	28.7912	28.8614	28.7936	28.7929	29.0509	28.8554	28.8667	28.8908	28.8607	28.829	28.6094	28.7681	28.8946	28.7755	28.801	28.6788		1.14161	0.563001	0.10617	0.101237			0.106907	0.914819	0.0206704	0.0192938			1.04632	0.301638	0.128503	0.120818			0.309986	0.723612	0.043004	0.0406284			17	17	17
AT1G19910	1421	VHA-c5;VHA-c3;VHA-c1;VHA-c2;VHA-c4	V-type proton ATPase subunit c5;V-type proton ATPase subunit c3;V-type proton ATPase subunit c1;V-type proton ATPase subunit c2;V-type proton ATPase subunit c4	golgi,plasma membrane,vacuole;plasma membrane,vacuole;vacuole	P0DH94;P0DH93;P0DH92;P59228;P59229	29.7087	29.5375	NaN	29.6927	29.6929	29.5466	29.8081	29.915	NaN	30.2786	NaN	28.0385	NaN	28.3805	NaN	29.2493		0.391435	0.614288	0.0943556	0.0854639			NaN	1	0	NaN			NaN	1	0	NaN			NaN	1	0	NaN			1	1	1
AT2G27030	1423	CAM5;CAM6;CAM7;CAM3;CAM2	Calmodulin-5;Calmodulin-6;Calmodulin-7;Calmodulin-3;Calmodulin-2	cytosol;nucleus	Q682T9;Q03509;P59220;P0DH98;P0DH97	28.2432	28.2953	28.488	28.3808	27.9132	28.8678	28.7258	28.5721	28.4712	28.3566	28.5403	28.1931	28.1229	28.4729	28.4358	28.8167		0.328133	0.460626	0.167922	0.137902			0.173109	0.718058	0.0717564	0.061811			0.0819275	0.651815	0.0576782	0.0459855			0.159312	0.760343	-0.038487	-0.0352169			11	11	3
AT1G07920	1424	A2;A4;A3;A1	Elongation factor 1-alpha 2;Elongation factor 1-alpha 4;Elongation factor 1-alpha 3;Elongation factor 1-alpha 1	cytosol	Q8W4H7;Q8GTY0;Q0WL56;P0DH99	32.6979	32.7835	32.892	32.7852	32.6613	32.7042	32.7416	32.5485	32.5164	32.6135	32.3611	32.4961	32.4552	32.6531	32.5365	32.6979		1.14228	0.508268	-0.125775	-0.118914			0.544375	0.631507	0.0888901	0.082625			0.520333	0.490595	0.0782375	0.0731698			2.37587	0.0735743	0.292903	0.274915			42	42	42
AT3G28290	1428		UPF0496 protein At3g28300;UPF0496 protein At3g28290	plasma membrane	P0DI79;P0DI78	29.1708	29.038	28.8349	29.046	29.6683	29.3858	29.4023	29.6712	26.8567	27.2689	27.4158	27.2946	27.2617	27.4374	27.2898	27.1377		2.53134	0.101304	0.509455	0.460749			0.212243	0.710038	0.0726433	0.0639251			6.28068	0	2.25024	2.04445	+	+	4.8822	0.000571429	1.81343	1.59051	+	+	33	33	33
AT5G36700	1429	PGLP1B;PGLP1A	Phosphoglycolate phosphatase 1B, chloroplastic;Phosphoglycolate phosphatase 1A, chloroplastic	plastid	P0DKC4;P0DKC3	29.0354	28.8287	28.8346	28.9122	29.1171	28.9271	28.9892	29.0631	29.5875	29.6411	29.5729	29.6539	29.8384	29.739	29.7288	29.6466		0.978468	0.522314	0.121401	0.114137			1.52099	0.503616	0.124328	0.119088			4.79057	0.00357839	-0.714072	-0.675418	+	+	5.01881	0.00189196	-0.711145	-0.675946	+	+	22	22	21
AT1G07440	1430		Tropinone reductase homolog At1g07440	endoplasmic reticulum,plasma membrane;peroxisome;peroxisome,plasma membrane	P0DKI3;Q9ZW16;Q8RX32	NaN	NaN	25.2656	24.6605	NaN	NaN	NaN	NaN	25.5151	25.6018	25.7386	25.5984	25.6797	25.8589	25.2729	25.3648		NaN	1	0	NaN			0.189124	0.721339	-0.0693955	-0.0606601			NaN	1	0	NaN			NaN	1	0	NaN			3	2	2
	1431				P0DKL6;P0DKL4	27.8408	27.8547	27.7614	27.7987	27.731	27.6517	27.6876	27.6291	28.0446	28.0677	28.0853	27.9559	27.4323	27.5902	27.6086	27.6848		2.39878	0.465773	-0.13904	-0.134896			3.57454	0.138449	-0.459426	-0.4333			0.834449	0.411441	0.0958762	0.0906642			3.12337	0.127529	-0.22451	-0.216771			39	39	39
AT1G67090	1432	RBCS-1A	Ribulose bisphosphate carboxylase small chain 1A, chloroplastic	plastid	P10795	33.704	33.322	32.8369	32.7	32.8891	32.4338	32.9025	33.1865	33.3846	33.3441	33.1565	33.6127	33.4125	33.7718	33.3407	33.184		0.467906	0.297986	-0.287768	-0.225174			0.127139	0.78648	0.0527668	0.0456584			1.55348	0.0118852	-0.574266	-0.47887	+		0.41623	0.169639	-0.233731	-0.187187			21	21	14
AT5G38430	1433	RBCS-1B	Ribulose bisphosphate carboxylase small chain 1B, chloroplastic	plastid	P10796	28.9162	28.5346	28.2555	27.6521	28.2559	27.573	28.0427	28.2945	29.5943	29.417	29.1801	29.7671	29.5855	30.0492	29.3226	29.4041		0.42196	0.296646	-0.298084	-0.22693			0.193003	0.629569	0.100721	0.0835621			3.26099	0	-1.54884	-1.25707	+	+	2.10167	0.000391111	-1.15004	-0.888543	+	+	20	6	6
AT5G38410	1434	RBCS-2B;RBCS-3B	Ribulose bisphosphate carboxylase small chain 2B, chloroplastic;Ribulose bisphosphate carboxylase small chain 3B, chloroplastic	plastid	P10797;P10798	31.7304	31.3949	30.9107	30.8113	31.2218	30.6361	31.3054	31.4441	32.8109	32.6541	32.4066	32.8634	32.8842	33.1683	32.7159	32.6838		0.0773495	0.769988	-0.0599747	-0.0468957			0.552976	0.408716	0.17929	0.155771			3.74022	0	-1.71121	-1.41466	+	+	3.0852	0.000236364	-1.47194	-1.18899	+	+	21	14	7
AT2G39730	1435	RCA	Ribulose bisphosphate carboxylase/oxygenase activase, chloroplastic	plastid	P10896	32.5098	32.1826	32.0008	32.2758	32.2862	31.9726	32.0299	32.5499	32.5812	32.7676	32.6431	32.9202	33.1371	33.2175	32.9415	32.894		0.0686199	0.868564	-0.0325923	-0.027869			1.60213	0.23501	0.319501	0.288457			2.80623	0.00251719	-0.837886	-0.726535	+	+	2.01985	0.0163936	-0.485793	-0.430028	+		56	56	56
AT1G37130	1436	NIA2	Nitrate reductase [NADH] 2	cytosol	P11035	29.1213	29.0694	29.075	28.9709	28.672	28.664	28.6521	28.5315	28.7635	28.7262	28.7901	28.9338	28.536	28.7015	28.7129	28.7099		4.08019	0.12287	-0.429258	-0.410481			1.16053	0.47527	-0.138339	-0.130191			0.266945	0.742026	-0.0351973	-0.0333846			2.44271	0.101015	0.255722	0.242315			41	41	36
AT1G64740	1437	TUBA1	Tubulin alpha-1 chain	cytosol	P11139	26.0462	25.9036	25.455	26.0803	26.232	26.4964	26.4722	25.9702	26.6388	26.1853	26.3268	26.2697	26.2498	25.6128	26.3608	25.5649		1.16984	0.162183	0.42142	0.354339			0.89567	0.194343	-0.408093	-0.331626			0.692611	0.0679471	0.345625	0.278309			1.48945	0.019304	-0.483889	-0.41194	+		18	6	6
AT1G76100	1438	PETE	Plastocyanin minor isoform, chloroplastic	plastid	P11490	NaN	24.8199	NaN	NaN	NaN	NaN	24.8904	25.3655	NaN	NaN	NaN	24.8833	NaN	25.5365	24.9871	25.3031		NaN	1	0	NaN			NaN	1	0	NaN			NaN	1	0	NaN			NaN	1	0	NaN			1	1	1
AT1G76030	1439	VHA-B1	V-type proton ATPase subunit B1	golgi,vacuole	P11574	29.3303	29.2672	29.295	29.2878	29.4164	29.3566	29.3595	29.3464	29.8519	29.8499	29.8428	29.8034	29.7261	29.7296	29.7535	29.9348		1.96083	0.659973	0.0746403	0.0731371			0.445977	0.772657	-0.0510006	-0.0485141			3.67407	0.0249693	-0.416296	-0.395562	+		7.14192	0.00640372	-0.541936	-0.532681	+	+	43	43	1
AT1G77760	1441	NIA1	Nitrate reductase [NADH] 1	cytosol	P11832	26.2505	25.8549	25.7094	26.2423	23.9412	24.6586	24.3959	24.8427	NaN	NaN	NaN	NaN	NaN	NaN	23.5171	24.2184		3.20165	0	-1.55466	-1.25478	+	+	NaN	1	0	NaN			NaN	1	0	NaN			NaN	1	0	NaN			14	9	9
AT5G13930	1443	CHS	Chalcone synthase	endoplasmic reticulum,peroxisome	P13114	28.4603	28.6222	28.4259	28.5964	26.7442	27.0754	26.9797	26.5242	NaN	NaN	NaN	NaN	NaN	NaN	NaN	NaN		4.84572	0	-1.69534	-1.49642	+	+	NaN	1	0	NaN			NaN	1	0	NaN			NaN	1	0	NaN			12	12	12
AT4G27070	1444	TSB1;TSB2	Tryptophan synthase beta chain 1, chloroplastic;Tryptophan synthase beta chain 2, chloroplastic	plastid	P14671;P25269	28.1461	27.7512	27.6442	27.7688	28.3459	27.6468	27.8626	28.116	26.6947	27.7821	27.7851	27.5995	27.9772	27.8297	27.8457	27.8877		0.385642	0.459083	0.16526	0.139193			0.792845	0.195004	0.419697	0.332404			0.289278	0.401108	0.107797	0.0933021			0.606745	0.0688116	0.362234	0.282407			21	21	21
AT2G18790	1446	PHYB	Phytochrome B	nucleus	P14713	26.2909	26.2028	26.3053	26.3486	26.0891	26.491	26.5203	26.382	26.8083	26.9251	26.4861	26.0197	26.0665	25.9894	26.2296	26.4922		0.348815	0.649117	0.0836921	0.0758703			0.782805	0.220511	-0.365382	-0.296802			0.552311	0.219021	0.176154	0.153379			0.636093	0.116362	-0.272921	-0.226516			20	20	13
AT4G18480	1447	CHLI1	Magnesium-chelatase subunit ChlI-1, chloroplastic	plastid	P16127	29.5886	30.1606	30.1822	30.1301	30.3006	30.4758	30.4705	30.0757	29.2651	29.0797	29.3081	29.1315	28.8843	28.8125	29.231	29.3135		0.940279	0.240623	0.315256	0.269228			0.449429	0.502602	-0.135793	-0.119578			3.73395	0	1.27035	1.0989	+	+	2.76684	0.00142529	0.819304	0.710862	+	+	39	39	24
AT1G79850	1448	RPS17	Chloroplast ribosome, small subunit	plastid	P16180	28.8414	28.5635	28.4991	28.1124	28.0703	27.886	27.9606	28.1901	28.6697	28.8933	28.822	28.5492	28.5051	28.7224	28.4147	28.2219		1.56738	0.1227	-0.477349	-0.410025			1.07479	0.286612	-0.267509	-0.236862			1.92594	0.0256043	-0.439308	-0.391109	+		0.651633	0.155925	-0.229468	-0.196318			9	9	9
AT3G48930	1449	RPS11A	40S ribosomal protein S11-1	cytosol	P16181	29.78	29.3507	29.1099	29.645	29.7165	29.3548	29.368	29.9239	28.4273	28.1928	27.7155	26.2209	28.3071	28.5267	28.1226	28.588		0.235947	0.568083	0.119421	0.0991312			0.719239	0.119846	0.746981	0.495766			3.33121	0.000374622	1.20471	1.02511	+	+	1.91274	0.000244131	1.83227	1.2073	+	+	18	18	6
AT1G43170	1450	ARP1	60S ribosomal protein L3-1	cytosol	P17094	30.913	30.9194	30.6327	31.0189	30.7398	30.6091	30.7586	30.9266	29.3112	29.5136	29.5484	29.7771	29.9617	30.1266	29.7857	29.8133		0.484581	0.562298	-0.112463	-0.101725			1.6809	0.185289	0.384223	0.341974			3.75295	0.00193841	0.83673	0.759309	+	+	4.36746	0.000234234	1.33342	1.18365	+	+	42	42	29
AT4G01850	1451	SAM2	S-adenosylmethionine synthase 2	cytosol,nucleus	P17562	26.5888	26.5062	26.1789	26.8419	26.3175	26.498	26.4744	26.3756	24.444	24.5365	23.5924	24.762	25.4321	25.6221	25.4057	25.2295		0.335768	0.570345	-0.112596	-0.0984935			2.17604	0.0453913	1.08862	0.858344	+		4.46251	0.000437209	0.99402	0.911283	+	+	3.55697	0.000684211	2.19524	1.70143	+	+	24	8	8
AT3G48560	1452	ALS	Acetolactate synthase, chloroplastic	plastid	P17597	26.8552	27.098	26.9467	27.0148	27.3385	27.4847	27.6508	26.8971	26.0837	26.0616	26.3572	26.0073	24.8166	25.3194	25.3562	25.7056		1.12193	0.195725	0.364119	0.311299			2.22609	0.0616429	-0.827991	-0.690558			3.80034	0	2.04333	1.64232	+	+	4.00124	0.000986301	0.851224	0.778315	+	+	33	33	33
AT4G20360	1453	TUFA	Elongation factor Tu, chloroplastic	plastid	P17745	31.5019	31.3719	31.4283	31.4488	31.6545	31.3743	31.3882	31.5381	31.9034	31.8805	31.9762	32.0964	32.0514	31.9986	32.0441	32.0469		0.29801	0.767276	0.0510545	0.0476362			0.68664	0.693921	0.0711155	0.067721			3.71427	0.0093595	-0.546453	-0.51182	+	+	4.10537	0.00878351	-0.526392	-0.498701	+	+	47	47	46
AT4G35800	1456	NRPB1	DNA-directed RNA polymerase II subunit 1	nucleus	P18616	26.386	26.3384	26.3353	26.1228	26.0754	26.1555	26.2498	26.1112	26.6976	26.7285	26.6854	26.3079	25.5594	26.0756	26.1892	26.0481		1.10343	0.460992	-0.147663	-0.138027			2.00419	0.109123	-0.636779	-0.543614			0.585299	0.210954	0.179921	0.157189			1.43601	0.0724456	-0.309196	-0.27719			43	43	43
ATCG00480	1457	atpB	ATP synthase subunit beta, chloroplastic	plastid	P19366	32.9169	32.9023	32.9677	32.8405	32.3672	32.2333	32.1682	32.3435	33.5448	33.5265	33.5544	33.6459	33.5011	33.4582	33.4494	33.6085		4.63338	0.0546667	-0.628804	-0.59679			0.679672	0.720671	-0.0636158	-0.0608637			6.07598	0	-1.22624	-1.1575	+	+	5.67938	0.00266667	-0.661048	-0.637241	+	+	62	62	60
AT4G30190	1458	AHA2	ATPase 2, plasma membrane-type	plasma membrane	P19456	28.0951	28.2297	28.1387	28.0387	27.9145	28.1708	28.2589	27.9995	28.4776	28.06	27.9043	28.1869	27.99	28.2231	28.1478	28.037		0.174404	0.825107	-0.039619	-0.0364059			0.168668	0.765793	-0.0577245	-0.0509741			0.0501209	0.90623	-0.0135293	-0.0123596			0.0899322	0.805695	-0.0316348	-0.0280464			64	17	15
AT2G44350	1459	CSY4	Citrate synthase 4, mitochondrial	mitochondrion	P20115;Q9M1D3	27.7419	27.7885	27.7477	27.9309	27.9834	27.897	27.9457	27.9122	27.5799	27.773	27.8043	27.9969	28.0537	27.9962	27.9809	27.8453		1.47809	0.488163	0.132343	0.126268			0.961051	0.384036	0.1805	0.164677			0.299982	0.745893	-0.0344205	-0.0328405			0.0501192	0.911876	0.0137362	0.0125321			20	20	20
AT1G17260	1460	AHA3	ATPase 3, plasma membrane-type	cytosol,vacuole;plasma membrane	P20431;Q43128;Q9LY32	26.8124	26.8519	26.6225	26.7376	26.8599	26.9306	26.7933	26.8209	27.2111	26.99	27.3307	27.2605	27.4383	27.2824	27.4126	27.2966		0.807814	0.596511	0.095068	0.0898082			0.978041	0.430014	0.15938	0.147085			4.28699	0.0117207	-0.506281	-0.482346	+		2.59105	0.0203359	-0.441969	-0.405777	+		46	26	24
AT2G18960	1461	AHA1	ATPase 1, plasma membrane-type	plasma membrane	P20649	30.4712	30.5247	30.4704	30.404	30.3506	30.4704	30.6051	30.406	31.1731	30.997	30.9194	30.9078	30.8717	31.1316	31.1304	30.973		0.0560661	0.959628	-0.00955677	-0.00901491			0.114989	0.888694	0.0273438	0.0251243			3.29433	0.00869145	-0.568671	-0.524599	+	+	3.708	0.00879106	-0.531771	-0.498838	+	+	72	72	23
AT2G18230	1462	PPA2	Soluble inorganic pyrophosphatase 2	cytosol	P21216	26.7505	26.8909	27.1824	26.6005	26.7102	26.4971	26.7589	27.2438	25.9058	25.8511	NaN	25.3955	26.2834	26.0913	25.7428	26.5767		0.0978304	0.784397	-0.0535779	-0.0446274			0.905186	0.17236	0.456051	0.365652			1.43196	0.00977778	0.628916	0.509047	+	+	2.63678	0.000277228	1.13855	0.949169	+	+	11	11	7
AT4G27440	1463	PORB	Protochlorophyllide reductase B, chloroplastic	plastid	P21218	31.1352	31.2038	31.1483	31.1977	31.2397	31.2692	31.193	31.3171	30.9347	31.1333	31.1486	31.2696	31.3105	31.2934	31.2241	31.2917		1.43285	0.630984	0.0834899	0.0809605			1.15573	0.42874	0.158372	0.147748			0.332532	0.807891	-0.0251722	-0.0243853			0.290186	0.685182	0.0497098	0.0463948			31	31	18
AT2G28000	1464	CPN60A1	Chaperonin 60 subunit alpha 1, chloroplastic	plastid	P21238	32.7853	32.8411	32.8863	32.8758	32.8552	32.8109	32.8517	32.8798	32.2782	32.2203	32.2904	32.117	31.9087	32.0066	31.9766	31.9809		0.0291676	0.990605	0.00228214	0.00222246			2.92742	0.275723	-0.258298	-0.247233			7.42705	0.000940206	0.881225	0.859472	+	+	5.00752	0.00400857	0.620645	0.593549	+	+	61	60	59
AT1G55490	1465	CPN60B1	Chaperonin 60 subunit beta 1, chloroplastic	plastid	P21240	32.18	32.169	32.2855	32.1777	32.2036	32.1288	32.1604	32.1928	31.5857	31.643	31.6857	31.5988	31.4337	31.4096	31.4064	31.4776		0.436737	0.854135	-0.0316477	-0.0306557			3.37507	0.343286	-0.196482	-0.191122			7.15722	0.00249481	0.739555	0.722525	+	+	5.43399	0.00522687	0.57472	0.554884	+	+	79	79	25
AT4G25100	1466	FSD1	Superoxide dismutase [Fe] 1, chloroplastic	plastid	P21276	28.6403	28.5437	28.3137	28.8886	29.1701	29.1241	28.9919	29.0199	28.9899	28.8264	28.8904	29.1676	29.1812	29.5652	29.3888	29.2503		2.04728	0.117779	0.479891	0.426081			1.81222	0.188588	0.377781	0.339501			1.5352	0.0896501	-0.269903	-0.246558			1.4203	0.0439089	-0.372013	-0.326229	+		8	8	8
AT1G61580	1467	ARP2	60S ribosomal protein L3-2	cytosol	P22738	24.5627	NaN	NaN	24.3679	25.168	24.8555	24.6412	NaN	24.1023	NaN	NaN	NaN	NaN	24.218	24.5614	NaN		NaN	1	0	NaN			NaN	1	0	NaN			NaN	1	0	NaN			NaN	1	0	NaN			16	3	3
AT5G02500	1468	MED37E	Probable mediator of RNA polymerase II transcription subunit 37e	cytosol	P22953	31.9803	31.9338	31.9267	31.8627	31.7184	31.8192	31.8152	31.7572	31.5808	31.5433	31.6369	31.5471	31.4039	31.4887	31.5724	31.5854		2.30788	0.450058	-0.148385	-0.143469			0.652856	0.71931	-0.0644298	-0.0615176			2.80013	0.0847162	0.264909	0.252634			4.41619	0.0391154	0.348864	0.337895	+		64	64	24
AT1G56410	1469	MED37D;HSP70-18	Probable mediator of RNA polymerase II transcription subunit 37c;Heat shock 70 kDa protein 18	cytosol	P22954;Q9C7X7	28.3547	29.0251	28.239	28.852	30.4591	29.2704	29.1755	29.9762	28.4067	28.0192	28.3219	28.2118	28.8858	27.8042	28.2484	29.1388		1.66089	0.0156721	1.10262	0.811522	+		0.38878	0.310561	0.279385	0.212544			1.50438	0.00124111	1.20104	0.840201	+	+	0.925473	0.0506152	0.37781	0.312845			46	16	15
AT5G66570	1470	PSBO1	Oxygen-evolving enhancer protein 1-1, chloroplastic	plastid	P23321	32.2831	32.2369	32.355	32.286	32.186	32.1067	32.1051	32.2254	33.0588	33.0151	33.0436	33.1689	33.2646	33.2454	33.1148	33.1583		1.88388	0.478438	-0.134421	-0.129429			1.3539	0.506693	0.124194	0.118398			6.28392	0.000348315	-1.03999	-0.993814	+	+	5.8359	0.0011008	-0.781372	-0.750205	+	+	36	36	18
AT1G11260	1471	STP1	Sugar transport protein 1	plasma membrane	P23586	NaN	NaN	NaN	NaN	23.0269	NaN	23.1328	22.982	25.3917	25.4742	25.067	25.4867	25.4074	25.5654	25.3892	25.32		NaN	1	0	NaN			0.239363	0.727347	0.0656223	0.059061			6.32062	0	-2.37326	-2.21418	+	+	NaN	1	0	NaN			9	9	9
AT1G02500	1472	SAM1	S-adenosylmethionine synthase 1	cytosol,plasma membrane	P23686	27.1422	27.0222	26.9461	27.3316	27.2781	27.1504	27.311	27.3534	25.0698	24.3643	25.6945	25.8945	25.9263	26.4806	26.1608	25.7514		0.864435	0.436055	0.162699	0.148623			1.13712	0.0813333	0.824026	0.597337			3.46938	0.0003769	1.19344	1.02556	+	+	2.70467	0.000346667	1.85477	1.36859	+	+	29	13	10
AT3G48750	1473	CDKA-1	Cyclin-dependent kinase A-1	cytosol	P24100	24.8398	24.8584	24.8714	24.74	24.8886	24.948	24.5353	24.8783	25.1157	25.3703	25.3839	25.7017	25.3114	25.1479	25.695	25.4553		0.0530017	0.935261	-0.014823	-0.0134959			0.0192444	0.963574	0.00945616	0.00810371			2.12555	0.00941831	-0.589824	-0.513287	+	+	2.4209	0.00835386	-0.565545	-0.503315	+	+	11	11	10
AT3G49110	1474	PER33	Peroxidase 33	extracellular	P24101	NaN	25.9909	26.4636	25.3752	25.9506	26.1643	26.4337	25.9914	26.3033	NaN	NaN	NaN	NaN	NaN	NaN	26.0784		0.265234	0.439608	0.191747	0.148191			NaN	1	0	NaN			NaN	1	0	NaN			NaN	1	0	NaN			10	7	6
AT5G44340	1476	TUBB4	Tubulin beta-4 chain	cytosol	P24636	29.2381	29.2299	29.219	29.3264	29.2146	29.4436	29.2643	29.1875	29.1511	29.065	29.0642	29.1441	29.2085	29.2264	29.2015	29.4277		0.14693	0.888019	0.0241747	0.0227491			1.4492	0.418965	0.159929	0.150988			0.0509819	0.920014	0.0114861	0.0106446			2.28299	0.264493	0.147241	0.142342			31	17	7
AT1G08830	1477	CSD1	Superoxide dismutase [Cu-Zn] 1	cytosol	P24704	25.7436	NaN	25.6255	25.5307	25.5217	25.7489	25.7036	26.1277	NaN	NaN	NaN	NaN	NaN	25.4415	NaN	24.9055		0.384636	0.498904	0.142207	0.122685			NaN	1	0	NaN			NaN	1	0	NaN			NaN	1	0	NaN			4	4	3
AT4G30270	1478	XTH24	Xyloglucan endotransglucosylase/hydrolase protein 24	extracellular	P24806	25.3475	25.5717	25.6742	25.2372	25.675	25.8623	25.6001	25.4469	26.3645	26.6238	26.6798	26.4731	26.5866	26.8334	26.7483	26.5898		0.689975	0.39685	0.188423	0.166411			0.816517	0.444447	0.154259	0.14098			4.20548	0.000465347	-1.04346	-0.943719	+	+	3.90643	0.000296296	-1.07763	-0.959358	+	+	7	7	6
AT2G41100	1480	CML12	Calmodulin-like protein 12	nucleus	P25071	26.9166	26.7535	27.1038	26.9192	27.1467	27.7744	27.7864	27.2889	25.5412	25.2498	NaN	NaN	26.2885	25.2554	25.8294	26.1737		1.73136	0.087431	0.575792	0.488024			NaN	1	0	NaN			2.88542	0	1.61235	1.25509	+	+	NaN	1	0	NaN			12	12	12
AT2G36530	1481	ENO2	Bifunctional enolase 2/transcriptional activator	cytosol	P25696	31.306	31.2258	31.41	31.1573	31.2127	31.241	31.2027	31.0996	30.7581	30.8877	30.7871	30.7515	30.6553	30.7714	30.7351	30.7858		0.658962	0.631923	-0.0857553	-0.0807089			0.662818	0.737757	-0.0591879	-0.0567505			4.38902	0.0179804	0.452104	0.43366	+		3.57483	0.0137931	0.478671	0.450381	+		43	43	43
AT1G32060	1482		Phosphoribulokinase, chloroplastic	plastid	P25697	30.8191	30.9256	30.973	30.8585	30.9989	31.1259	31.1534	30.688	31.0326	30.8627	30.9319	31.229	30.856	30.9627	31.0499	31.2267		0.37944	0.602907	0.0975132	0.0876918			0.030073	0.960739	0.00978518	0.00880128			0.0885469	0.77753	-0.0322556	-0.0284859			0.665639	0.365724	-0.119984	-0.110405			31	31	31
AT1G54580	1483	ACP2	Acyl carrier protein 2, chloroplastic	plastid	P25701	27.3507	27.1042	27.5433	26.3101	27.633	27.4197	27.8333	27.1319	26.7848	26.5966	26.6549	26.6202	NaN	NaN	NaN	26.5851		0.663655	0.180175	0.427397	0.326303			NaN	1	0	NaN			NaN	1	0	NaN			0.738055	0.0446605	0.412968	0.324094	+		5	2	2
AT1G54630	1484	ACP3	Acyl carrier protein 3, chloroplastic	plastid	P25702	27.7131	27.1835	27.3358	26.7572	27.3319	27.183	27.8608	27.7797	27.3325	27.3209	27.8495	NaN	27.436	27.6021	27.5415	27.6306		0.519819	0.291071	0.291458	0.231643			0.123758	0.792199	0.0515728	0.0446719			0.0273754	0.911287	-0.0137124	-0.0117039			0.398165	0.154629	-0.253598	-0.198798			5	5	2
AT2G36830	1485	TIP1-1	Aquaporin TIP1-1;Aquaporin TIP1-1, N-terminally processed	vacuole	P25818	27.4901	27.3336	27.2596	27.1674	27.201	27.3788	27.5107	27.8065	28.9371	28.4621	28.7436	28.243	29.3619	28.2935	29.055	29.2125		0.512967	0.455461	0.16159	0.14116			0.652548	0.221046	0.384316	0.299666			2.85468	0	-1.50647	-1.18654	+	+	3.58911	0.00019403	-1.28374	-1.09961	+	+	2	2	2
AT4G35090	1486	CAT2	Catalase-2	peroxisome	P25819	31.5735	31.6684	31.7541	31.6548	31.6002	31.5555	31.6231	31.5358	31.6626	31.4992	31.4102	31.6564	31.5602	31.6786	31.7114	31.7124		1.03279	0.63201	-0.0839958	-0.0806065			0.743743	0.561312	0.108505	0.101256			1.10021	0.44139	-0.0869479	-0.0835065			0.713506	0.412347	0.105553	0.0984562			37	37	21
AT3G54050	1487	FBP	Fructose-1,6-bisphosphatase, chloroplastic	plastid	P25851	31.1248	31.071	31.0823	31.232	30.9151	31.0865	31.2738	30.9734	30.1832	30.6006	30.4248	30.8228	30.6862	30.8312	30.7889	30.7512		0.317252	0.711544	-0.0653152	-0.0600822			0.942081	0.301351	0.256526	0.225243			1.89889	0.0697505	0.297819	0.274546			2.34773	0.00560076	0.619661	0.543409	+	+	23	23	23
AT2G35370	1488	GDH1	Glycine cleavage system H protein 1, mitochondrial	mitochondrion	P25855	28.9363	29.0525	28.8741	29.3275	29.0279	29.4431	29.4844	29.359	29.026	28.7558	28.6671	29.1009	29.2454	29.2724	29.166	29.0517		1.00308	0.265991	0.281004	0.245584			1.37143	0.254694	0.296454	0.26576			0.594645	0.276158	0.144714	0.129811			0.507275	0.270619	0.160164	0.139909			9	9	4
AT3G26650	1489	GAPA1	Glyceraldehyde-3-phosphate dehydrogenase GAPA1, chloroplastic	plastid	P25856	32.6996	32.8821	32.8555	32.4528	32.8419	32.8897	32.9411	32.8355	33.1542	32.9382	32.9706	33.1145	33.1731	33.0131	33.0742	33.0109		0.748031	0.455361	0.154596	0.140348			0.13578	0.901962	0.0234575	0.0220208			2.252	0.163076	-0.190748	-0.182488			1.55047	0.0641549	-0.321887	-0.289501			45	45	17
AT1G42970	1490	GAPB	Glyceraldehyde-3-phosphate dehydrogenase GAPB, chloroplastic	plastid	P25857	32.0467	31.6831	31.763	31.7652	31.6359	31.6977	31.68	31.6653	31.9741	31.728	31.8772	31.8068	31.6367	31.7759	31.7707	31.8928		0.908941	0.467713	-0.144752	-0.133933			0.474428	0.674723	-0.0774918	-0.0721519			0.938263	0.397834	-0.099308	-0.0942243			0.12596	0.798416	-0.0320477	-0.0292579			44	33	33
AT3G04120	1491	GAPC1	Glyceraldehyde-3-phosphate dehydrogenase GAPC1, cytosolic	cytosol	P25858	32.1561	32.3011	32.3532	32.1773	32.2346	32.2837	32.1912	32.3145	31.8591	31.8655	31.9869	31.9736	32.0294	31.8282	32.0096	32.0193		0.0584873	0.961281	0.00908566	0.00861277			0.3712	0.776553	0.0503645	0.0475626			2.6781	0.0730824	0.28437	0.269512			2.83886	0.0530622	0.325649	0.307593			40	40	6
AT3G44890	1492	RPL9	Chloroplast ribosome, large subunit	plastid	P25864	29.9491	29.8735	29.802	29.878	28.9884	28.9814	29.0321	29.0784	29.6961	29.9262	29.8723	29.5994	29.7335	29.5726	29.6069	29.5034		6.33402	0.0159286	-0.855564	-0.824651	+		0.962946	0.409333	-0.169404	-0.155412			4.47055	0.00717283	-0.584015	-0.55453	+	+	0.588324	0.428157	0.102145	0.0944252			20	20	20
AT3G25920	1493	RPL15	Chloroplast ribosome, large subunit	plastid	P25873	29.915	29.8517	29.733	29.8768	29.0948	29.19	29.3468	29.2453	29.611	29.8201	29.5887	29.72	29.489	29.5617	29.4309	29.425		4.11399	0.0553947	-0.624896	-0.586379			1.81246	0.333292	-0.208305	-0.196114			2.23741	0.0926498	-0.25742	-0.242499			1.27419	0.245347	0.159171	0.149277			29	29	29
AT1G06760	1494		Histone H1.1	nucleus	P26568	26.0656	26.7557	26.7689	27.2728	27.1906	26.6406	26.8798	26.7025	26.3718	27.3225	27.3544	27.1013	26.9676	26.9634	26.8867	26.8931		0.19601	0.542638	0.137633	0.107791			0.187131	0.607071	-0.109796	-0.0892676			0.240763	0.527667	-0.0743403	-0.066067			0.423556	0.102576	-0.321769	-0.240591			8	6	6
AT2G30620	1495		Histone H1.2	nucleus	P26569	27.4953	27.4241	27.5441	27.6327	27.7517	27.8212	27.7624	27.7445	27.5753	28.2059	28.0893	27.9761	27.8692	28.0636	28.1744	28.0254		2.70146	0.284745	0.245923	0.234845			0.185492	0.716638	0.0714951	0.0621211			2.15678	0.0892866	-0.263182	-0.247005			1.64265	0.0250761	-0.437609	-0.38256	+		15	15	13
AT3G01500	1496	BCA1	Beta carbonic anhydrase 1, chloroplastic	plastid	P27140	31.8172	31.6375	31.4851	31.6671	31.7227	31.6161	31.7386	31.8208	32.0744	32.0953	31.926	32.3861	32.3281	32.2125	32.1873	32.2309		0.400148	0.683221	0.0728116	0.0674166			0.548959	0.538191	0.119278	0.108331			4.20752	0.0110761	-0.515184	-0.489654	+		2.13575	0.0182853	-0.468718	-0.41929	+		41	41	28
AT1G79040	1497	PSBR	Photosystem II 10 kDa polypeptide, chloroplastic	plastid	P27202	27.9216	27.5627	25.168	26.9755	27.906	26.957	27.6396	28.8292	29.3868	29.7013	29.4971	29.5678	29.9604	29.6407	29.8858	29.6532		0.605303	0.0648081	0.926022	0.537126			1.24928	0.301506	0.246766	0.223401			2.57985	0	-1.95203	-1.39833	+	+	2.28246	0.000619048	-2.63129	-1.62917	+	+	7	7	7
AT5G52640	1498	HSP90-1	Heat shock protein 90-1	cytosol	P27323	NaN	NaN	23.8825	24.8974	NaN	24.2178	NaN	NaN	NaN	NaN	NaN	NaN	24.5191	24.5407	NaN	24.9408		NaN	1	0	NaN			NaN	1	0	NaN	tig2 only	tig2 only	NaN	1	0	NaN			NaN	1	0	NaN			29	10	10
AT3G47470	1499	LHCA4	Chlorophyll a-b binding protein 4, chloroplastic	plastid	P27521	29.7237	29.8046	29.6334	29.9615	29.8346	29.7931	29.8967	29.8559	30.7182	30.917	30.6202	30.9301	30.8996	30.8657	30.776	30.6026		0.385069	0.712189	0.0642724	0.059904			0.0354607	0.960346	-0.0103741	-0.00942179			4.98319	0.000747826	-0.940889	-0.87944	+	+	4.19725	0.000270531	-1.01554	-0.920532	+	+	14	14	14
AT1G06400	1500	RABA1A	Ras-related protein RABA1a	cytosol	P28185	25.9225	26.1074	25.6673	25.8401	25.7764	26.0451	25.7741	26.0553	25.5231	25.2922	25.4749	25.9603	25.455	25.2549	25.3975	25.4477		0.0848119	0.879503	0.0283613	0.0252981			0.541447	0.419573	-0.173891	-0.151342			2.89819	0.0117787	0.523941	0.47981	+		0.979325	0.0733832	0.321689	0.275295			8	6	6
AT3G46060	1501	RABE1C	Ras-related protein RABE1c	plasma membrane	P28186	NaN	25.894	NaN	NaN	25.9254	25.9573	25.8985	NaN	25.3242	25.1008	25.4348	NaN	NaN	NaN	25.5422	NaN		NaN	1	0	NaN			NaN	1	0	NaN			NaN	1	0	NaN			NaN	1	0	NaN			16	2	2
AT1G05810	1502	RABA5C	Ras-related protein RABA5c	cytosol;plastid	P28187;P19892	NaN	NaN	24.8255	24.5621	24.5471	24.6134	NaN	23.8895	24.9707	NaN	24.8022	NaN	24.3854	NaN	NaN	24.6737		NaN	1	0	NaN			NaN	1	0	NaN			NaN	1	0	NaN			NaN	1	0	NaN			7	6	5
AT1G02130	1503	RABD2A	Ras-related protein RABD2a	endoplasmic reticulum,golgi	P28188	26.2644	26.4611	NaN	NaN	NaN	26.3039	NaN	26.1127	26.0248	26.7028	26.6216	26.3576	26.4279	26.746	26.4414	26.5537		NaN	1	0	NaN			0.282965	0.56683	0.115546	0.0987865			NaN	1	0	NaN			NaN	1	0	NaN			9	5	5
AT1G75040	1504		Pathogenesis-related protein 5	extracellular	P28493	31.7528	31.0481	30.9466	31.5613	31.7855	31.1309	31.7933	31.9472	28.4834	28.3262	27.6113	28.9038	30.044	29.6877	29.2454	29.5086		0.596045	0.244158	0.337018	0.266026			2.18174	0.0445	1.29025	0.979644	+		3.77049	0	2.04278	1.63798	+	+	3.97931	0	2.99602	2.24813	+	+	11	11	11
AT3G20050	1505	CCT1	T-complex protein 1 subunit alpha	cytosol	P28769	28.354	28.4285	28.5204	28.4502	28.5216	28.5474	28.4853	28.4217	28.1323	28.2418	28.4229	28.1762	28.2158	28.1408	28.2634	28.3083		0.60157	0.740651	0.0557237	0.0533859			0.0536938	0.956889	-0.0111871	-0.0104231			2.9458	0.086595	0.261893	0.250612			1.4415	0.177765	0.194982	0.181792			44	44	44
AT3G23990	1506	CPN60	Chaperonin CPN60, mitochondrial	mitochondrion	P29197	30.129	30.1795	30.2523	30.0574	30.1283	30.1522	30.133	30.2331	30.0566	30.1368	30.1673	29.9946	29.958	29.9575	30.043	30.1173		0.0521179	0.968957	0.00708818	0.00676499			0.602049	0.699847	-0.0698695	-0.0662351			1.69434	0.259437	0.142684	0.136471			0.536358	0.590547	0.0657263	0.0621964			50	50	31
AT5G61790	1507	CNX1	Calnexin homolog 1	endoplasmic reticulum	P29402	30.1049	30.2099	30.4195	30.4206	30.1871	30.4067	30.4759	30.1475	30.1414	29.9038	29.8857	29.9289	29.6939	30.095	30.0701	30.0441		0.0482178	0.932744	0.0155468	0.0139705			0.0333856	0.959119	0.0108151	0.00972864			1.41535	0.0613202	0.328496	0.292171			1.77384	0.0601781	0.323764	0.294673			29	29	21
AT4G14960	1508	TUBA6	Tubulin alpha-6 chain	cytosol	P29511	26.6634	25.8237	25.6654	25.9329	27.7674	27.4515	27.222	27.5	27.3375	27.8009	27.4248	27.2259	26.3152	27.9555	26.5348	26.8574		2.98152	0.00523077	1.46387	1.17328	+	+	0.664659	0.167517	-0.531517	-0.383819			0.731718	0.0222244	0.569465	0.412403	+		2.86781	0.000213992	-1.42592	-1.13735	+	+	33	2	2
AT1G20010	1509	TUBB5	Tubulin beta-5 chain	cytosol	P29513	30.8944	31.0578	31.0239	30.9492	30.9862	31.0893	31.0062	30.9432	31.3715	31.5078	31.5051	31.4775	31.4433	31.4392	31.4666	31.5505		0.206688	0.885584	0.0249257	0.0237867			0.0824869	0.960277	0.0094142	0.00904132			4.62374	0.0154992	-0.468666	-0.450581	+		4.21712	0.0122173	-0.484178	-0.461644	+		32	32	9
AT5G12250	1510	TUBB6	Tubulin beta-6 chain	cytosol	P29514	26.9692	27.0419	27.0323	26.8649	27.305	27.5591	27.414	27.2468	28.5777	28.8265	28.1155	28.8078	28.7905	28.8221	28.721	28.7583		2.63706	0.145591	0.40415	0.374268			0.529149	0.386481	0.19109	0.163766			5.90565	0	-1.39174	-1.29825	+	+	4.08952	0.000351351	-1.6048	-1.37119	+	+	28	6	6
AT2G29550	1511	TUBB7	Tubulin beta-7 chain	cytosol	P29515	28.1831	27.9236	28.0785	27.4002	28.3984	28.5216	28.242	28.3813	28.7038	29.3434	29.2641	29.2341	29.2236	29.1093	28.9934	29.1398		1.43459	0.122969	0.489469	0.413768			0.0450997	0.925559	-0.019855	-0.0172116			4.19112	0.00329255	-0.73069	-0.680064	+	+	2.80466	0.000158055	-1.24001	-1.01062	+	+	30	8	3
AT4G20890	1513	TUBB9	Tubulin beta-9 chain	cytosol	P29517	27.6019	26.9679	27.2508	26.8203	27.5636	27.1756	27.2096	26.9821	27.3776	26.5895	26.7268	27.1778	27.0704	27.171	27.7149	27.4537		0.129412	0.711982	0.072504	0.059894			0.812418	0.211595	0.384604	0.311215			0.259435	0.372131	-0.1198	-0.100728			0.322163	0.234917	0.192301	0.153454			30	5	5
AT4G39980	1514	DHS1	Phospho-2-dehydro-3-deoxyheptonate aldolase 1, chloroplastic	plastid	P29976	27.0851	27.1593	27.1625	27.0945	27.4159	27.2991	27.2607	27.3741	26.5008	26.8425	26.9313	26.7863	26.8852	26.9228	26.9916	27.0558		2.69574	0.333839	0.212102	0.20379			1.02052	0.356442	0.198594	0.180468			3.4528	0.0350657	0.373608	0.355274	+		2.03571	0.0430692	0.360099	0.328757	+		21	16	16
AT2G24200	1515	PM25	Leucine aminopeptidase 1	cytosol	P30184	29.7884	29.7777	29.8472	29.8452	29.871	30.0194	30.01	29.8528	29.678	29.6143	29.5949	29.7028	29.7128	29.7288	29.7318	29.7277		1.3789	0.510424	0.123708	0.118047			1.61753	0.659228	0.0777583	0.0757914			2.51708	0.134468	0.213056	0.203978			2.73924	0.216009	0.167106	0.162002			42	42	30
AT3G51260	1517	PAD1	Proteasome subunit alpha type-7-A	cytosol,nucleus	P30186	28.8061	28.8042	28.6905	28.8833	29.0046	29.0288	28.8964	29.0917	28.3521	28.4163	28.3544	28.3615	28.5655	28.5917	28.4704	28.6492		1.98708	0.340213	0.209338	0.198078			2.57596	0.342428	0.198156	0.190486			3.66189	0.0220588	0.436142	0.41333	+		4.23626	0.0200748	0.424961	0.407631	+		19	19	7
AT2G41090	1518	CML10	Calmodulin-like protein 10	cytosol	P30187	25.5125	25.9183	25.9677	26.242	26.2919	26.4616	26.4059	26.5596	NaN	NaN	NaN	NaN	NaN	NaN	NaN	25.4639		1.75124	0.108097	0.519617	0.447762			NaN	1	0	NaN			NaN	1	0	NaN			NaN	1	0	NaN			9	9	9
AT2G37180	1519	PIP2-3	Aquaporin PIP2-3;Aquaporin PIP2-3, N-terminally processed	plasma membrane	P30302	NaN	NaN	NaN	NaN	NaN	NaN	NaN	NaN	23.8497	23.5212	23.8027	23.6642	NaN	23.3119	23.9874	23.8207		NaN	1	0	NaN			0.00480896	0.98836	-0.00277408	-0.00232871			NaN	1	0	NaN			NaN	1	0	NaN			3	2	2
AT1G27450	1521	APT1	Adenine phosphoribosyltransferase 1, chloroplastic	plastid	P31166	28.1282	28.2063	28.2013	27.8775	28.1674	28.1875	28.3201	28.3013	28.14	27.9041	27.9499	28.3117	28.3403	28.0193	28.3826	28.2264		0.80903	0.478519	0.140718	0.129505			0.638827	0.428751	0.165717	0.147441			0.00709528	0.987287	0.00190735	0.00174972			0.0798836	0.834489	0.0269065	0.0239931			10	10	10
AT3G08580	1522	AAC1	ADP,ATP carrier protein 1, mitochondrial	mitochondrion	P31167;O49447	31.0182	30.9603	30.9852	30.9676	30.9261	30.9977	31.036	31.045	30.8582	30.9146	30.8946	30.8953	30.9181	30.9241	30.8129	30.7983		0.24966	0.914128	0.0183601	0.0178257			0.326766	0.882071	-0.0272927	-0.0263569			1.73086	0.270159	0.13783	0.13214			2.72773	0.443901	0.0921769	0.0905942			35	35	20
AT1G20440	1523	COR47	Dehydrin COR47	nucleus	P31168	28.8682	28.5666	29.5111	28.917	28.6219	29.7293	29.4864	29.5162	28.0104	28.1449	27.4478	27.19	26.4889	27.8373	27.6498	27.4626		0.551321	0.231466	0.372769	0.283542			0.394839	0.274543	-0.338598	-0.246024			2.6568	0	1.97878	1.42627	+	+	2.25094	0.000311111	1.26742	0.974251	+	+	12	10	8
AT5G15970	1524	KIN2	Stress-induced protein KIN2	cytosol	P31169	26.0882	26.102	26.3685	26.1778	26.3954	26.3477	26.2733	26.7191	25.7777	25.5287	25.8113	25.122	25.5722	25.6568	25.3808	25.8192		1.10833	0.302142	0.249752	0.223467			0.0941676	0.814665	0.0472856	0.0399602			3.07685	0.0023253	0.826645	0.728876	+	+	1.96382	0.00640968	0.624179	0.532757	+	+	6	6	6
AT3G16640	1525	TCTP	Translationally-controlled tumor protein homolog	vacuole	P31265	30.0563	29.9237	30.0565	30.0632	29.8718	29.9231	29.8292	30.1164	29.8825	29.9287	29.9215	29.9436	29.8893	29.881	29.798	29.9031		0.588354	0.618311	-0.0897813	-0.0837626			0.969177	0.768845	-0.0512338	-0.049883			0.445096	0.545425	0.067266	0.0630003			1.57541	0.39771	0.105814	0.102115			15	15	15
AT1G15690	1526	AVP1	Pyrophosphate-energized vacuolar membrane proton pump 1	vacuole	P31414	30.4622	30.4476	30.6762	30.7791	30.5072	30.4251	30.396	30.4485	30.4097	30.4764	30.6957	30.4045	30.2334	30.3811	30.4839	30.4295		0.872964	0.46508	-0.147045	-0.135538			0.627578	0.546885	-0.114603	-0.105432			0.481494	0.570086	0.0622435	0.0587908			0.389492	0.466993	0.0946851	0.0855781			26	26	26
AT5G05730	1528	ASA1	Anthranilate synthase alpha subunit 1, chloroplastic	plastid	P32068	25.8047	25.9125	25.8256	25.8126	25.9509	26.2152	26.2753	25.8474	26.5979	26.501	26.1619	26.3486	26.5176	26.4218	26.4747	26.5267		1.15742	0.320484	0.233391	0.211055			0.365642	0.660921	0.0828576	0.0754527			2.10293	0.0301415	-0.412968	-0.37352	+		2.91053	0.00765542	-0.563501	-0.51303	+	+	17	17	15
AT2G29690	1529	ASA2	Anthranilate synthase alpha subunit 2, chloroplastic	plastid	P32069	25.8457	NaN	25.6894	25.819	26.0603	25.8611	25.8764	25.9168	25.0315	26.0854	26.0697	25.9061	26.0401	26.2454	25.9249	26.3309		1.06932	0.468423	0.143948	0.134878			0.64947	0.23785	0.362161	0.285788			1.03248	0.156967	-0.206675	-0.187293			0.0129016	0.93913	0.0115379	0.00888087			11	10	9
AT5G23300	1530	PYRD	Dihydroorotate dehydrogenase (quinone), mitochondrial	mitochondrion	P32746	26.0125	26.34	26.4417	26.44	25.9708	26.2819	26.374	26.2671	25.5903	25.9999	25.8999	26.2223	26.1034	26.0984	26.0022	26.1602		0.260537	0.652574	-0.0850868	-0.0750328			0.562869	0.438256	0.162947	0.143535			0.686006	0.300808	0.13244	0.121125			1.21017	0.0438785	0.380474	0.32634	+		6	6	6
AT3G10410	1531	SCPL49	Serine carboxypeptidase-like 49	vacuole	P32826	25.9088	25.8978	26.0653	25.7308	25.8228	26.0829	26.1801	26.17	24.5163	25.2797	25.1914	25.0901	24.4447	25.0472	24.8554	24.7672		0.743614	0.438978	0.16327	0.14739			0.52026	0.329561	-0.240726	-0.198434			3.84487	0	1.28528	1.11686	+	+	2.50453	0.00119243	0.881286	0.743588	+	+	11	11	11
AT3G44310	1532	NIT1	Nitrilase 1	cytosol	P32961	29.8753	29.8277	29.8999	30.1948	29.7663	29.8884	29.8346	29.9163	29.9582	29.8822	29.9354	30.1559	30.2412	29.7739	29.9603	29.9989		0.501382	0.596406	-0.0980525	-0.0899988			0.032338	0.959846	0.0106244	0.00954452			0.675544	0.278301	-0.142172	-0.129064			0.122171	0.791592	-0.0334954	-0.030383			20	20	14
AT3G44300	1533	NIT2	Nitrilase 2	plasma membrane	P32962	26.5885	26.5926	26.4684	26.6991	NaN	26.3172	25.7519	26.1717	NaN	NaN	NaN	NaN	NaN	NaN	NaN	25.2866		1.68075	0.114384	-0.506883	-0.43986			NaN	1	0	NaN			NaN	1	0	NaN			NaN	1	0	NaN			13	8	7
AT2G14610	1534		Pathogenesis-related protein 1	extracellular	P33154	29.444	29.7367	28.4229	29.1681	29.6271	29.7366	29.8988	30.879	NaN	NaN	NaN	NaN	NaN	26.5247	NaN	26.7816		1.09194	0.0537063	0.842445	0.600921			NaN	1	0	NaN			NaN	1	0	NaN			NaN	1	0	NaN			6	6	6
AT3G57260	1535	BG2	Glucan endo-1,3-beta-glucosidase, acidic isoform	extracellular	P33157	29.6661	29.8296	29.6951	29.6384	30.1598	30.2832	29.9924	30.0725	27.1064	26.7549	26.961	27.4049	28.1665	28.187	28.0474	28.0399		2.84808	0.133716	0.419673	0.390271			3.51095	0.0393846	1.0534	0.922428	+		6.81662	0	2.01675	1.879	+	+	5.79766	0	2.65047	2.31879	+	+	14	14	14
AT1G24360	1536		3-oxoacyl-[acyl-carrier-protein] reductase, chloroplastic	plastid	P33207	28.0665	28.1307	28.0005	28.0952	28.2235	28.2527	28.27	28.1364	28.4269	28.288	28.2605	28.3864	28.5313	28.477	28.4221	28.3832		1.96462	0.454848	0.147449	0.141708			1.16196	0.540871	0.112936	0.107452			2.7394	0.111947	-0.232749	-0.222966			2.83873	0.0901901	-0.267263	-0.254979			18	18	18
AT5G42790	1537	PAF1	Proteasome subunit alpha type-1-A	cytosol,nucleus	P34066	28.0683	27.9591	28.0574	28.4156	28.1765	28.1723	28.0684	28.1198	27.5686	27.4841	27.7434	27.2991	27.6737	27.6238	27.5413	27.5671		0.0304774	0.962605	0.00914192	0.00828749			0.343412	0.681796	0.0776939	0.0708266			5.01671	0.00939302	0.532757	0.512737	+	+	2.34968	0.00659041	0.601309	0.529304	+	+	18	18	6
AT1G22780	1538	RPS18A	40S ribosomal protein S18	cytosol	P34788	30.63	30.6071	30.5065	30.5839	30.5058	30.7569	30.7507	30.8154	29.9499	30.4086	30.2248	29.9445	30.3157	30.1979	30.3403	30.198		0.853326	0.514691	0.125335	0.116725			0.503024	0.51054	0.131027	0.117066			2.88452	0.0222352	0.444233	0.411915	+		2.08336	0.0208776	0.449926	0.40308	+		18	18	18
AT4G38740	1540	CYP18-3	Peptidyl-prolyl cis-trans isomerase CYP18-3	cytosol	P34790	29.1596	28.8073	29.1735	29.4004	29.4793	29.3297	29.072	29.6325	29.5515	29.539	29.8264	29.6339	30.2691	30.1599	30.0519	30.2252		0.688568	0.326002	0.243179	0.207667			3.24168	0.121	0.538785	0.498224			3.09737	0.00301291	-0.798145	-0.70735	+	+	1.94884	0.0149308	-0.50254	-0.441109	+		10	10	5
AT3G62030	1541	CYP20-3	Peptidyl-prolyl cis-trans isomerase CYP20-3, chloroplastic	plastid	P34791	31.3113	31.2834	31.0467	31.1523	31.2971	31.2202	31.414	31.3352	31.064	31.0538	30.9765	31.2418	31.0286	31.1153	31.1769	31.0996		0.800336	0.533028	0.118188	0.110109			0.123332	0.912551	0.0210509	0.0197878			2.23859	0.138255	0.211551	0.201375			0.662108	0.383313	0.114414	0.105636			17	17	17
AT5G42740	1542	PGIC	Glucose-6-phosphate isomerase, cytosolic	cytosol	P34795	27.7272	27.9019	27.8021	27.8466	27.767	27.9174	27.8864	27.6424	27.7141	27.7062	27.7549	27.7307	27.7747	27.6397	27.7387	27.6594		0.0799854	0.926952	-0.0161371	-0.0150429			0.287965	0.899314	-0.0233703	-0.0226059			0.689349	0.40012	0.100199	0.0936096			1.28365	0.448383	0.0929661	0.0895234			27	27	27
AT2G18620	1543	GGPPS1	Heterodimeric geranylgeranyl pyrophosphate synthase large subunit 1, chloroplastic	plastid	P34802;Q9ZU77	27.3772	27.5797	27.5634	27.2293	27.684	27.6892	27.7708	27.6245	26.4083	26.4299	26.8223	26.6277	26.7642	26.2533	26.5499	26.4956		1.55159	0.286055	0.254722	0.23402			0.15043	0.771257	-0.0562816	-0.0492459			4.42261	0	1.17638	1.06059	+	+	3.29629	0.00103311	0.86538	0.767358	+	+	14	14	12
AT1G14980	1545	CPN10	10 kDa chaperonin	mitochondrion	P34893	26.6075	26.1318	26.1282	25.464	26.5218	25.5617	26.2823	26.8075	26.3828	26.9307	27.1012	26.3885	26.6698	26.7913	26.8939	26.9446		0.240138	0.417917	0.210433	0.155271			0.261297	0.552297	0.124104	0.103856			1.00118	0.0211615	-0.531559	-0.417473	+		1.07324	0.0108335	-0.617888	-0.475579	+		6	6	6
AT2G37040	1547	PAL1	Phenylalanine ammonia-lyase 1	cytosol	P35510	25.0523	25.184	25.1454	25.1171	24.9111	24.7983	NaN	24.5097	NaN	NaN	NaN	NaN	NaN	NaN	NaN	NaN		1.83477	0.167758	-0.385022	-0.348353			NaN	1	0	NaN			NaN	1	0	NaN			NaN	1	0	NaN			19	8	7
AT3G26618	1548	ERF1-3	Eukaryotic peptide chain release factor subunit 1-3	cytosol	P35614	26.6089	26.5332	26.6608	26.4701	26.4546	26.5495	26.4551	26.4003	26.2695	26.5685	26.3556	26.3164	26.2225	26.2177	26.3403	26.3906		1.02388	0.570441	-0.103388	-0.0982647			0.488981	0.64745	-0.0847082	-0.0785123			1.75074	0.198128	0.172108	0.163419			1.29629	0.187258	0.190788	0.176946			11	11	2
AT3G27830	1549	RPL12	Chloroplast ribosome, large subunit	plastid	P36212;P36210	31.1512	31.1455	31.1779	31.1971	30.2675	30.4679	30.3306	30.6258	31.124	31.4512	31.4673	31.1476	31.128	30.9692	31.0007	31.1031		4.04857	0.03344	-0.74495	-0.689504	+		1.29887	0.300571	-0.247253	-0.224531			3.40589	0.00604426	-0.627285	-0.576349	+	+	0.660353	0.336851	-0.129588	-0.118419			18	18	18
AT1G50200	1550	ALATS	Alanine--tRNA ligase	mitochondrion	P36428	29.7107	29.6524	29.7714	29.6536	29.5467	29.6237	29.5382	29.5835	29.7396	28.9359	29.5676	29.7364	29.7307	29.8003	29.7769	29.7239		1.94757	0.504776	-0.123967	-0.119847			0.660271	0.305149	0.263068	0.220787			3.33606	0.167307	-0.184895	-0.180063			0.475488	0.20161	0.20214	0.169481			63	63	63
AT5G03940	1551	cpSRP54	Signal recognition particle 54 kDa protein, chloroplastic	plastid	P37107	30.1875	30.1998	30.2195	30.203	30.0146	30.0701	30.1021	29.9841	30.1964	30.2408	30.2455	29.9814	29.991	30.1126	30.0402	30.0757		2.94878	0.417526	-0.159711	-0.155449			0.818992	0.551517	-0.111121	-0.104078			0.122197	0.911496	-0.012146	-0.0117111			0.23417	0.765691	0.0364437	0.0342881			42	42	42
AT5G17230	1552	PSY1	Phytoene synthase, chloroplastic	plastid	P37271	23.2666	24.8843	24.4984	24.2559	NaN	24.7014	24.6565	24.2299	23.8801	NaN	NaN	NaN	NaN	NaN	NaN	23.1269		0.292552	0.320709	0.303009	0.212308			NaN	1	0	NaN			NaN	1	0	NaN			NaN	1	0	NaN			10	10	10
AT5G26000	1553	TGG1	Myrosinase 1	vacuole	P37702	31.5163	31.7634	31.606	31.6399	31.5413	31.9303	31.9037	31.3819	32.3198	32.3766	32.3579	32.6437	32.4468	32.6483	32.5653	32.5677		0.152917	0.753038	0.0579071	0.0505796			0.770977	0.496104	0.132495	0.122132			3.06129	0.00194156	-0.867699	-0.759967	+	+	3.92731	0.00122388	-0.793111	-0.727653	+	+	37	37	36
AT3G21110	1554	PUR7	Phosphoribosylaminoimidazole-succinocarboxamide synthase, chloroplastic	plastid	P38025	24.4461	24.5001	24.4825	24.435	24.8272	24.6269	24.6676	24.5118	24.7148	24.5397	24.7182	NaN	24.9376	24.9149	24.7421	24.7188		1.54791	0.369893	0.192446	0.180364			1.0173	0.407317	0.170819	0.157658			1.01229	0.212372	-0.16999	-0.156446			1.83057	0.180433	-0.191617	-0.182055			13	13	13
AT3G22400	1555	LOX2	Lipoxygenase 2, chloroplastic	cytosol;plastid	P38418;Q9LUW0	31.8553	32.0003	31.8362	31.789	32.4406	32.5573	32.7055	32.4559	32.2932	31.7342	31.8301	32.8294	32.6186	33.0384	32.8919	32.7558		3.92142	0.0497846	0.6696	0.622228	+		1.30571	0.118235	0.654407	0.516674			1.40929	0.0806208	-0.286326	-0.258232			0.550125	0.102941	-0.301519	-0.240255			90	90	90
AT4G21710	1556	NRPB2	DNA-directed RNA polymerase II subunit 2	nucleus	P38420	26.837	26.8137	26.8467	26.7759	26.8498	26.8412	26.7834	26.6324	27.2626	27.1571	27.2332	26.9457	26.8374	26.7675	27.0539	26.9063		0.337351	0.808061	-0.0416179	-0.0395338			1.47488	0.287107	-0.258355	-0.236132			0.702785	0.351985	-0.114551	-0.106143			2.39786	0.0526078	-0.331287	-0.308683			33	33	33
AT2G07050	1558	CAS1	Cycloartenol synthase	cytosol;cytosol,peroxisome	P38605;REV__Q94BP7;Q1G1A4	26.9762	27.0525	26.9461	26.1175	26.9056	26.7758	26.6099	26.8959	28.2052	28.2986	28.2116	28.1679	27.7844	27.9043	28.0142	27.8192		0.0356257	0.90675	0.0237379	0.0192953			2.95781	0.20389	-0.340277	-0.321569			4.8199	0.000351275	-1.08374	-0.998054	+	+	3.21357	0.000235294	-1.44775	-1.18531	+	+	14	14	14
AT3G53020	1559	RPL24B	60S ribosomal protein L24-2	cytosol	P38666	29.5755	29.2542	29.3794	29.272	29.4121	29.2803	29.4369	29.5374	28.8948	29.1028	28.9647	28.8318	29.1055	28.9248	28.9978	28.939		0.202315	0.792244	0.0464025	0.0425396			0.247503	0.812567	0.0432682	0.0403928			3.14281	0.0245381	0.424865	0.398189	+		2.38182	0.0245106	0.421731	0.385514	+		14	14	4
AT4G09320	1560	NDK1	Nucleoside diphosphate kinase 1	cytosol	P39207	31.0775	30.4653	30.2857	30.431	30.5743	30.4484	30.7592	31.0742	30.2135	30.1326	30.0744	30.1664	30.3147	30.3427	30.3475	30.1271		0.278688	0.497283	0.149143	0.122065			1.19492	0.478566	0.136264	0.128542			1.59549	0.029275	0.431027	0.376192	+		1.24572	0.032091	0.418149	0.355063	+		17	17	17
AT3G55120	1563	CHI1	Chalcone--flavonone isomerase 1	plastid	P41088	28.8553	28.9593	28.8718	28.8609	26.6403	27.4876	27.7193	27.926	24.8536	24.7387	NaN	24.8347	25.009	25.1835	24.6762	23.1817		2.65135	0.00453333	-1.4435	-1.12483	+	+	0.2169	0.342558	-0.296401	-0.192432			2.8056	0	2.93071	1.90773	+	+	8.68679	0	4.07781	3.91552	+	+	14	14	14
AT3G49010	1564	RPL13B	60S ribosomal protein L13-1	cytosol	P41127	30.5957	30.753	30.5962	30.5765	30.4965	30.5865	30.5419	30.6652	30.1463	29.9567	30.0738	29.9096	30.3014	30.1151	30.0242	30.0715		0.480725	0.733407	-0.0578256	-0.0548301			0.623344	0.568385	0.106458	0.0984582			3.12826	0.0217077	0.44448	0.415196	+		3.96788	0.00479675	0.608764	0.57005	+	+	24	24	13
AT3G13920	1565	TIF4A-1	Eukaryotic initiation factor 4A-1	cytosol	P41376	31.571	31.6636	31.6926	31.5914	31.4194	31.386	31.3029	31.2713	31.3611	31.4452	31.5092	31.3567	31.337	31.285	31.161	31.4631		3.13112	0.242035	-0.284744	-0.272449			0.716531	0.566214	-0.106494	-0.0992982			0.182095	0.756955	0.0333443	0.0311186			2.40518	0.147096	0.211595	0.202172			41	41	10
AT1G54270	1566	TIF4A-2	Eukaryotic initiation factor 4A-2	cytosol	P41377	27.8404	28.0379	28.2002	27.8894	28.2333	28.0961	28.1516	28.1942	28.0309	28.1244	27.9415	27.9759	27.913	27.6671	27.7618	27.7913		1.06374	0.403184	0.176801	0.162758			1.96563	0.305071	-0.234886	-0.220651			3.22695	0.0325834	0.385514	0.364166	+		0.106852	0.834719	-0.0261736	-0.0240039			39	9	9
AT1G54290	1567	At5g54760	Protein translation factor SUI1 homolog 2;Protein translation factor SUI1 homolog 1	cytosol	Q9FFV1;Q94JV4;P41568;Q9FFT6	26.8246	26.4828	26.3695	26.6427	26.1594	26.2438	26.2559	26.216	26.8417	26.6695	26.1352	26.2308	26.1952	26.4946	26.1475	26.2649		1.92696	0.179018	-0.361131	-0.327928			0.469306	0.386917	-0.193741	-0.163262			0.298	0.60801	-0.0567961	-0.0525973			0.225838	0.436424	0.110593	0.0924069			6	6	6
AT5G20010	1568	RAN3;RAN2;RAN1	GTP-binding nuclear protein Ran-3;GTP-binding nuclear protein Ran-2;GTP-binding nuclear protein Ran-1	cytosol;cytosol,plasma membrane;nucleus	Q8H156;P41917;P41916	29.7214	29.4116	29.5879	29.4548	29.4739	29.3942	29.4636	29.4207	29.1439	29.0992	29.1553	29.4884	29.4184	29.311	29.2846	29.2047		0.710821	0.569876	-0.105803	-0.0986537			0.358362	0.661174	0.0830016	0.0754581			1.49837	0.28304	0.133416	0.127319			1.52416	0.0641875	0.322221	0.289296			16	16	16
AT4G09000	1573	GRF1	14-3-3-like protein GF14 chi	cytosol	P42643	30.1234	30.1654	30.2242	30.2605	30.1676	30.2483	30.1851	30.2538	30.1304	30.1489	30.2541	30.3251	30.3959	30.2675	30.2621	30.3307		0.216402	0.9057	0.0203214	0.0195865			0.908563	0.585521	0.099472	0.0942388			1.40341	0.388209	-0.100383	-0.0966813			0.14704	0.860412	-0.0212326	-0.0201257			25	25	14
AT5G38480	1574	GRF3	14-3-3-like protein GF14 psi	cytosol	P42644	30.3464	30.4274	30.3729	30.6875	30.5098	30.5848	30.3513	30.677	29.8411	29.9743	29.9756	30.1242	30.1639	30.0531	30.1025	30.086		0.288794	0.690573	0.072185	0.0653744			1.01408	0.516048	0.122559	0.115369			2.97979	0.0242293	0.42934	0.400244	+		2.58178	0.0154265	0.479713	0.437206	+		21	15	13
AT5G16050	1575	GRF5	14-3-3-like protein GF14 upsilon	cytosol	P42645	29.2481	29.1727	29.273	29.284	29.2601	29.355	29.3245	29.5116	29.2141	29.2266	29.2109	29.0959	29.4749	29.3577	29.3811	29.3858		1.03763	0.52776	0.118315	0.111725			2.75114	0.322282	0.212968	0.20479			0.255948	0.730269	-0.0370851	-0.0350093			0.709666	0.630855	0.0575681	0.0553813			20	12	9
AT5G42080	1576	DRP1A	Dynamin-related protein 1A	cytosol	P42697	27.6826	27.5306	27.7093	27.6094	27.6342	27.6408	27.5456	27.3506	27.913	27.7257	27.8289	27.7535	27.6972	27.7806	27.8564	27.9043		0.529789	0.618849	-0.0901694	-0.0835946			0.0241426	0.980212	0.00436974	0.00411541			1.77252	0.0896036	-0.266816	-0.246728			1.60002	0.214509	-0.172277	-0.162817			45	45	41
AT1G20340	1578	DRT112	Plastocyanin major isoform, chloroplastic	plastid	P42699	28.514	28.8642	28.6119	28.2687	28.4037	28.7325	28.7794	29.2049	27.9676	27.8539	27.8695	28.1292	27.8586	28.6354	28.1733	28.6062		0.475212	0.371047	0.215411	0.178698			0.942586	0.219775	0.363303	0.30361			0.949446	0.0308116	0.461773	0.369901	+		2.34134	0.00632584	0.609664	0.535504	+	+	3	3	3
AT2G15500	1579	PAB2	Polyadenylate-binding protein 2	cytosol;nucleus	P42731;Q9ZQG2	27.626	27.6962	27.7768	27.6773	27.5057	27.5032	27.5316	27.6064	27.3514	27.3857	27.3198	27.1635	27.1956	27.2647	27.3376	27.3471		2.13981	0.426646	-0.157389	-0.151408			0.11574	0.922868	-0.018837	-0.0177624			2.95959	0.0948214	0.250473	0.240195			3.26414	0.0287213	0.389025	0.367622	+		30	27	27
AT5G14320	1580	RPS13	Chloroplast ribosome, small subunit	plastid	P42732	28.5749	28.0801	28.0533	28.2678	27.834	27.3242	27.843	27.7813	28.2238	28.5503	28.5491	28.5235	28.369	28.3826	28.3368	28.2889		1.7132	0.0984122	-0.548372	-0.467468			0.691827	0.538655	-0.117359	-0.108444			2.66922	0.00602521	-0.648707	-0.575976	+	+	0.740848	0.164437	-0.217694	-0.190275			16	16	16
AT5G23740	1581	RPS11C	40S ribosomal protein S11-3	cytosol	P42733	28.0926	27.4289	27.4485	27.9764	27.9614	28.3727	28.1995	27.5849	24.4895	27.1492	26.6698	26.9754	26.961	26.3796	NaN	27.1072		0.562295	0.28286	0.293023	0.235663			0.266733	0.242261	0.494958	0.282019			2.16304	0.000455206	1.2137	0.952382	+	+	1.15644	0.000805031	1.41563	0.861924	+	+	16	8	8
AT4G39330	1582	CAD9	Probable cinnamyl alcohol dehydrogenase 9	cytosol	P42734	27.6566	27.1146	27.2751	27.3485	27.2189	27.1967	27.0363	27.4849	27.5557	27.6154	27.7434	27.6682	27.9008	27.6823	27.4812	27.7266		0.332326	0.566805	-0.114478	-0.0998205			0.219294	0.776378	0.0520306	0.047518			1.97376	0.0223203	-0.463509	-0.411364	+		1.31201	0.081086	-0.297	-0.26507			22	22	22
AT5G14740	1583	BCA2	Beta carbonic anhydrase 2, chloroplastic	plastid	P42737	31.4089	31.3986	31.3567	31.5077	31.358	31.2345	31.3763	31.5442	31.6837	31.6389	31.583	31.8043	31.8348	31.6251	31.6411	31.6559		0.223851	0.820806	-0.0397172	-0.0370766			0.0613953	0.953975	0.011755	0.011008			2.08472	0.0633948	-0.310995	-0.287884			2.41655	0.098274	-0.259522	-0.245561			33	20	20
AT3G29200	1584	CM1	Chorismate mutase 1, chloroplastic	plastid	P42738	25.0472	25.2586	24.8992	25.7548	25.0052	25.1356	25.4447	25.1272	NaN	NaN	NaN	NaN	NaN	NaN	NaN	NaN		0.109361	0.751565	-0.0618024	-0.0511199			NaN	1	0	NaN			NaN	1	0	NaN			NaN	1	0	NaN			10	10	10
AT3G60820	1585	PBF1	Proteasome subunit beta type-1	cytosol,nucleus	P42742	28.5266	28.3937	28.4572	28.3981	28.4157	28.4376	28.3995	28.4907	28.1118	28.3678	28.1598	28.1001	28.19	28.2023	27.9202	28.2192		0.0782775	0.964542	-0.00803137	-0.00774529			0.2197	0.77672	-0.0519133	-0.0474266			2.19661	0.0658485	0.302927	0.282084			2.00549	0.101154	0.259045	0.242173			9	9	9
AT3G50970	1587	XERO2	Dehydrin Xero 2	cytosol	P42758	25.6765	26.0086	26.349	26.6078	25.7594	NaN	25.6246	25.4616	NaN	NaN	NaN	NaN	NaN	NaN	NaN	NaN		1.08972	0.114826	-0.545311	-0.436112			NaN	1	0	NaN			NaN	1	0	NaN			NaN	1	0	NaN			5	5	5
AT1G20450	1588	ERD10	Dehydrin ERD10	cytosol,plasma membrane	P42759	28.6632	28.2678	28.7653	28.6395	28.4391	28.8205	29.1004	29.0722	26.795	26.9406	26.714	26.9889	26.7484	27.4943	27.5936	27.4478		0.710022	0.291814	0.27407	0.230716			1.19459	0.167627	0.461441	0.383415			3.1027	0	1.53699	1.23293	+	+	5.02179	0.000509804	1.72436	1.53124	+	+	15	15	13
AT1G02930	1589	GSTF6	Glutathione S-transferase F6	cytosol	P42760	29.7416	29.9843	29.8956	30.076	29.8958	30.0712	30.1628	29.9073	27.4706	27.0281	27.142	27.517	27.6943	28.2197	27.8085	27.877		0.38497	0.644115	0.0849328	0.0774662			1.99197	0.118375	0.610417	0.523809			5.44954	0	2.10943	1.86607	+	+	5.83638	0	2.63492	2.31119	+	+	21	19	9
AT2G30870	1590	GSTF10	Glutathione S-transferase F10	cytosol	P42761	28.3899	28.529	28.4508	28.1734	28.6398	28.6257	28.4682	28.5471	28.8712	28.7063	28.7394	28.8307	28.9982	29.0646	28.7549	28.9449		1.1214	0.388487	0.184445	0.169842			1.03335	0.439907	0.153717	0.142739			2.51403	0.0392068	-0.370429	-0.343788	+		2.47529	0.0282714	-0.401157	-0.369572	+		23	21	21
AT5G51070	1591	CLPD	Chaperone protein ClpD, chloroplastic	plastid	P42762	28.439	28.4119	28.2165	28.3558	27.8602	27.6594	27.8715	27.8052	27.115	26.4077	26.7928	27.9119	28.2878	28.3538	28.4379	27.8395		3.69312	0.0707793	-0.556719	-0.52052			1.83125	0.0488889	1.17294	0.871159	+		1.6349	0.0292634	-0.430719	-0.37707	+		2.15569	0.000320917	1.29894	0.981509	+	+	38	36	36
AT1G76180	1592	ERD14	Dehydrin ERD14	cytosol	P42763	26.3061	26.7939	27.0919	27.1504	27.2342	27.2993	27.756	27.4795	28.1715	27.9913	27.8841	27.9483	28.14	28.153	28.4624	28.3819		1.44291	0.0842051	0.606692	0.495033			1.50557	0.26043	0.285521	0.259088			2.98472	0.00227957	-0.842079	-0.737198	+	+	2.916	0.000306011	-1.16325	-0.967285	+	+	12	10	10
AT3G54660	1593	EMB2360	Glutathione reductase, chloroplastic	plastid	P42770	28.6034	28.4922	28.5726	28.4254	28.4991	28.5684	28.5282	28.4075	28.4129	28.5897	28.521	28.4926	28.294	28.3284	28.3227	28.4576		0.16548	0.895271	-0.0226202	-0.0214863			1.60301	0.434203	-0.153349	-0.145821			1.62249	0.243102	0.15013	0.142987			0.134683	0.871334	0.0194011	0.0184009			23	23	23
AT3G05590	1594	RPL18B	60S ribosomal protein L18-2	cytosol	P42791;O22254	30.5931	30.5381	30.4964	30.837	30.717	30.4417	30.3299	30.6725	30.2733	30.3715	30.2745	30.4185	30.3665	30.4673	30.3453	30.2915		0.259414	0.682129	-0.0758467	-0.0677273			0.264449	0.855383	0.0332074	0.0315769			0.874127	0.211342	0.172624	0.156994			1.80466	0.0856588	0.281678	0.259749			20	20	9
AT2G42740	1595	RPL11B;RPL11A	60S ribosomal protein L11-2;60S ribosomal protein L11-1	cytosol	P42794;P42795	30.5059	30.3643	30.3528	30.5939	30.4869	30.4467	30.4608	30.4716	30.0907	30.1349	29.9893	29.9959	30.1762	29.9647	29.9421	29.9268		0.0750527	0.946584	0.0122833	0.0116018			0.308743	0.77791	-0.0502605	-0.0470354			3.64871	0.0172743	0.464063	0.438188	+		2.96901	0.026634	0.401519	0.375845	+		19	19	19
AT3G22300	1596	RPS10	40S ribosomal protein S10, mitochondrial	mitochondrion	P42797	NaN	27.4756	NaN	27.6217	27.1294	27.0428	NaN	26.8167	NaN	NaN	NaN	NaN	NaN	NaN	NaN	NaN		NaN	1	0	NaN			NaN	1	0	NaN			NaN	1	0	NaN			NaN	1	0	NaN			2	2	2
AT1G07770	1597	RPS15AA	40S ribosomal protein S15a-1	cytosol	P42798;O80646	29.2243	28.9581	28.4742	28.4451	28.9662	28.6384	28.9889	29.2755	28.7437	28.9385	28.7015	28.6229	28.9917	28.9461	28.891	28.6446		0.359045	0.417984	0.191806	0.155858			0.525793	0.546184	0.116706	0.105863			0.26919	0.430792	0.0989189	0.0859034			0.0410026	0.861607	0.023819	0.0198189			12	12	4
AT5G63570	1598	GSA1	Glutamate-1-semialdehyde 2,1-aminomutase 1, chloroplastic	plastid	P42799	30.6717	30.2524	30.1031	30.3568	30.5178	30.1106	30.0081	30.8375	30.1333	30.219	30.0024	30.0129	30.8979	30.8232	30.2159	30.2126		0.0343667	0.912406	0.0224996	0.018353			1.21024	0.167934	0.445495	0.373042			0.258756	0.267294	-0.168919	-0.133262			0.997365	0.118478	0.254076	0.224638			25	25	14
AT4G39800	1599	IPS1	Inositol-3-phosphate synthase isozyme 1	cytosol	P42801	27.7494	28.2306	27.9669	28.1389	27.0875	27.1773	27.2745	26.72	24.8463	24.3303	23.6757	24.0872	23.3358	24.2597	23.8469	24.2845		2.99514	0.0156491	-0.95662	-0.824046	+		0.403928	0.299718	-0.303174	-0.227843			4.7679	0	3.13312	2.49975	+	+	5.1198	0	3.78657	2.98989	+	+	30	30	12
AT1G09940	1600	HEMA1	Glutamyl-tRNA reductase 1, chloroplastic	plastid	P42804;P49294;Q9SJX1	26.8464	27.0206	26.7165	26.8979	26.8387	26.7358	26.795	26.9369	25.9748	26.3188	25.6619	26.1713	25.8505	25.9348	25.9171	25.7647		0.232604	0.801576	-0.0437489	-0.0406624			0.515416	0.438297	-0.164895	-0.143747			5.53973	0.000429224	0.959819	0.907815	+	+	2.77879	0.00122024	0.838673	0.725925	+	+	19	19	19
AT5G22060	1602	ATJ2	Chaperone protein dnaJ 2	cytosol	P42825	27.5533	27.7816	27.6585	27.6761	27.4292	27.489	27.5401	27.6118	26.0466	26.4058	26.5169	26.704	26.6851	26.6913	26.601	26.8148		1.31393	0.455101	-0.14987	-0.141293			0.990151	0.277538	0.279744	0.244279			5.07697	0.00170169	0.819447	0.774053	+	+	3.85351	0.000188406	1.24906	1.0899	+	+	16	7	7
AT3G53420	1606	PIP2-1	Aquaporin PIP2-1;Aquaporin PIP2-1, N-terminally processed	plasma membrane	P43286	27.8518	27.7395	27.9337	28.0243	27.7327	27.8635	27.7305	27.9039	30.3834	30.0711	30.1567	30.2855	30.1646	29.9993	30.1642	30.2258		0.4809	0.656571	-0.0796852	-0.0741078			0.457028	0.647049	-0.0856819	-0.0790142			7.46347	0	-2.33083	-2.1865	+	+	6.61587	0	-2.33683	-2.14034	+	+	7	7	4
AT2G37170	1607	PIP2-2	Aquaporin PIP2-2;Aquaporin PIP2-2, N-terminally processed	plasma membrane	P43287	NaN	NaN	23.8245	24.213	NaN	24.3352	NaN	23.9374	27.0568	26.5894	26.7007	27.095	27.1999	27.1374	27.2517	27.2582		NaN	1	0	NaN			1.45349	0.210623	0.351351	0.311001			NaN	1	0	NaN			NaN	1	0	NaN			5	3	3
AT1G10940	1609	SRK2A	Serine/threonine-protein kinase SRK2A	cytosol	P43291;O64812	25.6581	26.1004	26.003	25.9568	25.9812	26.4195	26.2232	26.3292	25.6441	25.4957	25.7481	25.4602	25.9614	25.8495	25.8417	25.8665		1.21327	0.241147	0.308728	0.272176			2.1699	0.249469	0.292712	0.272961			1.96348	0.0464413	0.358556	0.326378	+		1.58734	0.0535145	0.34254	0.306823			14	14	5
AT5G08590	1610	SRK2G	Serine/threonine-protein kinase SRK2G	nucleus	P43292	NaN	25.5235	24.6066	25.6724	25.9165	25.6379	25.5991	25.7546	25.311	NaN	NaN	NaN	25.1524	25.1658	NaN	NaN		0.755737	0.163101	0.45952	0.355862			NaN	1	0	NaN			NaN	1	0	NaN			NaN	1	0	NaN			11	9	6
AT4G39090	1612	RD19A	Cysteine proteinase RD19a	nucleus,vacuole	P43296	25.225	25.6038	25.0829	25.7797	25.6959	25.3274	25.7942	25.3307	NaN	NaN	NaN	NaN	NaN	NaN	NaN	NaN		0.226582	0.580527	0.114182	0.0949447			NaN	1	0	NaN			NaN	1	0	NaN			NaN	1	0	NaN			7	7	6
AT1G47128	1613	RD21A	Cysteine proteinase RD21a	extracellular	P43297	27.7932	28.2083	28.3353	28.5262	28.2671	28.313	28.5183	28.1545	28.363	27.714	27.8611	28.4231	28.1322	28.0654	28.2182	28.2889		0.226664	0.620938	0.0974612	0.0830946			0.18196	0.672224	0.0858989	0.072527			0.744036	0.288147	0.137038	0.125678			0.211755	0.40034	0.125476	0.101514			10	10	10
AT1G24650	1614	TMK1	Probable receptor protein kinase TMK1	plasma membrane	P43298;Q9FYK0	24.8585	NaN	24.9351	24.8977	24.5943	24.6546	24.3171	24.6106	25.7068	25.9974	25.6884	25.5548	24.9247	25.1452	25.0465	24.94		1.90242	0.186971	-0.352927	-0.322995			3.30118	0.0664127	-0.722795	-0.653245			2.6478	0.0185798	-0.469909	-0.430171	+		3.1785	0.0011981	-0.839777	-0.755296	+	+	8	7	7
AT4G02060	1615	MCM7	DNA replication licensing factor MCM7	nucleus	P43299	24.0503	24.2011	NaN	24.2215	NaN	24.2573	23.9953	NaN	NaN	NaN	NaN	NaN	NaN	NaN	NaN	NaN		NaN	1	0	NaN			NaN	1	0	NaN			NaN	1	0	NaN			NaN	1	0	NaN			6	6	6
AT1G09760	1616		U2 small nuclear ribonucleoprotein A	nucleus	P43333	26.2882	26.2794	26.489	26.3138	26.4387	26.3664	26.3083	26.4944	25.699	25.7556	25.9182	25.6494	25.8425	26.0281	25.7688	25.8904		0.409788	0.729833	0.0593791	0.055808			0.786453	0.508817	0.126902	0.117508			3.57623	0.0113601	0.519504	0.486367	+		3.59327	0.00559231	0.587027	0.545341	+	+	15	15	15
AT3G61140	1617	CSN1	COP9 signalosome complex subunit 1	cytosol,nucleus	P45432	24.4797	24.8958	24.6065	24.7697	24.5212	24.5683	24.6843	24.4428	25.0186	24.704	24.7759	24.6707	24.7868	24.9105	24.9961	25.146		0.607585	0.499474	-0.133803	-0.121166			0.757136	0.419008	0.167572	0.15111			2.37156	0.0304026	-0.405736	-0.371952	+		0.377399	0.433512	-0.104361	-0.0931457			11	11	11
AT2G21160	1618		Translocon-associated protein subunit alpha	endoplasmic reticulum	P45434	28.1272	28.0584	28.1575	27.7429	28.0601	28.1936	28.0849	28.0559	27.7019	27.4114	27.7042	27.7522	27.7627	28.0528	27.8023	27.6411		0.325992	0.67177	0.0770917	0.0700524			0.723219	0.411683	0.172294	0.154338			1.66218	0.0794393	0.283874	0.259891			1.66596	0.0393166	0.379076	0.33757	+		8	8	8
AT3G53260	1619	PAL2	Phenylalanine ammonia-lyase 2	cytosol	P45724	26.8311	27.1619	26.9101	26.9872	26.3869	25.7778	25.2542	25.3569	NaN	22.652	21.5251	NaN	NaN	23.0506	21.5492	NaN		2.51937	0.00813793	-1.27865	-1.00934	+	+	NaN	1	0	NaN			NaN	1	0	NaN			NaN	1	0	NaN			25	25	13
AT5G04230	1620	PAL3	Phenylalanine ammonia-lyase 3	plasma membrane	P45725	24.4368	23.447	23.6955	23.8548	NaN	NaN	22.7472	NaN	24.815	NaN	25.2655	25.2112	24.9383	NaN	24.3753	24.7235		NaN	1	0	NaN			0.899215	0.192708	-0.418233	-0.343676			NaN	1	0	NaN			2.19142	0.000293194	-1.23874	-0.97107	+	+	10	7	6
AT3G44320	1621	NIT3	Nitrilase 3	cytosol	P46010	29.6737	29.3697	29.602	29.755	29.6283	29.5495	29.5197	29.4624	29.6559	29.6005	29.6399	29.7485	29.8431	29.7098	29.9237	29.9514		0.277242	0.73284	-0.0601244	-0.0551691			1.69103	0.350107	0.195808	0.184274			2.58195	0.0583943	-0.317044	-0.297903			0.287083	0.626335	-0.0611115	-0.0561355			5	2	2
AT1G62200	1623	NPF8.3	Protein NRT1/ PTR FAMILY 8.3	vacuole	P46032;Q93Z20	NaN	NaN	24.6108	NaN	NaN	24.6412	24.9396	24.4583	24.2021	25.2077	24.9517	24.7736	25.2714	NaN	24.8801	24.9686		NaN	1	0	NaN			0.410981	0.328056	0.256248	0.201574			0.916423	0.0585166	-0.360313	-0.304419			NaN	1	0	NaN			6	6	6
AT1G35160	1624	GRF4	14-3-3-like protein GF14 phi	cytosol	P46077	28.5833	28.4832	28.7268	29.0053	28.848	28.7605	28.8129	28.8133	28.4139	28.4455	28.831	28.7381	28.9324	28.9323	28.9496	28.8162		0.421031	0.571401	0.109028	0.0977925			1.48425	0.250397	0.300498	0.271008			1.49199	0.39284	-0.0989361	-0.0955301			0.24386	0.49381	0.0925341	0.0801731			21	10	10
AT5G27450	1625		Mevalonate kinase	cytosol	P46086	24.2075	24.668	24.1633	24.7577	24.9729	24.7337	NaN	24.4452	NaN	NaN	NaN	NaN	NaN	NaN	NaN	24.5356		0.550817	0.311069	0.268133	0.219405			NaN	1	0	NaN			NaN	1	0	NaN			NaN	1	0	NaN			7	7	7
AT4G31990	1626	ASP5	Aspartate aminotransferase, chloroplastic	plastid	P46248	29.6085	29.8884	29.8918	29.7505	29.6333	30.0678	29.9776	29.4681	29.1734	28.8091	29.1286	28.9573	29.1795	29.1043	28.8641	29.0477		0.00406375	0.992949	0.00190735	0.00164887			0.109671	0.871219	0.0317912	0.0287127			2.48163	0.00469671	0.737809	0.637848	+	+	3.4252	0.00144199	0.767693	0.693314	+	+	35	35	34
AT3G55800	1627		Sedoheptulose-1,7-bisphosphatase, chloroplastic	plastid	P46283	31.2893	31.4768	31.4004	31.5107	31.5334	31.5352	31.5205	31.5309	31.1076	30.9773	31.0664	31.2263	31.2687	31.1034	31.2627	31.2352		1.18362	0.549587	0.110681	0.105489			0.977148	0.515895	0.12308	0.115611			3.70336	0.0569661	0.312519	0.300825			2.41305	0.0556995	0.324918	0.303293			31	31	31
AT2G18020	1628	RPL8A	60S ribosomal protein L8-1	cytosol	P46286	30.7372	30.7284	30.8762	30.959	30.8285	30.6697	30.5549	30.7441	30.1973	30.362	30.2398	30.1959	30.2902	30.1044	30.3271	30.2652		0.770722	0.515134	-0.125888	-0.116493			0.0109115	0.989783	-0.00203562	-0.00191536			2.99747	0.0205631	0.452588	0.420606	+		3.82114	0.00608349	0.57644	0.539589	+	+	19	19	6
AT4G23100	1629	GSH1	Glutamate--cysteine ligase, chloroplastic	plastid	P46309	29.1169	29.2248	29.17	29.156	28.8895	29.3638	29.2241	28.8729	29.6213	29.5859	29.6716	29.5078	29.4668	29.6342	29.6423	29.5478		0.261488	0.670315	-0.0793462	-0.0705571			0.172426	0.899262	-0.0238929	-0.0226739			2.02286	0.0186647	-0.485201	-0.429641	+		4.3515	0.0191239	-0.429748	-0.412806	+		26	26	26
AT3G11170	1630	FAD7	Omega-3 fatty acid desaturase, chloroplastic	plastid	P46310	25.5415	26.1202	25.8839	26.6016	25.6459	26.3753	26.3526	25.5434	24.8412	NaN	24.0821	NaN	NaN	NaN	24.9198	24.9738		0.0648314	0.787929	-0.0574651	-0.043694			NaN	1	0	NaN			NaN	1	0	NaN			NaN	1	0	NaN			5	5	3
AT4G30950	1631	FAD6	Omega-6 fatty acid desaturase, chloroplastic	plastid	P46312	26.9895	26.4171	26.7394	27.2792	27.4472	27.0293	27.0683	27.1894	25.4237	23.7556	NaN	23.3109	24.9313	25.4487	23.8288	25.1092		0.786578	0.239021	0.327222	0.271305			0.429659	0.162962	0.666089	0.396653			3.19526	0	2.35402	1.72726	+	+	2.25006	0.00065	2.69289	1.70423	+	+	11	11	11
AT5G27380	1633	GSH2	Glutathione synthetase, chloroplastic	cytosol,plastid	P46416	26.2214	26.2891	26.1804	26.0395	26.5149	26.6546	26.4032	26.4281	27.0182	26.8289	27.1504	26.7789	26.8957	26.7552	26.8847	27.1441		2.19715	0.216835	0.317608	0.294778			0.0732628	0.903494	-0.0241785	-0.0216214			2.26199	0.0280133	-0.419747	-0.381895	+		3.55408	0.00151307	-0.761533	-0.691798	+	+	28	28	28
AT2G29440	1634	GSTU5	Glutathione S-transferase U5	cytosol;golgi	P46421;Q9ZW26	27.7925	27.8424	27.5592	27.7823	27.7941	27.6962	27.7957	27.7678	28.0523	27.9403	27.9385	27.9312	28.175	28.2079	28.1406	28.2822		0.106293	0.912741	0.0193572	0.0181388			2.87255	0.300889	0.235821	0.226343			4.58039	0.0202665	-0.437943	-0.421846	+		1.72709	0.139857	-0.221479	-0.207117			15	15	15
AT2G02930	1635	GSTF2;GSTF3	Glutathione S-transferase F2;Glutathione S-transferase F3	cytosol	P46422;Q9SLM6	31.033	31.1674	31.1683	31.2601	31.4388	31.6078	31.4807	31.523	30.5904	30.4514	30.5435	30.5954	30.9702	31.0063	30.9724	30.9083		3.0211	0.173524	0.355344	0.335521			4.40887	0.153082	0.419141	0.403363			4.93625	0.00860187	0.548238	0.526405	+	+	4.39433	0.00458031	0.612035	0.578783	+	+	22	22	19
AT2G30970	1637	ASP1	Aspartate aminotransferase, mitochondrial	mitochondrion	P46643	27.0191	27.6866	27.4968	27.4525	27.6501	27.682	27.436	27.2946	27.0468	26.9388	27.149	27.0757	26.9263	26.9308	26.8886	27.2445		0.246569	0.605247	0.101912	0.0872378			0.237886	0.766976	-0.0550261	-0.0503141			2.24098	0.0145854	0.518141	0.461134	+		1.30133	0.049328	0.361203	0.314751	+		28	28	28
AT5G11520	1638	ASP3	Aspartate aminotransferase 3, chloroplastic	peroxisome	P46644	27.1825	27.5657	27.6721	27.9904	27.8123	27.5461	27.7696	27.493	27.2061	26.8706	26.8621	26.7549	26.5719	26.5525	26.7591	26.7798		0.104908	0.78595	0.0525737	0.04438			1.18009	0.294881	-0.257576	-0.231046			4.21768	0.000521348	0.989406	0.899686	+	+	1.90023	0.00485598	0.679256	0.569272	+	+	27	26	21
AT1G62800	1639	ASP2	Aspartate aminotransferase, cytoplasmic isozyme 1	cytosol;peroxisome	P46645;P46646	27.8747	28.5741	28.5814	28.3431	28.5918	28.7007	28.6593	28.4664	28.1461	27.9375	27.9717	27.9988	27.6623	27.6879	28.1868	28.1923		0.738064	0.303119	0.261221	0.222608			0.207368	0.68316	-0.0811958	-0.0702669			2.28194	0.00595736	0.672183	0.580883	+	+	0.984581	0.0696595	0.329766	0.281377			26	21	21
AT5G15230	1641	GASA4	Gibberellin-regulated protein 4	extracellular	P46690	NaN	24.8252	NaN	NaN	NaN	NaN	NaN	27.2363	NaN	25.3371	25.3974	25.3239	NaN	NaN	NaN	NaN		NaN	1	0	NaN			NaN	1	0	NaN	Col-0 only	Col-0 only	NaN	1	0	NaN			NaN	1	0	NaN			2	2	2
AT5G64300	1644	RIBA1	Bifunctional riboflavin biosynthesis protein RIBA 1, chloroplastic;3,4-dihydroxy-2-butanone 4-phosphate synthase;GTP cyclohydrolase-2	plastid	P47924	26.8706	26.8664	27.0076	26.9289	27.4012	27.2871	27.1582	27.079	25.9271	26.1681	26.1579	26.0498	26.213	25.8245	25.8875	25.9836		2.14595	0.220615	0.312991	0.29026			0.430088	0.606291	-0.0985875	-0.0894557			4.54416	0	1.25421	1.12902	+	+	4.87656	0.00085968	0.842628	0.790999	+	+	18	18	15
AT3G22460	1646	OASA1	Cysteine synthase 1	cytosol	P47998;Q9LJA0	29.9273	29.9126	29.9161	29.9776	30.1509	30.1442	30.218	30.3119	29.8167	29.8567	29.8826	30.0716	30.2066	30.0352	30.0363	30.0373		3.21055	0.248198	0.272836	0.261894			1.29054	0.395295	0.171993	0.160621			1.15796	0.302909	0.127359	0.120408			0.176221	0.827598	0.0265164	0.0250501			28	28	26
AT2G43750	1647	OASB	Cysteine synthase, chloroplastic/chromoplastic	plastid	P47999	28.5074	28.481	28.4746	28.3727	28.5665	28.5783	28.5616	28.595	29.1069	29.1168	28.9638	29.1566	29.2321	29.0544	29.1799	29.2132		2.05464	0.52427	0.116413	0.112966			0.701295	0.645569	0.0838752	0.0792698			5.19137	0.00637838	-0.594543	-0.571305	+	+	4.72908	0.00381525	-0.627081	-0.596369	+	+	31	31	27
AT1G23380	1648	KNAT4;KNAT3	Homeobox protein knotted-1-like 4;Homeobox protein knotted-1-like 3	nucleus	P48001;P48000;P48002;Q9FPQ8;P46640;Q84JS6;Q38874;P46639	25.5099	25.0462	25.008	24.8357	25.5175	25.2887	24.9445	25.7952	25.9162	25.6436	25.9167	25.4289	25.7403	25.8594	25.9188	25.8532		0.584073	0.288609	0.286481	0.232787			0.416501	0.552182	0.116554	0.103703			1.32178	0.0270933	-0.456465	-0.38556	+		1.81766	0.00662488	-0.626391	-0.527981	+	+	9	9	9
AT1G30230	1649		Elongation factor 1-delta 1	cytosol	P48006	29.6282	29.6954	29.7451	29.786	29.7056	29.7065	29.6484	29.7475	28.7533	28.8599	28.8329	29.1141	29.093	29.1381	29.0283	29.1514		0.109283	0.947735	-0.0117064	-0.0112604			1.37132	0.333978	0.212611	0.196346			5.63645	0.00591949	0.5993	0.579346	+	+	4.15587	0.00101794	0.823617	0.759014	+	+	14	14	8
AT1G22290	1650	GRF10	14-3-3-like protein GF14 epsilon	cytosol	P48347;F4I1B7	28.9432	28.8987	28.9555	29.2419	29.2292	29.2724	29.3106	29.2551	29.0313	29.015	29.1179	28.8654	29.336	29.3057	29.3446	29.4352		1.7339	0.279489	0.25697	0.237903			2.96094	0.197016	0.347952	0.328441			1.45342	0.431197	-0.0885596	-0.0857551			0.00862802	0.984339	0.00242233	0.00221369			24	23	20
AT5G65430	1651	GRF8	14-3-3-like protein GF14 kappa	cytosol	P48348	26.0929	25.9568	26.0403	25.8221	26.0352	26.1477	26.4731	26.3738	26.2932	26.4187	26.2787	26.5682	26.2702	26.1938	26.1552	26.4099		1.27027	0.261381	0.279419	0.250225			0.740907	0.496176	-0.132446	-0.121771			0.000485794	0.999006	0.000168324	0.000150929			2.43202	0.0260674	-0.411697	-0.377867	+		18	7	7
AT5G10450	1652	GRF6	14-3-3-like protein GF14 lambda	cytosol	P48349	30.8042	30.6419	30.8495	30.9338	30.8486	30.9552	30.8806	30.9747	30.2206	30.396	30.4697	30.4632	30.6051	30.5454	30.7172	30.8252		0.778409	0.565213	0.107419	0.100557			1.82124	0.256296	0.285846	0.263479			1.8977	0.109165	0.241577	0.226025			2.59921	0.0241858	0.420003	0.3873	+		18	15	7
AT4G13770	1653	CYP83A1	Cytochrome P450 83A1	endoplasmic reticulum	P48421	25.094	24.9968	24.7269	25.2508	25.0373	25.3152	24.9258	25.089	25.3786	25.1447	25.0258	24.9522	25.4062	24.8657	25.4093	25.2809		0.217989	0.689275	0.0747309	0.0657204			0.304961	0.566592	0.115174	0.0993935			0.435511	0.278364	-0.14867	-0.129014			0.317594	0.428026	-0.108227	-0.0945885			14	14	14
AT2G39840	1654	TOPP2;TOPP5	Serine/threonine-protein phosphatase PP1 isozyme 2;Serine/threonine-protein phosphatase PP1 isozyme 5	cytosol	P48482;P48485;P48484;P48486	24.532	23.7337	NaN	NaN	24.2816	23.9512	24.2859	24.4228	NaN	NaN	24.3209	23.7932	23.7915	NaN	NaN	23.9697		NaN	1	0	NaN			NaN	1	0	NaN			NaN	1	0	NaN			NaN	1	0	NaN			6	6	4
AT3G55440	1656	CTIMC	Triosephosphate isomerase, cytosolic	cytosol	P48491	31.467	31.3806	31.3344	31.5919	31.6957	31.5486	31.5327	31.5903	31.2156	31.3339	31.1431	31.3158	31.4014	31.3984	31.3178	31.3586		1.15395	0.459309	0.148359	0.138984			1.26977	0.528722	0.116915	0.111471			2.75815	0.122651	0.222772	0.213866			1.42167	0.183956	0.191328	0.178458			21	20	20
AT2G41630	1657	TFIIB1	Transcription initiation factor IIB-1	nucleus	P48512	23.9592	23.9806	23.9671	24.0698	24.1446	24.1883	23.8636	24.1885	23.515	23.8149	NaN	NaN	NaN	NaN	NaN	23.7856		0.583098	0.58238	0.102087	0.094324			NaN	1	0	NaN			NaN	1	0	NaN			NaN	1	0	NaN			4	4	1
AT3G19450	1658	CAD4	Cinnamyl alcohol dehydrogenase 4	cytosol	P48523	26.7894	26.7498	26.4688	26.8129	26.467	26.2135	26.3301	27.0356	26.602	26.0141	25.9714	26.1661	26.145	26.3358	26.2064	26.1632		0.434339	0.406242	-0.193698	-0.161557			0.0567795	0.906461	0.0241923	0.0210304			0.791969	0.08549	0.298936	0.251794			1.69622	0.0146357	0.516827	0.443736	+		13	13	12
AT2G42500	1660	PP2A3;PP2A4	Serine/threonine-protein phosphatase PP2A-3 catalytic subunit;Serine/threonine-protein phosphatase PP2A-4 catalytic subunit	cytosol	P48578;Q07100	25.0801	25.5628	24.7675	25.5173	25.4605	25.6481	25.2095	25.53	25.7077	24.9499	24.9261	25.9048	NaN	25.4179	25.7335	25.9499		0.499479	0.352695	0.230126	0.19008			0.44185	0.276117	0.328293	0.247388			0.660417	0.137341	-0.238376	-0.203832			0.171705	0.380418	-0.140209	-0.106489			10	6	6
AT3G24170	1661		Glutathione reductase, cytosolic	peroxisome	P48641	29.5554	29.6809	29.6371	29.7282	29.5202	29.6141	29.6795	29.3	29.0335	29.1472	29.2041	28.9158	28.9818	28.7973	28.8169	28.837		0.643655	0.527664	-0.121957	-0.111819			1.52837	0.327552	-0.216921	-0.201521			3.44435	0.00497448	0.670219	0.613246	+	+	3.63311	0.00634366	0.575255	0.535782	+	+	26	26	26
AT3G43190	1662	SUS1	Sucrose synthase 1	cytosol;mitochondrion	P49040;Q9LXL5;Q9M111;Q00917	30.1593	30.3803	30.2037	30.5261	29.9835	30.1005	30.1894	29.9553	23.3781	19.6113	NaN	22.6943	20.3999	22.9757	23.9138	23.5465		1.38812	0.280646	-0.26018	-0.236475			0.242212	0.184584	0.814394	0.346626			4.04191	0	7.34821	4.09288	+	+	3.46553	0	8.42278	4.26589	+	+	68	68	68
AT3G20330	1663	PYRB	Aspartate carbamoyltransferase, chloroplastic	plastid	P49077	26.599	26.7135	26.7394	26.7682	26.5346	26.6303	26.611	26.5516	27.3291	27.2645	27.2875	27.2859	27.5548	27.3182	27.3429	27.2226		1.51941	0.510433	-0.123147	-0.117999			0.422214	0.711003	0.0678411	0.0633244			4.37013	0.00251343	-0.77773	-0.724334	+	+	5.23572	0.004992	-0.586742	-0.564475	+	+	17	17	17
AT3G47340	1664	ASN1	Asparagine synthetase [glutamine-hydrolyzing] 1	endoplasmic reticulum,peroxisome	P49078	NaN	NaN	NaN	NaN	NaN	NaN	NaN	NaN	26.0764	26.3192	26.3742	26.1992	26.5805	26.3495	26.5368	26.3805		NaN	1	0	NaN			1.34013	0.326979	0.219612	0.201964			NaN	1	0	NaN			NaN	1	0	NaN			13	12	12
AT5G64040	1665	PSAN	Photosystem I reaction center subunit N, chloroplastic	plastid	P49107	31.5399	30.0991	29.4052	30.2791	31.0076	NaN	30.3501	31.9255	32.3049	33.2927	32.1863	32.7412	33.0776	33.0134	32.6306	32.0844		0.532614	0.103069	0.763565	0.462619			0.0742934	0.758479	0.0702019	0.0524309			1.73175	0	-1.60708	-1.0948	+	+	2.38912	0.000495238	-2.30045	-1.52283	+	+	10	10	10
AT3G45030	1667	RPS20A	40S ribosomal protein S20-1	cytosol	P49200	30.9662	30.5833	30.762	30.7152	30.824	30.7419	30.9317	30.9493	29.4691	30.1253	30.1388	30.0581	30.2607	30.3236	30.1846	30.2451		0.519407	0.576544	0.105033	0.0960857			0.958522	0.257011	0.305633	0.262782			4.42646	0.00601889	0.608237	0.575784	+	+	2.394	0.00165997	0.808837	0.685966	+	+	10	10	2
AT3G09680	1668	RPS23B;RPS23A	40S ribosomal protein S23-2;40S ribosomal protein S23-1	cytosol	P49201;Q9SF35	28.4769	28.3084	28.1103	28.1413	28.5072	27.9575	28.1383	28.4307	27.0795	27.6838	27.4717	27.581	27.7073	28.0344	27.1615	27.2071		0.00176006	0.99661	-0.000810623	-0.0007028			0.109977	0.727399	0.0735893	0.0589868			1.60759	0.00586696	0.730806	0.586824	+	+	2.66685	0.00145202	0.805206	0.695997	+	+	11	11	11
AT2G17360	1669	RPS4A;RPS4B	40S ribosomal protein S4-1;40S ribosomal protein S4-2	cytosol	Q93VH9;P49204	30.467	30.5048	30.5344	30.6272	30.6014	30.5068	30.5098	30.4697	29.7679	30.0383	30.0588	29.929	30.2257	30.239	30.1627	30.1476		0.0943818	0.948914	-0.0114269	-0.0109432			1.88457	0.297025	0.245258	0.229138			4.00595	0.0498746	0.328195	0.316776	+		3.63455	0.00562224	0.584879	0.544144	+	+	33	33	2
AT2G04390	1670	RPS17B;RPS17D;RPS17A;RPS17C	40S ribosomal protein S17-2;40S ribosomal protein S17-4;40S ribosomal protein S17-1;40S ribosomal protein S17-3	cytosol	Q9SJ36;Q9LZ17;P49205;Q9SQZ1	29.7658	29.8561	29.6772	29.8528	29.9252	29.3836	29.561	29.9104	29.4547	29.3763	29.4192	29.6554	29.2809	29.13	29.2148	29.3159		0.273931	0.628731	-0.092907	-0.0814821			1.75918	0.299412	-0.241016	-0.224389			1.77905	0.0236683	0.459685	0.403318	+		2.2244	0.0640546	0.311576	0.289851			15	15	15
AT1G33120	1672	RPL9B	60S ribosomal protein L9-1	cytosol	P49209	30.2555	30.2093	30.0771	30.2551	30.0405	30.0661	30.129	30.1935	29.3065	29.6728	29.5022	29.3969	29.6473	29.5442	29.5092	29.4187		0.850068	0.605128	-0.0919623	-0.0872267			0.270948	0.745224	0.0602412	0.0551779			4.2118	0.00751267	0.577456	0.545624	+	+	3.74405	0.00186979	0.729659	0.669877	+	+	22	22	16
AT4G18100	1673	RPL32A	60S ribosomal protein L32-1	cytosol	P49211	30.9829	30.7458	30.9473	31.2317	30.9001	31.1628	31.0874	31.016	30.2628	30.1519	30.334	30.2356	29.8748	30.2918	30.2679	30.2568		0.227639	0.720583	0.0646601	0.0580284			0.286629	0.700103	-0.0733047	-0.066251			3.57069	0.00173702	0.868771	0.779725	+	+	3.32509	0.00213198	0.730806	0.660433	+	+	13	13	4
AT5G39740	1674	RPL5B	60S ribosomal protein L5-2	cytosol	P49227	27.3192	27.6122	27.382	27.8586	27.3814	27.8023	27.5091	27.6487	26.5108	26.2254	NaN	26.6871	27.0011	26.9636	27.1635	26.8459		0.102175	0.822692	0.0423741	0.0367692			1.89721	0.132417	0.51907	0.456641			2.73417	0.00842844	0.591878	0.532337	+	+	2.67479	0.000391982	1.06857	0.902818	+	+	29	5	5
AT1G62640	1675		3-oxoacyl-[acyl-carrier-protein] synthase III, chloroplastic	plastid	P49243	25.7115	26.2152	26.1917	25.8595	26.3255	26.2225	26.165	26.0607	26.4149	26.2927	26.5217	26.3427	26.5162	26.5102	26.8025	26.6415		0.711285	0.377728	0.19893	0.175085			1.41995	0.318766	0.224646	0.207091			2.52754	0.0258135	-0.424212	-0.389836	+		1.60487	0.033518	-0.398496	-0.351405	+		10	10	10
AT2G04400	1676		Indole-3-glycerol phosphate synthase, chloroplastic	plastid	P49572	25.9038	26.0888	25.9386	25.8442	26.1805	26.1596	26.0182	26.0799	26.2644	26.1874	26.2056	26.0974	26.2195	26.2587	26.0896	26.1518		1.38179	0.417595	0.165705	0.155721			0.0615344	0.962704	-0.00883436	-0.00840655			0.635821	0.524213	-0.070333	-0.0668048			2.10552	0.112796	-0.244872	-0.230459			27	27	27
AT4G27800	1677	PPH1	Protein phosphatase 2C 57	plastid	P49599	26.0186	25.3407	25.3397	25.6926	24.8982	24.403	NaN	24.9959	26.938	26.6638	25.8837	25.9541	26.1903	25.7884	25.3239	25.8429		1.70406	0.0381593	-0.832193	-0.66761	+		0.922842	0.136465	-0.573525	-0.435813			1.94967	0.00112343	-1.0207	-0.809654	+	+	1.3181	0.00430189	-0.762029	-0.582688	+	+	7	7	7
AT1G70600	1678	RPL27AC	60S ribosomal protein L27a-3	cytosol	P49637	26.2562	26.1521	26.1871	25.5514	25.7881	25.7269	26.0179	26.6147	23.4457	NaN	24.4933	24.293	24.2023	25.0279	24.7196	24.0899		0.000234686	0.99891	0.000183582	0.000145687			0.522617	0.21112	0.432596	0.314741			2.65352	0	1.52696	1.17514	+	+	2.70846	0.000403101	1.95937	1.47228	+	+	11	1	1
AT2G41840	1679	RPS2C	40S ribosomal protein S2-3	cytosol	P49688	30.19	30.1405	30.0212	30.2443	30.2241	30.1852	30.1014	30.216	29.5854	29.5941	29.648	29.6521	29.9269	29.9403	29.6336	29.6668		0.23963	0.852662	0.0326681	0.0309576			1.06269	0.400633	0.171967	0.158642			2.38243	0.0340088	0.389802	0.358667	+		4.34194	0.00826806	0.5291	0.503558	+	+	23	23	6
AT2G19750	1680	RPS30A	40S ribosomal protein S30	cytosol	P49689	26.3665	25.7835	25.7001	25.5557	26.7283	25.6684	25.8916	26.9083	26.1734	25.905	26.13	25.3073	25.9183	NaN	24.4537	25.3836		0.598101	0.176928	0.447686	0.330764			0.691487	0.137218	-0.627046	-0.438873			1.02427	0.0030973	1.04729	0.694185	+	+	0.0354667	0.850671	-0.0274415	-0.0216533			4	4	4
AT1G04480	1681	RPL23A	60S ribosomal protein L23	cytosol	P49690	29.8337	29.4395	29.1946	29.2586	29.6674	29.3583	29.5304	29.9747	29.314	29.4736	29.2582	29.3278	29.5319	29.5408	29.3672	29.3223		0.468646	0.390878	0.201137	0.16845			0.640331	0.602308	0.0971174	0.0905522			0.648676	0.188696	0.192159	0.168275			0.236285	0.51084	0.0881395	0.0765846			17	17	17
AT5G02870	1682	RPL4D	60S ribosomal protein L4-2	cytosol	P49691	31.098	31.177	31.1268	31.2105	30.8942	31.0045	31.0609	30.8248	29.9848	30.3562	30.1829	30.3607	30.3727	30.4984	30.3866	30.456		1.90025	0.343477	-0.206971	-0.195464			1.16066	0.343054	0.207293	0.189521			3.8388	0.0112525	0.517666	0.487956	+		4.25649	0.000793388	0.93193	0.853049	+	+	38	38	13
AT2G47610	1683	RPL7AA	60S ribosomal protein L7a-1	cytosol	P49692	27.5815	26.681	28.2791	27.3671	27.7836	27.297	27.884	27.8066	28.4957	27.036	26.8081	26.5793	26.2532	25.679	25.9736	26.1502		0.247089	0.411394	0.215622	0.159101			1.44961	0.05344	-1.21575	-0.838415			4.01802	0	1.67878	1.4185	+	+	0.177307	0.220012	0.247408	0.16032			17	2	2
AT4G02230	1684	RPL19C	60S ribosomal protein L19-3	cytosol	P49693	27.0863	27.4046	27.1323	27.6582	27.6528	27.4314	27.4626	27.4086	26.6951	26.8386	27.0091	26.6903	27.3385	27.0449	27.0763	27.0441		0.543289	0.438939	0.168488	0.147285			1.65595	0.234885	0.317657	0.287827			2.15307	0.0436057	0.3629	0.332791	+		1.81521	0.0145884	0.512069	0.444281	+		12	4	4
AT1G15310	1685	SRP-54C	Signal recognition particle 54 kDa protein 3	cytosol	P49967;P37106;P49966	25.5988	25.778	25.7142	25.6752	25.7658	25.9924	25.6187	25.5732	25.7288	25.5206	25.9769	25.3748	25.8614	25.4871	25.7551	25.706		0.176374	0.796925	0.0460353	0.0417916			0.128073	0.788552	0.0521121	0.0452069			0.105451	0.755584	0.0351682	0.0313185			0.112302	0.75289	0.041245	0.0363028			13	13	13
AT1G56190	1687		Phosphoglycerate kinase 2, chloroplastic	plastid	P50318	28.3148	27.7374	27.7064	27.7181	28.0491	28.0201	27.8176	28.2604	28.6492	28.38	28.3654	28.522	29.2431	29.2744	28.7659	28.5093		0.428519	0.451586	0.167625	0.14277			1.25134	0.164965	0.469011	0.391335			2.33445	0.0020129	-0.911344	-0.754608	+	+	2.01795	0.00690082	-0.609959	-0.524477	+	+	43	19	17
ATCG00190	1688	rpoB	DNA-directed RNA polymerase subunit beta	plastid	P50546	29.2762	29.0409	29.1152	29.1984	28.2563	28.3739	28.2579	28.1594	28.6585	28.7432	28.6137	28.5147	27.955	28.2062	28.0958	28.2125		4.95578	0.0148462	-0.895808	-0.839362	+		3.27066	0.124994	-0.515123	-0.47835			0.995159	0.264545	0.144457	0.134422			3.54724	0.00954315	0.525142	0.490919	+	+	44	44	44
AT3G23580	1689	RNR2A	Ribonucleoside-diphosphate reductase small chain A	cytosol	P50651;Q9LSD0	25.0025	NaN	24.9193	25.2143	NaN	24.9007	NaN	NaN	NaN	NaN	NaN	NaN	NaN	NaN	NaN	NaN		NaN	1	0	NaN			NaN	1	0	NaN			NaN	1	0	NaN			NaN	1	0	NaN			3	3	3
AT5G42800	1691	DFRA	Dihydroflavonol-4-reductase	golgi,plasma membrane	P51102	NaN	25.8172	25.9038	25.8078	NaN	NaN	NaN	NaN	NaN	NaN	NaN	NaN	NaN	NaN	NaN	NaN		NaN	1	0	NaN	Col-0 only	Col-0 only	NaN	1	0	NaN			NaN	1	0	NaN			NaN	1	0	NaN			4	4	4
AT2G27720	1692	RPP2A	60S acidic ribosomal protein P2-1	cytosol	P51407	27.7907	27.5585	27.2925	27.2895	27.5854	27.4752	27.6243	27.8582	26.7803	26.9126	27.1356	26.8751	26.9338	26.9132	26.873	26.9579		0.479065	0.468601	0.152969	0.133605			0.0284541	0.972937	-0.00641632	-0.00595569			3.88791	0.00390269	0.716295	0.661663	+	+	2.1085	0.00983557	0.55691	0.487654	+	+	14	11	11
AT1G35680	1693	RPL21	Chloroplast ribosome, large subunit	plastid	P51412	28.8041	28.8716	28.8661	29.0381	28.5643	28.7685	28.7168	28.7744	28.7007	28.8409	28.9214	28.9819	28.8093	28.43	28.5871	28.577		1.44747	0.375139	-0.188981	-0.176609			1.40758	0.286717	-0.260399	-0.23693			0.526043	0.389915	0.105166	0.0962826			0.165373	0.785838	0.0337481	0.0312836			11	11	11
AT1G67430	1694	RPL17B	60S ribosomal protein L17-2	cytosol	P51413	26.7671	26.6871	26.9183	29.2197	NaN	NaN	NaN	29.4238	26.474	NaN	25.8687	26.2175	NaN	26.2596	26.2502	28.2137		NaN	1	0	NaN			0.460631	0.146458	0.721142	0.430254			NaN	1	0	NaN			0.794594	0.00157279	1.21135	0.697989	+	+	11	1	1
AT3G49910	1695	RPL26A	60S ribosomal protein L26-1	cytosol	P51414	29.8726	29.8863	29.9114	30.1315	29.9073	29.9314	29.7305	29.9799	29.1629	29.5183	29.5943	29.3659	29.7144	29.6076	29.6199	29.5752		0.329278	0.718679	-0.0631647	-0.0583969			1.15103	0.329377	0.218929	0.19907			2.22406	0.0922245	0.257999	0.24292			2.51408	0.00994838	0.540093	0.485268	+	+	20	20	16
AT2G34480	1696	RPL18AB	60S ribosomal protein L18a-2	cytosol	P51418	30.0637	29.9562	29.8747	30.147	29.7521	29.7651	29.8757	30.0096	29.1817	29.487	29.3491	29.4137	29.4468	29.3909	29.2983	29.1852		0.967909	0.439011	-0.159768	-0.147314			0.118488	0.887242	-0.027575	-0.025375			3.12217	0.0117616	0.520312	0.480533	+		3.49932	0.00362338	0.652505	0.59952	+	+	23	23	10
AT4G15000	1697	RPL27C	60S ribosomal protein L27-3	cytosol	P51419	26.8541	26.7651	26.5125	26.0904	27.0884	26.8561	26.7509	27.0481	26.0645	NaN	26.3937	27.3421	26.1712	26.6196	26.5189	26.6136		1.043	0.18681	0.380356	0.31995			0.129084	0.612598	-0.11929	-0.0887581			1.85722	0.0239169	0.455046	0.401811	+		0.0405246	0.781276	-0.0446	-0.0323417			12	5	5
AT5G56710	1698	RPL31C	60S ribosomal protein L31-3	cytosol	P51420	28.5039	27.0824	27.9669	NaN	NaN	NaN	NaN	31.1559	30.5064	NaN	NaN	30.2694	NaN	NaN	NaN	29.9282		NaN	1	0	NaN			NaN	1	0	NaN			NaN	1	0	NaN			NaN	1	0	NaN			8	2	2
AT3G55750	1699	RPL35AD	60S ribosomal protein L35a-4	cytosol	P51422	30.3459	29.4093	29.277	30.2326	29.5603	30.2309	29.8149	30.1268	28.5399	28.305	28.9016	28.7785	28.6011	28.3785	28.6619	28.5955		0.140946	0.598375	0.117041	0.0890151			0.194184	0.713045	-0.0719957	-0.0628232			3.79313	0	1.37397	1.1797	+	+	2.0871	0.000412178	1.18493	0.907649	+	+	10	10	0
AT4G31985	1700	RPL39A	60S ribosomal protein L39-1	cytosol	P51424	27.222	NaN	26.6356	26.6679	27.7392	26.8346	27.5705	29.3664	27.7477	25.5476	25.4115	25.9133	NaN	25.5538	27.2507	28.2739		0.763007	0.0499549	1.03582	0.627301	+		0.410827	0.131708	0.871089	0.453144			0.403122	0.0169479	0.851541	0.444425	+		0.461249	0.0197107	0.686813	0.413738	+		2	2	2
AT3G11940	1701	RPS5B	40S ribosomal protein S5-2	cytosol	P51427	30.8078	30.6284	31.0477	30.4888	30.4436	30.2844	29.7134	30.5637	29.5295	29.8807	30.0112	29.4788	30.1176	28.945	29.5534	29.532		1.15434	0.126768	-0.491871	-0.401998			0.287117	0.428911	-0.188067	-0.147763			1.24105	0.00751373	0.714299	0.547552	+	+	2.90883	0.000810127	1.0181	0.864352	+	+	17	2	2
AT5G10360	1702	RPS6B	40S ribosomal protein S6-2	cytosol	P51430	30.7218	30.5761	30.6486	30.7421	30.877	30.8743	30.7904	30.7848	30.2194	30.3742	30.3861	30.2907	30.4724	30.3829	30.5382	30.5558		1.89289	0.423289	0.159501	0.152552			1.65892	0.394809	0.169725	0.160835			3.49567	0.045283	0.344322	0.328957	+		3.21025	0.0401001	0.354547	0.336286	+		25	25	12
AT5G56010	1703	HSP90-3	Heat shock protein 90-3	cytosol	P51818	26.6759	26.9476	26.5943	27.3258	27.4513	27.7457	27.6528	27.5961	26.8522	26.517	26.7111	26.8998	26.4426	26.62	26.7745	27.1367		2.20682	0.0507259	0.725574	0.616943			0.00301883	0.99262	-0.00154543	-0.00132001			2.78977	0.00208307	0.867994	0.748302	+	+	0.3211	0.335643	0.140875	0.118785			78	8	4
AT2G25080	1704	GPX1	Phospholipid hydroperoxide glutathione peroxidase 1, chloroplastic	plastid	P52032	27.0222	26.8687	26.9104	26.8578	27.0172	26.8241	26.9668	27.0187	27.7866	27.7791	27.713	27.9355	28.0449	27.8533	27.8574	27.9293		0.295917	0.80803	0.0419078	0.0395636			0.922078	0.532343	0.117687	0.110516			5.26702	0.000427273	-0.964542	-0.906476	+	+	5.219	0.000763419	-0.888763	-0.838339	+	+	15	15	8
AT5G46290	1705	KAS1	3-oxoacyl-[acyl-carrier-protein] synthase I, chloroplastic	plastid	P52410	28.0955	28.0052	28.0556	28.0932	28.166	28.1292	28.2289	28.2507	28.3494	28.879	28.9987	28.7971	29.063	28.8695	28.9512	28.8794		2.01803	0.486428	0.131321	0.126869			0.584632	0.394683	0.184707	0.160811			5.1138	0.00287283	-0.747051	-0.709656	+	+	2.54073	0.00336959	-0.693665	-0.60672	+	+	21	21	21
AT1G09830	1706	PUR2	Phosphoribosylamine--glycine ligase, chloroplastic	plastid	P52420	26.7008	26.9617	27.0108	27.1902	27.0108	27.0739	27.0702	26.941	26.7042	26.8171	26.7214	26.803	26.6129	26.942	26.6301	27.0379		0.219915	0.744548	0.0581017	0.0525432			0.151082	0.815131	0.0442472	0.0397946			0.996905	0.144307	0.218268	0.196175			1.0021	0.173118	0.204414	0.184989			17	17	17
AT1G31220	1707	PUR3	Phosphoribosylglycinamide formyltransferase, chloroplastic	plastid	P52422	NaN	25.058	25.1951	25.5733	NaN	NaN	NaN	25.3349	NaN	NaN	NaN	NaN	25.6683	25.6269	NaN	25.6756		NaN	1	0	NaN			NaN	1	0	NaN	tig2 only	tig2 only	NaN	1	0	NaN			NaN	1	0	NaN			6	6	6
AT1G75280	1708		Isoflavone reductase homolog P3	cytosol;peroxisome,plasma membrane	P52577;A0A1P8ART1;Q9FRM1	26.0221	26.3194	26.1739	26.009	26.2696	26.4321	26.6154	26.3201	26.6404	26.2278	26.2429	26.4069	26.3906	26.287	26.4478	26.2909		1.40674	0.258485	0.278216	0.251577			0.08924	0.897812	-0.0254645	-0.0230714			0.263503	0.619793	0.0552363	0.050855			1.0701	0.121344	-0.248445	-0.221702			11	11	10
AT2G03760	1709	SOT12	Cytosolic sulfotransferase 12	golgi	P52839	25.6895	25.3046	25.0967	25.5279	24.8856	NaN	24.5785	24.6364	24.5427	25.4465	25.6368	24.8182	25.3928	25.0367	25.2042	24.7632		2.02421	0.0544218	-0.704475	-0.600938			0.0137317	0.960873	-0.0118098	-0.00915235			1.13454	0.0423976	-0.399034	-0.33915	+		0.458322	0.115026	0.293631	0.227883			8	8	8
AT1G59900	1710	E1 ALPHA	Pyruvate dehydrogenase E1 component subunit alpha-1, mitochondrial	mitochondrion	P52901	27.4827	28.0866	28.2096	28.2321	27.9387	28.3737	28.184	27.9735	28.0288	27.9436	28.0372	27.9765	28.0092	27.6175	28.229	28.3301		0.226977	0.579419	0.1147	0.0953262			0.116606	0.798721	0.0499821	0.0431087			0.143888	0.564756	0.071002	0.0597906			0.0119176	0.96354	0.00628424	0.00533616			24	24	18
AT2G42170	1711	ACT7	Actin-7	cytosol	P53492;Q8GWA5	31.9167	31.737	31.4626	31.704	31.6927	31.3795	31.4974	31.7649	31.4285	31.4168	31.4475	31.6868	31.94	32.1545	31.8138	31.7488		0.418543	0.543092	-0.121437	-0.1076			2.0519	0.167805	0.419349	0.37776			1.408	0.0603882	-0.330626	-0.293698			0.94633	0.167067	0.21016	0.188763			37	37	12
AT2G44620	1713	MTACP1	Acyl carrier protein 1, mitochondrial	mitochondrion	P53665	24.2263	24.1181	23.954	NaN	NaN	23.6708	23.8979	23.9516	NaN	23.6525	NaN	NaN	NaN	NaN	23.1493	23.0288		1.04187	0.296773	-0.259376	-0.23222			NaN	1	0	NaN			NaN	1	0	NaN			NaN	1	0	NaN			2	2	2
AT3G57050	1714		Cystathionine beta-lyase, chloroplastic	plastid	P53780	26.1412	26.1646	25.9041	26.115	26.5488	26.3458	26.3807	26.1926	26.1892	25.3788	25.6256	26.2109	25.9949	26.1182	25.9517	26.2303		1.63313	0.248757	0.285768	0.261095			0.462747	0.35273	0.222636	0.182933			1.64155	0.0739576	0.293231	0.267428			0.484046	0.166279	0.230099	0.189201			14	14	14
AT1G33960	1716	AIG1	Protein AIG1	nucleus	P54120	27.1041	25.678	25.7567	25.8813	26.1548	25.7762	25.6874	24.931	NaN	NaN	NaN	NaN	NaN	NaN	NaN	23.9354		0.50788	0.178188	-0.467677	-0.32881			NaN	1	0	NaN			NaN	1	0	NaN			NaN	1	0	NaN			11	11	11
AT3G28930	1717	AIG2	Protein AIG2	cytosol	P54121	24.694	24.5413	NaN	24.3867	24.3568	24.6711	24.8194	24.9494	NaN	NaN	NaN	NaN	24.4182	24.6797	24.9859	24.4046		0.41006	0.466526	0.158553	0.135731			NaN	1	0	NaN	tig2 only	tig2 only	0.158354	0.533413	0.0771022	0.0649548			NaN	1	0	NaN			9	8	8
AT4G13510	1718	AMT1-1;AMT1-4	Ammonium transporter 1 member 1;Ammonium transporter 1 member 4	plasma membrane	P54144;Q9SVT8	24.3322	NaN	23.5837	NaN	24.0067	23.7866	24.2269	23.9171	24.2337	NaN	NaN	24.4466	NaN	NaN	24.237	24.1923		NaN	1	0	NaN			NaN	1	0	NaN			NaN	1	0	NaN			NaN	1	0	NaN			2	2	2
AT4G25130	1719	MSR4	Peptide methionine sulfoxide reductase A4, chloroplastic	plastid	P54150	28.764	28.7665	28.9207	28.8998	28.8553	28.9362	28.7165	29.0655	27.8415	27.7348	27.9803	27.8175	28.0797	28.3071	28.1282	28.0725		0.272186	0.750609	0.0556154	0.0512873			2.17319	0.240419	0.303378	0.282246			3.74109	0.00315054	0.746471	0.68395	+	+	5.26364	0.000275862	0.994234	0.932575	+	+	9	9	8
AT3G09840	1720	CDC48A	Cell division control protein 48 homolog A	cytosol	P54609	31.3377	31.4284	31.2665	31.1912	31.1506	31.115	31.1195	31.1601	29.9862	29.3025	29.6486	30.4544	30.4577	30.4687	30.4021	30.3207		1.76989	0.40605	-0.169621	-0.161262			1.19953	0.133048	0.564363	0.452219			6.03343	0.00291667	0.724026	0.699104	+	+	2.94376	0.000225108	1.45801	1.16564	+	+	80	80	16
AT4G11820	1721	HMGS	Hydroxymethylglutaryl-CoA synthase	cytosol,vacuole	P54873	25.9304	25.8775	25.897	25.8261	25.7536	25.9234	25.8627	25.8414	25.7588	25.8292	25.9198	25.7526	25.8084	25.6261	25.8366	25.7376		0.398215	0.825332	-0.037478	-0.0359896			0.466052	0.726338	-0.0629315	-0.059314			0.78695	0.421865	0.0930843	0.0879309			0.742829	0.576116	0.0676308	0.0647389			15	15	15
AT2G39800	1722	P5CSA	Delta-1-pyrroline-5-carboxylate synthase A;Glutamate 5-kinase;Gamma-glutamyl phosphate reductase	cytosol	P54887	29.4363	29.5133	29.5148	29.6588	30.1296	30.1203	29.9126	29.9502	29.194	29.3764	29.2681	29.1512	29.2843	29.1221	29.163	29.4147		3.3067	0.100436	0.497361	0.463485			0.00575203	0.992368	-0.00141525	-0.0013076			3.98097	0.00260767	0.782164	0.719701	+	+	2.23737	0.0806864	0.283388	0.26541			48	48	31
AT3G55610	1723	P5CSB	Delta-1-pyrroline-5-carboxylate synthase B;Glutamate 5-kinase;Gamma-glutamyl phosphate reductase	cytosol	P54888	27.5707	27.7538	27.9633	28.377	28.5722	28.4195	28.3181	28.339	24.8769	NaN	NaN	23.3391	24.0902	21.5359	23.8002	24.1987		1.45832	0.118733	0.496054	0.419456			NaN	1	0	NaN			3.66859	0	5.006	3.0679	+	+	NaN	1	0	NaN			45	28	28
AT5G14800	1724	PROC1	Pyrroline-5-carboxylate reductase	cytosol	P54904	26.1571	25.8926	26.2858	26.1692	25.9794	25.914	25.8532	26.1054	25.874	25.9159	26.2937	26.005	26.1487	25.8349	25.9214	26.0951		0.82167	0.436874	-0.163169	-0.148456			0.0656582	0.912565	-0.0220814	-0.0197213			0.155901	0.737923	-0.0370445	-0.0339515			0.356445	0.436575	0.104043	0.092411			13	13	13
AT2G43360	1725	BIO2	Biotin synthase	mitochondrion	P54967	24.8456	25.6134	25.375	25.0154	NaN	25.0633	NaN	24.9645	NaN	NaN	NaN	NaN	NaN	NaN	NaN	NaN		NaN	1	0	NaN			NaN	1	0	NaN			NaN	1	0	NaN			NaN	1	0	NaN			5	5	5
AT5G56650	1726	ILL1	IAA-amino acid hydrolase ILR1-like 1	endoplasmic reticulum	P54969	25.4191	25.6443	26.364	NaN	25.0456	24.9723	NaN	NaN	NaN	NaN	NaN	NaN	26.1264	25.4058	25.3947	NaN		NaN	1	0	NaN			NaN	1	0	NaN	tig2 only	tig2 only	NaN	1	0	NaN			NaN	1	0	NaN			2	2	2
AT4G38630	1728	RPN10	26S proteasome non-ATPase regulatory subunit 4 homolog	cytosol	P55034	27.9365	28.1527	27.9598	27.7684	28.1882	27.9749	27.9442	28.0685	27.8286	28.073	28.1713	27.8092	27.965	27.7988	28.0362	28.269		0.41341	0.62671	0.089654	0.0818075			0.132763	0.80888	0.0467463	0.0412711			0.0865213	0.810622	0.0267034	0.0240155			0.0474293	0.898941	-0.0162044	-0.0144751			13	13	13
AT3G01120	1729	CGS1	Cystathionine gamma-synthase 1, chloroplastic	plastid	P55217	27.771	27.7922	27.7759	27.5837	27.8979	27.8246	27.8825	27.6982	27.1488	27.1775	27.2183	27.255	27.1703	27.0282	27.0401	27.0824		0.687695	0.598545	0.0950756	0.0891116			1.62727	0.516209	-0.119645	-0.115076			4.97203	0.0030086	0.745539	0.706264	+	+	4.17499	0.00832667	0.530819	0.503416	+	+	22	22	22
AT5G48300	1730	APS1	Glucose-1-phosphate adenylyltransferase small subunit, chloroplastic	plastid	P55228	30.55	30.6734	30.6065	30.5819	30.5466	30.6048	30.5309	30.6534	30.4366	30.3118	30.3364	30.3171	30.3158	30.3546	30.2534	30.397		0.195007	0.911793	-0.0189958	-0.0182936			0.188345	0.913727	-0.0202723	-0.019451			3.06106	0.0914252	0.253725	0.243625			3.17799	0.100609	0.252449	0.242925			34	34	34
AT5G19220	1731	ADG2	Glucose-1-phosphate adenylyltransferase large subunit 1, chloroplastic	plastid	P55229	29.429	29.4573	29.5049	29.5337	29.4607	29.5184	29.478	29.2678	29.3447	29.3445	29.2034	29.3661	29.1083	29.3382	29.2553	29.1756		0.355983	0.769356	-0.0499868	-0.0471334			0.75323	0.604844	-0.0953135	-0.0897295			1.52642	0.14324	0.211893	0.197158			2.03199	0.221673	0.166566	0.159518			47	47	45
AT1G27680	1732	APL2	Glucose-1-phosphate adenylyltransferase large subunit 2, chloroplastic	plastid	P55230	NaN	NaN	24.7827	NaN	25.5005	25.2988	25.5041	25.8475	NaN	NaN	NaN	NaN	24.9198	NaN	NaN	25.3136		NaN	1	0	NaN			NaN	1	0	NaN			NaN	1	0	NaN			NaN	1	0	NaN			7	6	6
AT4G39210	1733	APL3	Glucose-1-phosphate adenylyltransferase large subunit 3, chloroplastic	plastid	P55231	25.3102	NaN	25.2697	25.2427	25.2698	25.3018	25.0405	25.1094	NaN	NaN	NaN	NaN	NaN	NaN	24.451	NaN		0.564599	0.608195	-0.0938142	-0.0871789			NaN	1	0	NaN			NaN	1	0	NaN			NaN	1	0	NaN			12	10	8
AT5G56030	1734	HSP90-2	Heat shock protein 90-2	cytosol,nucleus	P55737	31.016	31.0263	30.9641	31.1831	31.853	31.8838	31.8132	31.893	30.8116	30.9316	30.8312	30.7323	30.5551	30.7481	30.7665	30.8459		5.43575	0.0181111	0.813361	0.774218	+		0.629177	0.599791	-0.0977917	-0.0910479			5.66725	0	1.13186	1.06351	+	+	1.90714	0.138952	0.22071	0.207719			78	78	8
AT4G01690	1735	PPOX1	Protoporphyrinogen oxidase 1, chloroplastic	plastid	P55826	28.6219	28.7619	28.7932	28.7462	28.7341	28.7498	28.7609	28.5979	28.7528	28.9765	29.0326	28.917	28.7435	28.7776	28.8047	28.8817		0.142847	0.908069	-0.0201101	-0.0190897			0.885855	0.532751	-0.117847	-0.110426			0.972669	0.425618	-0.0911765	-0.0869969			1.42232	0.188493	-0.188914	-0.176361			34	34	34
ATCG01010	1737	ndhF	NAD(P)H-quinone oxidoreductase subunit 5, chloroplastic	plastid	P56752	NaN	NaN	24.9605	25.0778	24.2262	24.1495	NaN	NaN	26.52	26.6371	26.2877	26.7049	26.364	26.4062	26.8483	26.6098		NaN	1	0	NaN			0.0477389	0.925687	0.0196328	0.0171638			NaN	1	0	NaN			NaN	1	0	NaN			9	9	9
ATCG01110	1738	ndhH	NAD(P)H-quinone oxidoreductase subunit H, chloroplastic	plastid	P56753	26.6302	26.9663	26.8642	26.6819	26.2398	26.4978	26.486	25.9098	28.2126	27.9413	28.1136	27.9839	27.981	28.1342	27.7535	27.888		1.71146	0.114881	-0.502331	-0.433531			0.572731	0.52614	-0.123667	-0.112304			4.32981	0	-1.65586	-1.42806	+	+	4.85226	0.000220339	-1.27719	-1.1612	+	+	21	21	21
ATCG01090	1740	ndhI	NAD(P)H-quinone oxidoreductase subunit I, chloroplastic	plastid	P56755	25.8709	NaN	25.8785	25.6909	25.4257	25.2239	NaN	25.4704	26.905	26.3003	26.6373	26.6258	NaN	26.4391	26.2212	26.911		1.97034	0.13258	-0.440076	-0.400984			0.157957	0.660507	-0.0932903	-0.0761806			2.21431	0.00043318	-1.15043	-0.945113	+	+	2.45315	0.00167341	-0.803644	-0.695727	+	+	5	5	5
ATCG00430	1741	ndhK	NAD(P)H-quinone oxidoreductase subunit K, chloroplastic	plastid	P56756	26.0495	26.1193	25.9201	26.0804	25.7778	25.8632	25.2404	25.4615	26.7791	26.9622	26.8975	26.9809	26.9658	26.5838	26.9174	26.8071		1.64135	0.126711	-0.456615	-0.396967			0.392655	0.646665	-0.0863996	-0.0787989			3.49678	0	-1.23278	-1.05623	+	+	5.03397	0.00080597	-0.862568	-0.81161	+	+	7	7	7
ATCG00120	1742	atpA	ATP synthase subunit alpha, chloroplastic	plastid	P56757	32.8463	32.9082	33.0401	32.8239	32.4462	32.2968	32.1891	32.4104	33.6368	33.6093	33.6578	33.7686	33.6086	33.4974	33.4481	33.5874		3.53672	0.0678252	-0.569013	-0.528886			1.37856	0.483975	-0.132718	-0.126223			5.61703	0	-1.19978	-1.12184	+	+	4.84794	0.0012807	-0.763481	-0.720392	+	+	41	40	40
ATCG00150	1743	atpI	ATP synthase subunit a, chloroplastic	plastid	P56758	27.2791	27.1789	27.4398	27.2245	27.2407	27.1968	27.2549	26.7357	28.4065	27.9646	28.2575	28.2497	27.8981	27.9789	28.2567	28.1967		0.599502	0.423151	-0.173561	-0.152677			0.496812	0.496643	-0.136983	-0.121659			3.18494	0.00114629	-0.975563	-0.84754	+	+	3.88348	0.000778905	-0.938985	-0.847127	+	+	5	5	5
ATCG00130	1744	atpF	ATP synthase subunit b, chloroplastic	plastid	P56759	30.5544	30.609	30.618	30.5986	29.9647	30.0162	30.0695	30.054	31.1291	31.0826	31.0701	31.2472	31.0769	31.1675	31.1702	31.1404		6.10378	0.0616703	-0.568881	-0.553787			0.0495924	0.971523	0.00648594	0.00620172			7.43567	0	-1.11265	-1.0783	+	+	4.80809	0.00754011	-0.53728	-0.515247	+	+	21	21	21
ATCG00140	1745	atpH	ATP synthase subunit c, chloroplastic	plastid	P56760	26.0509	26.0383	26.4296	25.6295	NaN	25.7119	26.2956	26.1182	25.8257	25.8687	NaN	26.0727	NaN	27.037	27.1238	26.7033		0.00667987	0.981578	0.00485341	0.00390964			2.64145	0.0488421	1.03231	0.898377	+		1.87847	0.0023988	-0.91277	-0.751182	+	+	0.223666	0.42806	0.114688	0.09529			2	2	2
ATCG00270	1746	psbD	Photosystem II D2 protein	plastid	P56761	31.539	31.6047	31.3629	31.5581	31.2536	31.245	31.3552	30.9745	32.639	32.7325	32.6883	32.8883	32.9016	33.1162	32.9942	32.8207		1.72062	0.233826	-0.309141	-0.281766			1.4229	0.323903	0.221153	0.204149			5.57014	0	-1.75114	-1.58722	+	+	5.44671	0.000211382	-1.22085	-1.13508	+	+	13	13	13
ATCG00740	1747	rpoA	DNA-directed RNA polymerase subunit alpha	plastid	P56762	26.3366	26.3693	26.1161	26.5619	26.1033	25.9402	26.0069	26.1718	25.3355	25.8322	26.1559	26.0528	26.0773	25.9297	26.0257	25.8635		1.49119	0.245863	-0.290403	-0.262878			0.286782	0.537236	0.129948	0.109324			0.53904	0.475825	0.0815306	0.0761888			1.30849	0.0184887	0.501882	0.416827	+		11	11	11
ATCG00180	1748	rpoC1	DNA-directed RNA polymerase subunit beta	plastid	P56763	26.6728	26.6174	26.8844	26.8918	26.2797	26.3316	26.4891	26.1157	26.0184	26.0973	26.0055	25.7848	25.9417	25.5152	25.8946	25.7186		2.34759	0.119522	-0.462541	-0.418684			0.89817	0.347743	-0.208964	-0.186944			2.31082	0.0119641	0.536512	0.477455	+		3.71721	0.00127697	0.790088	0.719758	+	+	32	32	32
ATCG00170	1749	rpoC2	DNA-directed RNA polymerase subunit beta	plastid	P56764	28.5479	28.4799	28.5008	28.4765	27.9184	27.8545	27.7976	28.0308	28.1775	28.2461	28.3075	28.2395	27.7527	27.8436	27.8457	27.8062		4.56713	0.0591617	-0.600925	-0.570875			4.80328	0.147301	-0.430608	-0.416313			0.805319	0.440192	0.088294	0.083728			3.77407	0.0938675	0.258611	0.250776			71	71	71
ATCG00500	1750	accD	Acetyl-coenzyme A carboxylase carboxyl transferase subunit beta, chloroplastic	plastid	P56765	27.7809	27.7747	27.8873	27.7903	27.1953	27.2119	27.1152	27.1539	28.8003	28.892	28.8899	28.6672	28.6856	28.723	28.6738	28.6827		5.81419	0.0507463	-0.639272	-0.618085			1.17968	0.516624	-0.121087	-0.114883			8.95693	0	-1.52222	-1.48615	+	+	5.57192	0.000286445	-1.00403	-0.947941	+	+	26	26	26
ATCG00350	1751	psaA	Photosystem I P700 chlorophyll a apoprotein A1	plastid	P56766	31.0639	31.0333	31.0534	31.1922	30.4324	30.5178	30.4511	30.1719	32.3308	32.3557	32.1327	32.3683	32.2949	32.354	32.36	32.3682		3.75924	0.0461157	-0.692407	-0.638659	+		0.353561	0.790212	0.0474138	0.0448251			6.57523	0	-1.95098	-1.81005	+	+	5.77285	0.000213115	-1.21116	-1.13617	+	+	26	26	26
ATCG00340	1752	psaB	Photosystem I P700 chlorophyll a apoprotein A2	plastid	P56767	31.759	31.9569	31.6877	31.887	31.2227	31.3813	31.2421	30.9556	32.9568	33.0281	32.906	32.9705	32.6662	32.7939	32.8441	32.8708		2.92909	0.0608914	-0.622241	-0.561719			1.78896	0.38709	-0.171594	-0.16313			5.41517	0	-1.59333	-1.44868	+	+	5.63074	0.000183746	-1.14268	-1.07212	+	+	19	19	19
ATCG00540	1753	petA	Cytochrome f	plastid	P56771	30.6937	30.6571	30.865	30.648	30.125	30.1557	30.0673	30.1425	30.3331	30.2823	30.3196	30.4915	30.4345	30.2412	30.5308	30.57		4.45829	0.0613488	-0.593345	-0.562793			0.453406	0.641625	0.0875034	0.0805187			2.26139	0.0579258	-0.321518	-0.298824			2.71204	0.0400762	0.35933	0.336265	+		25	25	25
ATCG00670	1754	clpP1	ATP-dependent Clp protease proteolytic subunit 1	plastid	P56772	26.9199	27.3896	26.7015	27.4536	26.5166	26.7887	26.5479	26.6626	27.2403	27.3332	27.196	26.9885	27.5134	27.4989	27.3003	27.1933		1.35	0.12366	-0.487211	-0.408542			0.884623	0.378835	0.186984	0.168947			3.53951	0.00328818	-0.74755	-0.679864	+	+	0.141711	0.595664	-0.0733557	-0.0613148			7	7	7
ATCG00720	1755	petB	Cytochrome b6	plastid	P56773	30.658	30.8742	30.6931	30.7462	30.29	30.2113	30.0422	30.028	31.6186	31.2535	30.737	31.5794	31.3338	31.3856	31.3764	31.2189		3.53975	0.0614444	-0.600009	-0.555615			0.0535243	0.882884	0.0315614	0.0261395			5.39633	0	-1.18581	-1.10323	+	+	1.41882	0.0128469	-0.554244	-0.45832	+		9	9	9
ATCG00730	1756	petD	Cytochrome b6-f complex subunit 4	plastid	P56774	29.7341	29.4722	29.6798	29.6015	29.3467	29.294	29.0596	29.331	30.4217	30.2199	30.3624	30.5006	30.6272	30.8078	30.6256	30.6721		2.21819	0.173807	-0.364088	-0.334684			2.24299	0.237765	0.307028	0.286091			5.71132	0	-1.42534	-1.3203	+	+	4.02708	0.0014581	-0.754222	-0.696978	+	+	6	6	6
ATCG00680	1757	psbB	Photosystem II CP47 reaction center protein	plastid	P56777	31.3487	31.5075	31.3911	31.3987	30.9803	30.9126	30.9644	30.7486	32.6374	32.6668	32.585	32.8697	32.7338	32.6987	32.581	32.6725		3.7258	0.0908571	-0.510056	-0.479891			0.094676	0.926415	-0.0182419	-0.0170426			6.90248	0	-1.77005	-1.66634	+	+	5.72685	0.000238532	-1.27824	-1.1936	+	+	33	33	33
ATCG00280	1758	psbC	Photosystem II CP43 reaction center protein	plastid	P56778	32.0545	32.1782	32.0702	32.1289	31.537	31.7699	31.7322	31.2822	33.5743	33.3282	33.4087	33.5174	33.6299	33.6182	33.4249	33.4589		2.42245	0.096186	-0.527623	-0.473092			0.444404	0.682498	0.0758629	0.0704744			5.3876	0	-1.95266	-1.73773	+	+	6.21476	0.000282609	-1.34918	-1.27052	+	+	27	27	27
ATCG00580	1759	psbE	Cytochrome b559 subunit alpha	plastid	P56779	27.2327	26.7974	26.2748	25.8711	26.6424	25.7852	26.6659	27.9497	28.3086	28.8203	28.9584	28.2292	28.4895	28.2461	28.457	28.3916		0.154859	0.455151	0.216794	0.141111			0.429212	0.412605	-0.183058	-0.153847			1.96469	0	-1.63524	-1.12825	+	+	2.95109	0.000481481	-2.0351	-1.50863	+	+	5	5	5
ATCG01130	1761	TIC214	Protein TIC 214	mitochondrion;plastid	P56785;A0A1P8B0A1;P93296	27.288	27.1315	27.292	27.1766	26.9294	27.0394	26.8998	27.0168	28.0035	28.1682	28.0773	27.8847	27.5754	27.7138	27.7284	27.6629		2.51197	0.279195	-0.250703	-0.238199			2.71703	0.188378	-0.363282	-0.339774			5.1697	0.00366321	-0.698795	-0.666651	+	+	4.52656	0.0011187	-0.811374	-0.756714	+	+	70	70	70
ATCG00860	1762	ycf2-A	Protein Ycf2	plastid	P56786	27.5139	27.359	27.4416	27.2825	26.7822	26.8422	26.7158	26.7575	27.8034	27.6667	27.543	27.6422	27.2307	27.2636	27.3141	27.2804		4.47943	0.0533333	-0.624832	-0.591313			3.35427	0.167407	-0.391613	-0.370707			5.38124	0.0116839	-0.497779	-0.482526	+		1.94544	0.0974131	-0.26456	-0.246459			45	45	45
ATCG00520	1763	ycf4	Photosystem I assembly protein Ycf4	plastid	P56788	27.7129	27.839	27.508	28.0734	27.8969	27.7343	27.4146	27.8655	27.5941	27.542	27.3785	27.5032	27.6455	27.5153	27.3457	27.4987		0.128895	0.767147	-0.0554829	-0.0477603			0.0138873	0.985528	-0.00315285	-0.00292835			0.911385	0.1383	0.226545	0.20117			1.15256	0.0966086	0.278875	0.247465			7	7	7
ATCG00830/Atcg01310	1764	rpl2	Chloroplast ribosome, large subunit	plastid	P56791	29.2276	29.2129	29.0024	29.4066	27.538	27.5194	27.7268	27.9157	28.4365	29.2055	28.9197	29.3161	29.1884	29.0165	28.9561	29.0166		4.76688	0	-1.53739	-1.36733	+	+	0.140254	0.715756	0.0749755	0.0623458			4.88921	0	-1.36943	-1.23869	+	+	0.526491	0.150257	0.242938	0.20028			16	16	16
ATCG00780	1765	rpl14	Chloroplast ribosome, large subunit	plastid	P56792	29.167	28.8649	28.386	28.505	28.0129	27.4832	28.0262	28.4486	29.1342	29.2456	29.1692	29.3358	29.1832	29.1048	28.9454	28.935		1.4935	0.0549809	-0.737969	-0.583058			1.25415	0.383312	-0.179107	-0.166511			2.64142	0.000843882	-1.04935	-0.869468	+	+	1.43696	0.0188403	-0.490489	-0.414595	+		11	11	11
ATCG00790	1766	rpl16	Chloroplast ribosome, large subunit	plastid	P56793;Q84WZ8	29.8678	29.9227	29.5746	29.6139	28.6544	28.5057	28.5477	28.7339	29.9178	29.9644	29.517	29.9485	30.0913	30.1411	30.0397	30.0643		4.50034	0.0102609	-1.13434	-1.0293	+	+	1.19139	0.300858	0.247163	0.222818			6.69797	0	-1.47373	-1.39546	+	+	0.275314	0.490777	-0.0922232	-0.0809978			10	10	10
ATCG00660	1767	rpl20	Chloroplast ribosome, large subunit	plastid	P56794	27.909	27.4778	27.3611	27.4665	27.5052	26.954	26.7411	27.5802	27.7961	27.6148	27.621	28.1393	27.8709	27.5864	27.4977	27.5041		0.734487	0.221543	-0.358467	-0.289323			0.548049	0.411214	-0.178012	-0.154657			0.958982	0.0397215	-0.419639	-0.342898	+		0.666729	0.144528	-0.239184	-0.203956			10	10	10
ATCG00810	1768	rpl22	Chloroplast ribosome, large subunit	plastid	P56795	29.6178	29.3519	29.1381	29.4529	28.7647	28.5541	28.5522	29.0035	29.5805	29.8555	29.375	29.9225	29.7755	29.6217	29.5227	29.4794		2.42022	0.0555065	-0.671564	-0.585564			0.236899	0.670229	-0.0835314	-0.0731018			3.37521	0.00163351	-0.881235	-0.782776	+	+	0.922677	0.0925213	-0.293202	-0.25242			10	10	10
ATCG00160	1770	rps2	Chloroplast ribosome, small subunit	plastid	P56797	30.7185	30.3774	30.6032	30.8742	29.8912	29.8463	29.869	29.9053	30.4346	30.4904	30.4567	30.5549	30.3511	30.1577	30.0908	30.2008		3.46031	0.0336735	-0.765342	-0.69238	+		2.45487	0.252772	-0.284026	-0.267671			2.89329	0.0554671	-0.322144	-0.304866			0.720481	0.260799	0.159173	0.143681			25	25	25
ATCG00800	1771	rps3	Chloroplast ribosome, small subunit	plastid	P56798	29.9031	29.7388	29.8797	30.1355	29.3513	29.4244	29.1314	29.3123	29.8362	29.7531	29.7772	29.8727	29.8776	29.6649	29.792	29.8055		2.98074	0.0619454	-0.609422	-0.552442			0.186897	0.895479	-0.0247846	-0.0235602			3.12177	0.0159752	-0.480164	-0.44608	+		0.563662	0.421914	0.104474	0.0961465			28	28	28
ATCG00380	1772	rps4	Chloroplast ribosome, small subunit	plastid	P56799	29.4047	29.3484	29.2797	29.5697	28.7752	28.7633	28.5638	28.969	29.4339	29.5579	29.462	29.4831	29.2944	29.2287	29.1195	29.1737		3.06221	0.0585679	-0.632806	-0.573536			3.05347	0.252653	-0.280143	-0.267842			2.52383	0.0242591	-0.436262	-0.399931	+		0.583637	0.50329	-0.0835991	-0.078324			14	14	14
ATCG00770	1773	rps8	Chloroplast ribosome, small subunit	plastid	P56801	29.888	29.6683	29.2057	29.2501	29.1372	28.7839	29.1167	29.2956	29.8352	29.9061	29.9311	29.9427	29.9509	29.8547	29.7222	29.7307		1.11128	0.163561	-0.419656	-0.350536			0.731141	0.6278	-0.0891762	-0.084154			3.03996	0.00430189	-0.731246	-0.652557	+	+	1.27286	0.0366304	-0.400766	-0.343404	+		12	12	12
ATCG00750	1774	rps11	Chloroplast ribosome, small subunit	plastid	P56802	29.616	29.4243	29.0931	29.1421	29.1311	28.6317	28.7796	29.2798	29.7015	30.0966	29.4885	29.8738	29.8007	29.88	29.4937	29.619		0.955464	0.202111	-0.363322	-0.304195			0.238359	0.645233	-0.0917249	-0.0793575			2.27801	0.00475	-0.742814	-0.632707	+	+	1.41592	0.0215472	-0.471217	-0.39992	+		6	6	6
ATCG00330	1775	rps14	Chloroplast ribosome, small subunit	plastid	P56804	27.6262	26.7012	26.3592	26.5487	26.5816	25.6055	25.1749	26.671	26.4287	25.8683	26.0167	25.7134	25.235	25.5843	26.1933	25.8727		0.870839	0.0626809	-0.800579	-0.547155			0.512935	0.299432	-0.285427	-0.227312			0.283285	0.137488	0.286917	0.201929			1.33357	0.00332444	0.802069	0.607376	+	+	8	8	8
ATCG01120	1776	rps15	Chloroplast ribosome, small subunit	plastid	P56805	27.178	26.3487	26.0038	26.4215	26.3755	25.5159	25.9063	27.0442	27.4181	27.9414	27.7154	27.689	27.6434	27.5352	27.4184	27.1377		0.279787	0.341136	-0.277564	-0.19665			0.844612	0.301579	-0.257298	-0.22321			1.9087	0.000432184	-1.22322	-0.908553	+	+	2.36932	0.000285714	-1.20295	-0.947519	+	+	9	9	9
ATCG00650	1777	rps18	Chloroplast ribosome, small subunit	plastid	P56807	27.9885	27.4367	27.028	27.1783	27.2047	26.6014	27.2348	27.5122	27.8852	28.182	28.0289	28.0134	27.8858	27.7642	27.9633	27.7926		0.418876	0.322424	-0.269575	-0.209739			1.22481	0.386595	-0.175901	-0.163496			1.95335	0.00548661	-0.71318	-0.595726	+	+	1.51759	0.00797188	-0.619507	-0.507913	+	+	7	7	7
ATCG00820	1778	rps19	Chloroplast ribosome, small subunit	plastid	P56808	25.9504	24.8584	NaN	24.3425	NaN	NaN	NaN	25.4197	26.0474	26.7799	26.366	26.6943	26.0692	26.069	26.109	25.7783		NaN	1	0	NaN			1.35002	0.163177	-0.465521	-0.393182			NaN	1	0	NaN			1.62337	0.000306849	-1.42148	-0.984937	+	+	4	4	4
AT4G20980	1779	TIF3D1	Eukaryotic translation initiation factor 3 subunit D	cytosol	P56820	28.7519	28.7959	28.7844	28.5657	28.4546	28.9182	28.7769	28.4337	28.6036	28.1436	28.3898	27.8644	27.9474	28.2056	28.2714	28.4999		0.242708	0.673872	-0.0786242	-0.0694846			0.0339724	0.929769	-0.0192738	-0.0161191			1.33753	0.0349305	0.414767	0.355927	+		1.5176	0.0203196	0.474118	0.405872	+		22	22	10
AT5G43330	1780	MDH2	Malate dehydrogenase, cytoplasmic 2	cytosol,endoplasmic reticulum	P57106	25.7697	26.0003	27.7629	26.481	NaN	NaN	26.3621	26.3	25.416	26.4028	26.6636	26.6278	NaN	26.5678	NaN	26.5693		NaN	1	0	NaN			NaN	1	0	NaN			NaN	1	0	NaN			0.16343	0.250797	0.225919	0.14738			14	3	3
AT2G40010	1782	RPP0C;RPP0A	60S acidic ribosomal protein P0-3;60S acidic ribosomal protein P0-1	cytosol	P57691;O04204	25.5822	25.6627	25.8298	26.1594	26.28	26.3208	26.2501	26.108	25.5766	25.6898	25.5265	25.5687	25.8304	25.1129	26.0562	25.9814		1.7152	0.139232	0.431187	0.37959			0.29615	0.482689	0.154827	0.127036			1.17757	0.0235063	0.494473	0.405024	+		0.82141	0.161212	0.218112	0.192592			24	5	5
AT1G48850	1783	EMB1144	Chorismate synthase, chloroplastic	plastid	P57720	27.9477	27.2196	27.0741	27.2256	27.2509	27.4	27.4905	27.7792	26.9381	26.953	26.9415	27.087	27.1657	27.5002	27.1739	27.2077		0.198043	0.588417	0.113399	0.0924898			1.74012	0.26056	0.281966	0.259248			0.789879	0.150314	0.218282	0.191979			0.994428	0.0455411	0.38685	0.322366	+		14	14	14
AT5G49510	1784		Probable prefoldin subunit 3	nucleus	P57741	26.6753	26.4604	26.7056	26.4314	26.8029	26.724	26.6915	27.0168	26.5836	NaN	NaN	NaN	NaN	NaN	26.3345	26.7496		1.24878	0.309272	0.240642	0.218363			NaN	1	0	NaN			NaN	1	0	NaN			NaN	1	0	NaN			5	5	5
AT5G23290	1785		Probable prefoldin subunit 5	cytosol	P57742	24.366	24.97	24.7494	NaN	24.7856	24.7907	25.007	24.9708	24.6507	NaN	24.6681	24.9781	24.5312	25.0359	24.8008	24.442		0.539502	0.399513	0.193411	0.166302			0.128655	0.755853	-0.0631498	-0.0533968			0.598022	0.200747	0.186057	0.162222			0.125276	0.619779	-0.0705039	-0.0584597			4	4	4
AT5G17310	1787		UTP--glucose-1-phosphate uridylyltransferase 1	cytosol	P57751	27.8333	27.7834	27.8904	27.7554	27.7675	27.638	27.5898	27.8962	28.0716	28.0787	28.1408	28.0369	27.8379	27.7802	27.7478	27.9821		0.581034	0.608813	-0.0927715	-0.086298			2.32248	0.295116	-0.244975	-0.231949			0.631435	0.35545	-0.114162	-0.105101			3.45762	0.0882468	-0.266366	-0.256932			42	19	19
AT1G31812	1788	ACBP6	Acyl-CoA-binding domain-containing protein 6	cytosol	P57752	NaN	NaN	NaN	NaN	NaN	NaN	NaN	24.4267	24.6639	NaN	24.8912	NaN	24.29	NaN	24.047	24.1896		NaN	1	0	NaN			NaN	1	0	NaN			NaN	1	0	NaN			NaN	1	0	NaN			2	2	2
AT2G39960	1790		Probable signal peptidase complex subunit 2	endoplasmic reticulum	P58684	NaN	NaN	25.5064	25.7998	25.6509	26.1043	25.8476	26.084	25.8451	25.5633	NaN	NaN	NaN	NaN	NaN	25.4414		NaN	1	0	NaN			NaN	1	0	NaN			NaN	1	0	NaN			NaN	1	0	NaN			4	4	4
AT1G75600	1791	HTR4	Histone H3.3;Histone H3-like 3	nucleus	P59169;Q9LR02;Q9LXU8	30.1841	29.6958	29.8638	30.1225	30.1946	30.1001	29.6895	30.205	30.1487	30.4245	30.4066	30.073	31.0946	31.2289	30.9658	30.8919		0.19048	0.675335	0.0807681	0.0692358			3.28245	0.0611538	0.782098	0.700723			3.37587	0.000736617	-0.998	-0.873593	+	+	1.06406	0.0860964	-0.29667	-0.259159			8	8	2
AT4G00100	1793	RPS13B	40S ribosomal protein S13-2	cytosol	P59224	29.8749	29.7554	29.6972	29.9104	29.6061	29.4857	29.5898	29.8014	28.8321	29.0062	29.0456	29.1794	29.2812	28.8894	29.1171	28.9764		1.2037	0.378314	-0.188764	-0.174347			0.174605	0.788869	0.0501738	0.0451342			2.66723	0.0102897	0.554741	0.500631	+		4.00213	0.00124242	0.793678	0.729946	+	+	13	13	1
AT1G09200	1794	HTR2	Histone H3.2;Histone H3-like 5	nucleus	P59226;Q9FKQ3;Q9FXI7	28.0728	28.5555	NaN	NaN	NaN	NaN	NaN	29.05	NaN	28.6002	28.825	28.6699	NaN	26.197	NaN	28.7923		NaN	1	0	NaN			NaN	1	0	NaN			NaN	1	0	NaN			NaN	1	0	NaN			7	2	1
AT2G27530	1795	RPL10AB	60S ribosomal protein L10a-2	cytosol	P59230	28.5505	28.4177	28.7559	28.5704	28.4275	28.6677	28.5405	28.7841	26.1137	26.4652	26.961	26.8305	27.1237	27.2425	27.1178	27.3598		0.111566	0.866126	0.0313182	0.0283682			1.67558	0.117781	0.618341	0.515524			5.16841	0	1.394	1.27162	+	+	4.17315	0.000634146	1.98102	1.64633	+	+	18	6	6
AT5G22440	1796	RPL10AC	60S ribosomal protein L10a-3	cytosol	P59231	25.3748	25.2437	NaN	25.3609	25.6589	25.9514	25.5097	NaN	NaN	NaN	NaN	NaN	NaN	NaN	NaN	NaN		1.30746	0.179796	0.38021	0.334624			NaN	1	0	NaN			NaN	1	0	NaN			NaN	1	0	NaN			18	5	5
AT1G23410	1797	RPS27AB;RPS27AA;UBQ13;RPL40B;RPL40A;UBQ11;UBQ14;UBQ3;UBQ4;UBQ10;UBQ9	Ubiquitin-40S ribosomal protein S27a-2;Ubiquitin;40S ribosomal protein S27a-2;Ubiquitin-40S ribosomal protein S27a-1;Ubiquitin;40S ribosomal protein S27a-1;Ubiquitin-60S ribosomal protein L40-2;Ubiquitin;60S ribosomal protein L40-2;Ubiquitin-60S ribosomal protein L40-1;Ubiquitin;60S ribosomal protein L40-1;Polyubiquitin 11;Ubiquitin;Polyubiquitin 14;Ubiquitin;Polyubiquitin 3;Ubiquitin;Polyubiquit…	cytosol	P59232;P59271;F4I9X6;Q42202;B9DHA6;P0CH33;Q3E7T8;Q1EC66;P0CH32;Q8H159;Q9FHQ6;Q39256	31.5089	31.1916	31.4716	31.3148	31.2536	31.048	31.1728	31.4075	31.6244	31.2868	31.5276	31.1594	31.1194	31.0166	31.112	31.1719		0.698681	0.462259	-0.151264	-0.136879			1.41161	0.254856	-0.294575	-0.264963			0.68112	0.349906	0.115509	0.106759			0.0770919	0.830606	-0.0278025	-0.0246107			17	17	1
AT1G07660	1799		Histone H4	nucleus	P59259	29.5071	29.1421	28.4925	28.743	29.6966	29.0767	29.5196	30.4718	30.033	30.4163	30.4784	30.316	30.7086	30.5536	30.3612	30.3072		1.01208	0.0686377	0.720018	0.526811			0.602356	0.419089	0.171708	0.151312			1.38666	0.00514025	-0.79144	-0.606359	+	+	2.81644	0.000184397	-1.33975	-1.07702	+	+	14	14	14
AT5G19250	1800		Uncharacterized GPI-anchored protein At5g19250	extracellular	P59833	26.3831	NaN	NaN	NaN	NaN	25.8201	NaN	25.8566	26.1023	NaN	NaN	NaN	26.7725	26.1264	NaN	26.4964		NaN	1	0	NaN			NaN	1	0	NaN			NaN	1	0	NaN			NaN	1	0	NaN			1	1	1
AT2G44120	1801	RPL7C	60S ribosomal protein L7-3	cytosol	P60039	28.9312	28.822	29.0419	29.1188	28.9302	29.2182	28.9697	29.0725	28.3043	27.9841	28.2907	28.1491	28.5866	28.2676	28.3775	28.2945		0.320995	0.698079	0.0691319	0.0633491			0.985827	0.356597	0.199526	0.18074			3.33541	0.00509382	0.66606	0.607336	+	+	3.70674	0.0012997	0.796454	0.724754	+	+	28	13	9
AT2G01250	1802	RPL7B	60S ribosomal protein L7-2	cytosol	P60040	29.501	29.4193	29.4938	29.5647	29.4489	29.4753	29.3868	29.5956	28.7944	28.9853	28.9615	28.7425	29.086	28.96	28.8385	29.0681		0.128086	0.91668	-0.0180569	-0.0171493			0.682462	0.538325	0.117247	0.108256			3.30086	0.0150127	0.488502	0.455706	+		4.0525	0.00426526	0.623806	0.584509	+	+	32	32	17
AT3G54820	1805	PIP1-1	Aquaporin PIP1-1	plasma membrane	P61837;Q9SV31	NaN	NaN	25.4218	NaN	NaN	25.3894	24.3195	NaN	NaN	NaN	26.8586	26.0302	NaN	27.2263	26.9904	26.3295		NaN	1	0	NaN			NaN	1	0	NaN			NaN	1	0	NaN			NaN	1	0	NaN			10	2	1
ATCG00900	1806	rps7	Chloroplast ribosome, small subunit	plastid	P61841	29.7433	29.5739	29.6504	29.8045	28.9682	28.6765	28.9683	28.8419	28.7437	29.0126	29.3099	29.3527	29.2373	29.1044	29.0791	28.65		4.15286	0.0176104	-0.829311	-0.763773	+		0.177547	0.670092	-0.0870247	-0.0730779			0.482898	0.264386	-0.153985	-0.134491			2.09675	0.00773097	0.588302	0.511155	+	+	13	13	13
ATCG00360	1807	ycf3	Photosystem I assembly protein Ycf3	plastid	P61843	26.4603	26.6512	26.4042	26.3886	25.2508	25.2803	25.259	25.2818	25.7636	25.9704	25.5517	25.9141	25.7586	25.8255	25.773	25.5281		5.97482	0.00485714	-1.20811	-1.13881	+	+	0.285945	0.682193	-0.0786676	-0.0705863			3.31316	0.0195103	-0.453349	-0.425105	+		3.043	0.00326949	0.676094	0.608358	+	+	6	6	6
ATCG00840	1808	rpl23	Chloroplast ribosome, large subunit	plastid	P61845	25.7043	25.2993	NaN	24.2935	NaN	NaN	24.6707	24.9974	26.3793	26.5047	26.4731	26.6422	26.1366	26.5756	26.2296	26.0442		NaN	1	0	NaN			1.0201	0.301086	-0.253345	-0.224562			NaN	1	0	NaN			1.95429	0.000161491	-1.40078	-1.03245	+	+	4	4	4
ATCG01060	1809	psaC	Photosystem I iron-sulfur center	plastid	P62090	25.9099	24.8895	24.7779	24.5447	25.2817	24.2608	24.8518	26.382	26.328	27.2186	26.2297	26.8859	27.6457	27.0928	27.0495	26.9883		0.112227	0.548259	0.163527	0.106181			0.969457	0.146065	0.528522	0.413141			2.25883	0	-2	-1.35777	+	+	2.28336	0.000233184	-1.635	-1.18303	+	+	4	4	4
ATCG00065	1812	rps12	Chloroplast ribosome, small subunit	plastid	P62126	29.5103	28.1976	28.7954	27.8901	NaN	28.1524	28.5144	29.1615	29.1988	29.1106	28.2488	26.6958	NaN	30.6296	29.6136	29.8801		0.00752527	0.966574	0.0110811	0.00743851			1.18852	0.0593333	1.72764	0.997376	+		1.55542	0.00048329	-1.43166	-1.00552	+	+	0.160868	0.201646	0.2849	0.169435			8	8	8
AT5G08300	1813		Succinyl-CoA ligase [ADP-forming] subunit alpha-1, mitochondrial	mitochondrion	P68209	28.1425	28.1908	28.0901	28.1713	28.372	28.4219	28.4501	28.4361	28.3905	28.4022	28.2053	28.3533	28.8749	28.2622	28.3228	28.1966		4.18443	0.245729	0.271354	0.264035			0.183972	0.702796	0.0763092	0.0656581			0.012739	0.961822	0.00591803	0.00511643			2.02381	0.181087	-0.189127	-0.180055			15	15	7
AT2G02500	1814	ISPD	2-C-methyl-D-erythritol 4-phosphate cytidylyltransferase, chloroplastic	plastid	P69834	25.5738	25.6328	25.7084	25.591	25.625	25.7125	25.9677	25.6216	26.3461	26.2284	26.3716	26.2973	26.3561	26.0894	26.1802	26.2032		0.567244	0.574203	0.105212	0.0968116			0.809431	0.572103	-0.103598	-0.0973923			2.53554	0.0180467	-0.475519	-0.43289	+		5.37963	0.00231447	-0.684329	-0.655812	+	+	9	9	9
AT5G53490	1815		Thylakoid lumenal 17.4 kDa protein, chloroplastic	plastid	P81760	29.3431	28.8963	28.5696	29.0172	29.2268	28.7384	28.9517	29.1777	29.089	29.3419	28.9994	29.2261	29.6375	29.5646	29.2871	29.2439		0.129095	0.729004	0.0671244	0.0561547			1.13705	0.2838	0.269163	0.239476			1.47327	0.0348202	-0.409613	-0.356382	+		0.545794	0.188557	-0.207574	-0.176406			15	15	15
AT4G09010	1816	TL29	Thylakoid lumenal 29 kDa protein, chloroplastic	plastid	P82281	28.6639	28.7529	28.644	28.5675	28.6468	28.6729	28.6368	28.6905	29.2906	29.3513	29.2599	29.4526	29.4762	29.3869	29.3539	29.3199		0.0404558	0.979463	0.00466299	0.00448354			0.364996	0.79795	0.0456505	0.0433055			6.02118	0.00290859	-0.722474	-0.697542	+	+	4.68014	0.00246829	-0.681486	-0.644695	+	+	24	24	24
AT3G55330	1817	PPL1	PsbP-like protein 1, chloroplastic	plastid	P82538	29.5109	29.5557	29.6842	29.617	29.5945	29.6202	29.4523	29.554	29.8402	29.7558	29.6958	29.6988	30.0716	29.9407	29.9997	29.912		0.2902	0.832977	-0.0366859	-0.0348484			2.51133	0.301397	0.233326	0.222454			3.79097	0.0235228	-0.425763	-0.405074	+		1.66328	0.248128	-0.155751	-0.14825			16	16	16
AT3G63540	1818		Thylakoid lumenal 19 kDa protein, chloroplastic	plastid	P82658	26.7774	26.9241	26.7428	26.9287	26.9565	27.1507	26.993	27.073	26.8506	26.7261	26.3306	26.8783	27.1544	27.2102	27.0769	27.0131		1.66182	0.356939	0.200032	0.187817			1.68902	0.169957	0.417271	0.368112			0.531665	0.526476	-0.0703573	-0.0663003			0.495539	0.302618	0.146881	0.129371			12	12	12
AT5G11450	1819	PPD5	PsbP domain-containing protein 5, chloroplastic	plastid	P82715	27.112	28.1013	27.8238	28.4516	28.0349	28.0864	28.1377	28.2748	25.3225	27.7214	27.5641	27.3933	28.2377	28.028	NaN	27.8861		0.397531	0.335909	0.261281	0.202743			0.747646	0.0734737	1.05028	0.628185			0.331776	0.483352	0.0828594	0.0749852			0.665117	0.00630812	0.871855	0.534601	+	+	9	9	9
AT3G15520	1821	CYP37	Peptidyl-prolyl cis-trans isomerase CYP37, chloroplastic	plastid	P82869	28.4365	28.5262	28.6707	28.738	28.4951	28.6028	28.4322	28.4024	28.9369	28.9299	29.0397	29.0116	28.9481	28.9083	28.8873	28.9785		0.645137	0.562638	-0.10977	-0.101503			0.698516	0.776549	-0.048975	-0.047363			4.02426	0.0192285	-0.447447	-0.426635	+		2.71914	0.0308838	-0.386652	-0.360156	+		26	26	26
AT1G27390	1822	TOM20-2	Mitochondrial import receptor subunit TOM20-2	mitochondrion	P82873	26.7981	26.2607	26.9212	25.8781	26.7464	27.2993	26.2903	26.564	26.083	24.6411	26.0559	NaN	NaN	25.1928	NaN	25.9286		0.346323	0.341434	0.260486	0.19692			NaN	1	0	NaN			NaN	1	0	NaN			0.865982	0.00473891	0.871151	0.584305	+	+	7	7	7
AT3G27080	1823	TOM20-3	Mitochondrial import receptor subunit TOM20-3	mitochondrion	P82874	25.9246	25.8212	25.9021	25.5887	25.7882	25.7114	NaN	25.7076	25.2299	25.6465	NaN	25.4402	25.5099	25.402	25.581	25.4537		0.329939	0.685757	-0.0733916	-0.0671194			0.165409	0.800743	0.0477718	0.0430219			2.36221	0.0995135	0.2491	0.237129			1.38507	0.0451382	0.370263	0.326065	+		6	6	6
[truncated: 3,047 more rows]
[truncated: 25 more columns]

## Sheet: ribo pellet 4C
Supplementary Data 1: Ries et al., Proteomic analyses of ribosomal pellets of seedlings grown for 21 days at 4°C
[truncated: 791 more rows]
[truncated: 7 more columns]

## Sheet: ribo pellet 21C
Supplementary Data 1: Ries et al., Proteomic analyses of ribosomal pellets of seedlings grown for 21 days at 21°C
[truncated: 1,048 more rows]
