# Supplementary material for: A truncated variant of the ribosome-associated trigger factor specifically contributes to plant chloroplast ribosome biogenesis
Source: Nat Commun. 2025 Jan 13;16:629. doi: 10.1038/s41467-025-55813-1 (PMC11731035; doi:10.1038/s41467-025-55813-1)
Supplement: Supplementary file 6 — Source Data [file 41467_2025_55813_MOESM6_ESM.zip]

Archive with 5 entries (4 files):
- Source Data/
- Source Data/uncropped immunoblots.pptx
- __MACOSX/Source Data/._uncropped immunoblots.pptx
- Source Data/Summarized data that underly plots.xlsx
- __MACOSX/Source Data/._Summarized data that underly plots.xlsx
