# Supplementary material for: A truncated variant of the ribosome-associated trigger factor specifically contributes to plant chloroplast ribosome biogenesis
Source: Nat Commun. 2025 Jan 13;16:629. doi: 10.1038/s41467-025-55813-1 (PMC11731035; doi:10.1038/s41467-025-55813-1)
Supplement: Supplementary file 6 — Source Data [file 41467_2025_55813_MOESM6_ESM.zip › Source Data/Summarized data that underly plots.xlsx]

## Sheet: Figure 2
Figure 2d Tig1 and Tig2 protein accumulation in Arabidopsis cell lysates
		Tig1 quantification 22°C									Tig1 quantification 4°C
		µg soluble lysate	ng Tig1/µg soluble protein	mean technical replicates	mean biol. replicates	St dev	% of lysate	mean biol. replicates	St dev		µg soluble lysate	ng Tig1/µg soluble protein	mean technical replicates	mean biol. replicates	St dev	% of lysate	mean biol. replicates	St dev
Replicate 1		4.8	2.78247	3.82539	3.64278	0.562567	0.00382539	0.00364278	0.000562567		1.25	4.57572	3.70122	4.43404	1.00638	0.00370122	0.00443404	0.00100638
		2.4	3.64098								2.5	3.7615
		1.2	5.0527								5	2.76643
Replicate 2		4.8	3.16457	4.22208			0.00422208				1.25	4.68388	3.74383			0.00374383
		2.4	4.26328								2.5	3.63727
		1.2	5.23837								5	2.91035
Replicate 3		3.75	2.13853	2.88086			0.00288086				3.75	4.71665	5.85706			0.00585706
		7.5	3.6232								7.5	6.99747
		Tig2 quantification 22°C									Tig2 quantification 4°C
		µg soluble lysate	ng Tig2/µg soluble protein	mean technical replicates	mean biol. replicates	St dev	% of lysate	mean biol. replicates	St dev		µg soluble lysate	ng Tig2/µg soluble protein	mean technical replicates	mean biol. replicates	St dev	% of lysate	mean biol. replicates	St dev
Replicate 1		4.8	0.845378	1.122	0.874791	0.217244	0.001122	0.000874791	0.000217244		1.25	0.498368	0.404874	0.523128	0.15154	0.000404874	0.000523128	0.00015154
		2.4	1.05626								2.5	0.353713
		1.2	1.46436								5	0.362541
Replicate 2		4.8	0.834141	0.909168			0.000909168				1.25	0.522693	0.427469			0.000427469
		2.4	0.872442								2.5	0.423369
		1.2	1.02092								5	0.336344
Replicate 3		3.75	0.567451	0.593204			0.000593204				3.75	0.695151	0.737041			0.000737041
		7.5	0.618958								7.5	0.77893

## Sheet: Figure 3 and S7 
Figure 3c, determination of rosette diameters (in mm)
Col-0	delta tig1		Col-0	delta tig2		Col-0	delta tig1/tig2
9.425	6.985		8.335	7.965		8.885	6.695
9.87	7.335		9.125	8.27		10.215	7.67
10.415	8.23		10.1	8.55		10.34	8.72
10.505	9.065		10.7	9.445		10.7	9.39
10.665	10.425		10.905	9.775		10.835	9.495
10.83	10.515		11.205	10.98		11.22	9.895
12.08	10.565		11.21	11.76		11.495	10.285
12.225	10.8		11.51	11.865		11.645	10.89
12.25	10.825		11.745	11.99		11.66	10.95
12.3	10.955		11.855	12.11		11.685	11.045
12.32	11.06		12.065	12.145		12.215	11.295
12.395	11.195		12.14	12.275		12.245	11.365
12.63	11.235		12.295	12.34		12.28	11.38
12.73	12.285		12.305	12.525		12.445	11.515
12.75	12.315		12.475	12.635		12.465	11.69
12.775	12.32		12.64	13.24		12.52	11.995
12.795	12.59		12.965	13.39		12.665	12.165
12.96	12.99		13.065	13.585		12.935	12.45
12.98	13.21		13.455	13.605		12.975	12.835
13.43	13.27		13.945	13.64		13.215	12.975
13.48	13.3		14.625	13.645		13.26	13.21
13.605	13.36		14.855	14.08		13.275	13.345
13.82	13.455		14.9	14.265		13.64	13.6
14.69	15.66		15.235	14.31		14.36	13.715
15.13	16.72		15.875	14.49		14.62	13.775
15.14	0		16.565	14.59		15.295	13.99
0	0		0	14.99		17.03	14.64
				15.985
mean values (in mm)
12.469	11.6266		12.5421	12.4445		12.4489	11.5176
two-tailed Students t-Test p-values
delta tig1 versus Col-0			delta tig2 versus Col-0			delta tig1/tig2 versus Col-0
0.127744			0.861258			0.0679247
Figure 3d, determination of root length of seedlings grown on MS- medium (in mm)
Col-0	delta tig1		Col-0	delta tig2		Col-0	delta tig1/tig2
21.74	11.405		13.6	14.67		19.61	8.53
24.33	23.67		16.36	18.17		21.46	11.85
26.142	20.182		21.25	16.35		16.32	15.09
20.494	20.403		17.59	19.74		18.65	11.78
23.466	22.304		13.42	19.97		18.71	10.86
15.416	21.064		14.31	13.34		12.87	16.15
28.465	24.345		12.66	19.48		15.6	17.1
29.784	23.496		15.71	17.62		16.54	12.37
20.299	22.506		19.1	19.32		19.72	15.89
23.621	24.823		11.63	15.41		20.52	15.13
22.064	25.044		16.58	18.83		16.41	11.55
22.824	22.808		15.04	19.8		18.96	13.11
18.508	27.265		20.42	18.52		17.3	14.95
25.003	21.875		19.37	18.31		19.62	18.86
23.704	24.948		16.12	16.52		24.65	21.9
25.904	20.876		16.67	17.79		15.9	16.26
20.366	14.149		21.03	16.01		24.66	15.94
20.095	24.175		20.93	18.8		23.55	15.98
19.559	24.003		16.9	18.53		23.83	22.77
24.116	12.557		19.2	19.47		20.29	22.73
23.904	25.02		22.49	22.85		23.74	18.56
24.837	20.388		15.91	18.16		24.55	24.28
17.408	18.512		19.97	21.32		20.66	23.4
21.847	21.302		19.2	19.69		21	19.63
19.458	16.295		17.85	20.39		20.09	20.77
24.9852	16.852		22.04	19.14		25.3	18.58
28.728	12.8424		23.76	19.22		27.23	20.77
24.6708	24.528		17.96	17.72		23.24	14.72
26.1432	22.5384		18.34	21.84		22.16	11.32
25.5948	25.4976		21.43	19.99		27.85	19.9
23.178	21.1764		18.81	21.79		25.43	17.29
23.928	20.3748		21.49	23.5		23.96	16
25.2804	22.446		19.97	21.27		21.87	16.72
21.3372	23.9112		19.7	19.55		17.29	19.37
25.4376	25.704			21.39		21.25	14.08
25.242	24.5484			18.55		16.59	23.23
26.1048	28.164			18.7		18.61	14.3
22.3992	25.5588			18.52		16.03	16.12
25.8576	27.54			18.48		15.8	22.64
23.5344	25.1244			17.73		14.87	20
19.1256	24.3888			18.84		20.24	22.78
20.79	21.6516			19.79		20.65	20.21
22.536	24.7296			20.4		15.01	9.43
20.1516	17.982			16.96		14.51	14.38
23.796	23.6604			19.52		12.07	8.47
22.8696	19.6584			19.62		13.33	22.27
22.6956	21.8904			19.06		21.52	17.52
25.9596	25.4352			17.93		21.93	16.89
22.1856	27.462			18.76		15.63	17.32
19.5396	25.8972			17.52		18.13	18.44
26.3004	15.876			19.89		19.36	16.45
20.8764	17.8404					15.95	17.08
24.717	19.9572					20.84	17.7
23.562	18.4008					19.69	22.26
23.572	22.944					20.46	19.27
26.958	27.128					21.66	19.07
22.855	27.014					18.54	23.28
27.842	26.17					15.65	23.2
27.366	24.71					17.32	23.04
22.783	23.306					19.64	18.92
23.011	18.466					17.45	20.14
19.187	22.606					16.15	15.73
27.848	27.146					18.24	19.61
26.419	25.389						20.44
27.318	27.576						22.28
27.295	23.447						22.38
26.027	24.175						26.49
19.852	23.287						20.34
22.092	21.448						15.64
24.633	26.119						19.85
21.697	23.989						15.84
26.663	21.621						23.37
25.403
23.991
median values (in mm)
23.6625	23.3765		18.575	18.84		19.62	18.07
two-tailed Students t-Test p-values
delta tig1 versus Col-0			delta tig2 versus Col-0			delta tig1/tig2 versus Col-0
0.0603155			0.148355			0.0207229
Figure S7, determination of root length of seedlings grown on MS+ medium (in mm)
Col-0	delta tig1		Col-0	delta tig2
28.133	32.143		23.29	23.64		24.69	20.61
17.019	28.432		19.86	25.97		16.27	17.6
23.761	27.156		23.32	19.96		20.76	18.36
30.095	26.882		23.47	25.42		21.13	18.78
29.066	32.364		25.22	24.6		13.38	17.16
26.905	30.035		18.9	21.28		16.58	14.57
36.511	31.212		22.66	24.16		18.17	16.26
28.341	24.997		19.49	21.46		14.1	16.71
31.725	24.607		16.36	26.78		20.3	14.83
28.087	29.711		19.86	26.41		19.62	16.2
32.226	28.919		23.21	22.69		17.16	18.18
26.888	26.084		20.12	25.36		22.25	14.27
26.899	29.709		24.25	21.12		19.53	14.56
28.724	31.417		23.88	25.16		22.36	16.95
27.795	32.758		25.38	21.12		20.12	12.86
26.873	30.045		27.01	22.41		24.22	20.31
25.851	28.335		25.44	26.41		21.15	23.41
34.19	28.654		24.76	24.51		20.9	23.83
28.527	31.461		25.07	23.21		26.65	23.51
33.2	29.347		29.9	27.19		25.93	19.27
30.48	27.271		21.44	22.6		22.61	16.87
27.905	28.724		24.54	20.43		26.28	20.42
28.208	28.659		24.92	26.7		29.78	17.36
29.084	26.401		24.85	21.2		28.39	20.58
25.861	33.102		26.76	23.76		15.24	21.45
29.546	31.132		29.49	30.15		25.06	18.57
28.933	30.061		26.92	29.39		21.08	19.25
27.515	28.536		22.87	31.71		27.07	23.58
24.659	29.223		24.45	24.85		20.89	23.36
26.194	31.317		25.47	23.47		22.84	19.03
25.541	24.695		23.9	25.58		25.95	21.24
25.273	28.533		25.65	26.42		25.01	26.68
25.505	29.69		27.57	24.74		24.1	24.39
27.112	26.956		27.31	25.77		20.7	24.65
28.133	20.808		23.63	24.78		19.59	23.68
26.853	27.531		27.28	25.4		19.21	23.54
28.034	30.303		30.24	25.98		24.15	21.37
28.564	30.097			25.99		30.3	23.4
27.795	26.04			25.1		26.53	24.8
29.458	28.233			26.82		27.96	24.86
24.683	27.095			27.46		29.62	24.08
28.455	25.101			25.52		24.72	27.26
23.064	23.34			24.54		29.83	23.42
29.019	30.17			24.07		25.74	22.24
28.305	25.239			25.06		26.28	25.39
30.162	27.412			28.56		22.04	22.74
27.439	27.276			26.28		23.21	25.19
27.159	32.731			25.43		25.86	22.65
26.402	29.462			28.18		31.86	21.61
31.887	27.685			24.93		23.58	21.4
31.654	24.583			22.01		19.82	22.15
30.439	28.803			21.6		22.76	20.56
28.985	28.148			27.1		26.76	20.23
27.093	31.986					23.69	19.28
25.967	25.796					30.03	24.13
30.573	25.211					27.44	24.65
33.175	35.885					27.44	24.05
30.532	28.156					25.41	22.23
32.682	32.367					23.02	25.57
32.892	32.446					29.13	25.97
28.189	24.527					27.64	18.98
32.306	32.755					27.31	20.97
31.186	33.757					32.44	17.36
32.633	31.292					27.36	20.02
29.599	35.811					32.32	23.31
30.874	25.8					24.47	26.09
	27.939					18.76	27.02
	28.12					16.14	23.31
	26.601					26.32	23.69
	28.176						27.31
	32.316						23.73
	28.326						26.67
	28.768						24.77
	30.529						26.52
	30.532						27.6
	28.29						26.08
	29.649						26.08
	28.498						24.37
	28.769						26.62
							25.11
							26.24
							28.46
							27.4
							27.71
							28.42
median values (in mm)
28.323	28.659		24.54	25.1		24.15	23.31
two-tailed Students t-Test p-values
delta tig1 versus Col-0			delta tig2 versus Col-0			delta tig1/tig2 versus Col-0
0.556242			0.289701			0.0195945
Figure 3e, photsynthetic performance during cold acclimation (Fv/Fmax)
1 week at 22 °C					1 week at 4 °C					2 weeks at 4 °C					3 weeks at 4 °C					3 weeks at 4 °C followed by 1 week at 22°C
Col-0	delta tig1	delta tig2	delta tig1/tig2		Col-0	delta tig1	delta tig2	delta tig1/tig2		Col-0	delta tig1	delta tig2	delta tig1/tig2		Col-0	delta tig1	delta tig2	delta tig1/tig2		Col-0	delta tig1	delta tig2	delta tig1/tig2
0.786	0.774	0.777	0.755		0.523	0.716	0.54	0.598		0.725	0.734	0.543	0.493		0.695	0.739	0.568	0.58		0.802	0.811	0.793	0.804
0.778	0.754	0.762	0.78		0.608	0.72	0.604	0.626		0.734	0.728	0.419	0.596		0.704	0.724	0.554	0.414		0.787	0.794	0.757	0.761
0.779	0.773	0.755	0.757		0.702	0.711	0.556	0.524		0.728	0.724	0.392	0.427		0.627	0.739	0.37	0.598		0.789	0.79	0.758	0.772
0.756	0.781	0.768	0.781		0.715	0.548	0.605	0.651		0.661	0.699	0.548	0.543		0.707	0.721	0.367	0.423		0.78	0.792	0.771	0.786
0.789	0.77	0.78	0.741		0.544	0.599	0.526	0.644		0.632	0.722	0.445	0.414		0.714	0.73	0.384	0.391		0.783	0.794	0.788	0.795
0.778	0.783	0.778	0.76		0.701	0.669	0.601	0.481		0.706	0.721	0.456	0.432		0.673	0.729	0.399	0.556		0.798	0.791	0.773	0.758
0.771	0.785	0.749	0.735		0.707	0.697	0.591	0.495		0.7	0.728	0.422	0.595		0.721	0.741	0.505	0.344		0.781	0.787	0.759	0.753
0.779	0.784	0.769	0.74		0.555	0.711	0.635	0.547		0.697	0.704	0.506	0.46		0.706	0.742	0.356	0.416		0.782	0.789	0.782	0.745
0.783	0.774	0.763	0.755		0.541	0.647	0.643	0.633		0.637	0.716	0.574	0.423		0.713	0.716	0.377	0.352		0.784	0.79	0.764	0.77
0.774	0.755	0.752	0.77		0.68	0.72	0.572	0.471		0.701	0.706	0.577	0.56		0.716	0.724	0.443	0.371		0.786	0.788	0.784	0.791
0.71	0.785	0.775	0.749		0.534	0.623	0.631	0.663		0.716	0.716	0.434	0.511		0.706	0.746	0.476	0.583		0.797	0.796	0.793	0.785
0.781	0.786	0.755	0.738		0.723	0.713	0.613	0.589		0.704	0.729	0.549	0.605		0.704	0.737	0.565	0.376		0.783	0.785	0.759	0.761
0.781	0.776	0.74	0.749		0.719	0.712	0.555	0.559		0.696	0.711	0.405	0.409		0.712	0.729	0.378	0.4		0.782	0.793	0.783	0.79
0.789	0.782	0.785	0.782		0.508	0.541	0.644	0.583		0.708	0.717	0.589	0.402		0.718	0.726	0.348	0.374		0.781	0.785	0.758	0.76
0.782	0.804	0.74	0.771		0.626	0.704	0.573	0.572		0.625	0.697	0.446	0.581		0.716	0.725	0.348	0.373		0.783	0.784	0.749	0.775
mean values
0.7744	0.777733	0.7632	0.757533		0.625733	0.668733	0.5926	0.575733		0.691333	0.7168	0.487	0.496733		0.702133	0.7312	0.4292	0.436733		0.786533	0.791267	0.7714	0.773733
st. dev values
0.0195404	0.0124008	0.0143984	0.0160929		0.0841627	0.0628245	0.0377885	0.0625237		0.0354314	0.0113905	0.0701773	0.0774822		0.0238353	0.00887372	0.0826474	0.0920066		0.00694742	0.00654071	0.0147542	0.0174088
two-tailed Students t-Test p-values					two-tailed Students t-Test p-values					two-tailed Students t-Test p-values					two-tailed Students t-Test p-values					two-tailed Students t-Test p-values
	tig1 vs Col-0	tig2 vs Col-0	tig1/2 vs Col-0			tig1 vs Col-0	tig2 vs Col-0	tig1/2 vs Col-0			tig1 vs Col-0	tig2 vs Col-0	tig1/2 vs Col-0			tig1 vs Col-0	tig2 vs Col-0	tig1/2 vs Col-0			tig1 vs Col-0	tig2 vs Col-0	tig1/2 vs Col-0
	0.581395	0.0847496	0.0153992			0.124038	0.175196	0.075341			0.0130825	8.31144e-11	1.34038e-09			0.000132814	8.47629e-13	1.66087e-11			0.0649372	0.0012335	0.0132483
Figure 3f, photsynthetic performance during cold acclimation (Fv/Fmax) complementing line after 3 weeks at 4°C
Col-0	delta tig1/tig2	complementer
0.699	0.423	0.668
0.739	0.455	0.649
0.695	0.368	0.659
0.747	0.379	0.671
0.739	0.564	0.612
0.726	0.6	0.67
0.736	0.448	0.649
0.723	0.391	0.677
0.743	0.507	0.696
0.69	0.364	0.707
0.723	0.425	0.673
0.731	0.329	0.725
0.717	0.473	0.671
0.71	0.552	0.715
0.715	0.386	0.617
0.753	0.343	0.631
0.741	0.603	0.612
0.751	0.424	0.67
0.728	0.39	0.591
0.707	0.331	0.663
0.767	0.397	0.704
0.697	0.471	0.676
0.729	0.493	0.558
0.719	0.517	0.713
0.715	0.496	0.653
0.738	0.562	0.699
0.717	0.408	0.648
0.717	0.594	0.674
0.741	0.387	0.691
0.748	0.597	0.683
0.748	0.382	0.623
0.729	0.356	0.681
0.722	0.406	0.648
0.716	0.557	0.691
0.726	0.565	0.637
0.707	0.501	0.683
0.715	0.472	0.7
0.73	0.455	0.729
0.64	0.35	0.693
0.705	0.579	0.705
mean values
0.723475	0.4575	0.667875
st. dev values
0.0220745	0.0855798	0.0371423
two-tailed Students t-Test p-values
	tig1/2 vs Col-0	compl vs Col-0
	4.81464e-31	5.06911e-12
Figure 3h, Anthocyanin levels after exposure to 4°C
		A535 corrected per gram of fresh weigh
		Col-0		delta tig2		complementing line
leaves		young	old	young	old	young	old
Replicate 1		11.288	7.664	7.736	3.772	11.42	5.812
Replicate 2		11.7963	7.13636	7.75048	4.65913	11.332	6.00413
Replicate 3		11.7041	7.05155	7.7271	4.35	10.5276	6.304
	mean values
		11.5961	7.28397	7.73786	4.26038	11.0932	6.04004
	st. dev values
		0.270811	0.331837	0.0117991	0.450306	0.491791	0.247958
	two-tailed Students t-Test p-values			tig2 versus Col-0		comple versus Col-0
				1.60655e-05	0.000724892	0.195713	0.00651108

## Sheet: Figure 4 and S10
Figure 4b chloroplast length in µm
at 21°C				at 4°C
Col-0	delta tig1	delta tig2	delta tig1/tig2	Col-0	delta tig1	delta tig2	delta tig1/tig2
5.9697	6.25606	3.36364	3.94545	4.9303	5.78182	4.24242	4.53788
4.91667	6.49545	3.41515	4.47386	3.95303	5.30758	5.11818	9.44545
4.20606	5.93182	4.91212	3.71705	5.09205	4.68333	5.63636	4.02841
4.74394	4.90606	4.1803	5.06667	5.89886	4.20606	3.49394	3.00568
4.3303	6.01667	5.07727	3.92121	4.51515	7.41667	5.25	3.03977
4.94394	5.82273	3.1	3.53182	4.49697	4.42576	4.72424	3.47386
4.07727	4.97879	2.68636	3.81667	6.38939	6.38333	4.84091	3.23977
3.61364	4.88182	5.08788	4.06364	3.16705	5.89848	8.08182	3.20909
2.34091	3.58182	2.19659	2.94091	2.41364	4.37424	6.34091	2.58333
2.14773	3.18977	2.91477	3.24886	2.91023	5.42727	5.80152	4.61212
2.58523	3.17841	2.54886	3.1	3.27614	4.86818	5.61515	4.37121
5.33333	5.97121	3.66515	2.47386	4.06705	3.99545	4.58939	4.19697
3.69848	5.80606	3.42424	3.72159	2.48523	4.36667	3.22879	5.68182
3.31818	3.20568	4.7697	3.53409	2.99205	4.93939	3.15606	4.73939
3.74242	5.26932	2.6125	3.40227	2.78523	5.87576	3.48939	4.20758
4.83333	3.8875	2.7	2.66477	2.45227	5.43485	4.79545	4.95758
4.36515	4.65114	3.91136	4.47955	3.93977	5.27424	3.58333	5.39242
5.36515	3.72045	2.35909	2.45114	4.99886	4.89848	2.61818	3.11061
4.73788	6.65909	4.56364	4.92121	6.92576	5.08788	2.71515	4.71364
4.59697	4.96061	4.38939	4.16818	4.54091	4.75303	3.93788	3.03485
6.05152	4.78333	3.85152	4.14697	5.2803	6.48939	3.85303	4.81212
4.97879	6.77424	5.30303	4.46061	5.33939	3.18182	2.80152	3.25909
5.78182	5.86364	2.97879	4.6	5.56515	5.11061	5.15303	4.92424
4.88485	4.78485	4.10758	5.30909	4.45455	4.2697	3.89545	4.28788
3.99697	4.49697	4.45909		4.56364	5.99091	3.23485	3.75455
median value
4.59697	4.96061	3.66515	3.86894	4.49697	5.08788	4.24242	4.20758
two-tailed Students t-Test p-values
	tig1 vs Col-0	tig2 vs Col-0	tig1/2 vs Col-0		tig1 vs Col-0	tig2 vs Col-0	tig1/2 vs Col-0
	0.0355776	0.0199307	0.0459419		0.00951931	0.761315	0.930593
Figure 4c number of thylakoid membranes
at 21°C				at 4°C
Col-0	delta tig1	delta tig2	delta tig1/tig2	Col-0	delta tig1	delta tig2	delta tig1/tig2
9	10	7	7	8	6	8	9
10	9	6	6	5	8	10	8
10	7	6	5	7	7	9	6
10	11	8	7	7	8	6	9
9	9	6	3	8	6	7	7
8	9	6	7	3	7	7	5
6	9	4	5	4	6	6	7
10	9	6	6	7	8	8	5
7	9	6	6	5	11	5	5
8	10	5	7	5	8	6	5
9	9	6	6	6	5	8	7
7	10	7	5	7	6	7	7
7	10	9	6	6	7	7	8
7	4	6	6	6	7	6	8
10	4	8	7	5	7	5	7
8	8	5	7	6	7	8	7
9	8	5	8	9	6	9	7
7	5	5	6	10	7	6	4
11	9	7	9	11	8	9	7
8	8	7	7	11	7	4	6
5	9	7	7	13	8	8	6
6	8	7	8	11	3	8	5
7	8	5	7	8	9	6	8
9	8	7	7	9	4	7	8
6	9	6	8	9	6	7	5
median value
8	9	6	7	7	7	7	7
two-tailed Students t-Test p-values
	tig1 vs Col-0	tig2 vs Col-0	tig1/2 vs Col-0		tig1 vs Col-0	tig2 vs Col-0	tig1/2 vs Col-0
	0.614412	2.16889e-05	0.000230928		0.347229	0.533839	0.165812
Figure 4d thylakoid grana stack thickness in nm
at 21°C				at 4°C
Col-0	delta tig1	delta tig2	delta tig1/tig2	Col-0	delta tig1	delta tig2	delta tig1/tig2
68.1818	121.212	190.909	105.682	45.4545	24.2424	131.818	190.909
39.3939	204.545	171.212	77.2727	30.303	51.5152	45.4545	136.364
69.697	177.273	215.152	68.1818	101.515	59.0909	45.4545	60.6061
57.5758	92.4242	118.182	94.3182	109.091	46.9697	118.182	78.7879
63.6364	78.7879	127.273	135.227	48.4848	45.4545	51.5152	175.758
89.3939	60.6061	106.061	89.7727	87.8788	51.5152	96.9697	60.6061
104.545	39.3939	106.061	161.364	95.4545	53.0303	68.1818	109.091
75.7576	51.5152	95.4545	105.682	45.4545	27.2727	95.4545	90.9091
75.7576	124.242	110.606	189.773	39.3939	65.1515	92.4242	84.8485
71.2121	69.697	100	142.045	43.9394	46.9697	54.5455	150
62.1212	124.242	100	113.636	40.9091	33.3333	60.6061	92.0455
66.6667	148.485	118.182	127.273	47.7273	40.9091	92.4242	77.2727
42.4242	127.273	96.9697	103.409	45.4545	36.3636	77.2727	52.2727
83.3333	175.758	171.212	126.136	57.9545	77.2727	65.1515	50
56.0606	104.545	175.758	71.5909	56.8182	42.4242	37.8788	56.8182
78.7879	118.182	233.333	45.4545	43.1818	33.3333	72.7273	78.4091
78.7879	159.091	89.3939	74.2424	52.2727	39.3939	33.3333	37.5
51.5152	118.182	81.8182	71.2121	75	36.3636	90.9091	54.5455
54.5455	50	80.303	50	38.6364	37.8788	96.9697	68.1818
71.2121	56.0606	90.9091	87.8788	44.3182	87.8788	77.2727	47.7273
96.9697	166.667	157.576	113.636	40.9091	107.576	77.2727	102.273
109.091	87.8788	106.061	140.909	59.0909	36.3636	112.121	102.273
66.6667	103.03	63.6364	154.545	63.6364	51.5152	133.333	89.7727
103.03	113.636	177.273	80.303	69.697	66.6667	68.1818	71.5909
63.6364	131.818	140.909	98.4848	63.6364	46.9697	74.2424	47.7273
77.2727	83.3333	172.727	68.1818	74.2424	59.0909	115.152	64.7727
106.061	116.667	151.515	72.7273	60.6061	60.6061	75.7576	112.5
68.1818	163.636	78.7879	68.1818	131.818	42.4242	109.091	72.7273
68.1818	59.0909	84.8485	90.9091	124.242	42.4242	159.091	52.2727
109.091	80.303	83.3333	63.6364	56.0606	72.7273	74.2424	43.1818
140.909	180.303	233.333	90.9091	83.3333	110.606	66.6667	68.1818
130.682	104.545	130.303	93.9394	53.0303	96.9697	57.5758	103.409
86.3636	80.303	130.303	86.3636	104.545	63.6364	107.576	31.8182
54.5455	62.1212	133.333	175.758	68.1818	116.667	36.3636	47.7273
140.909	109.091	69.697	175.758	54.5455	77.2727	40.9091	54.5455
122.727	212.121	90.9091	81.8182	31.8182	133.333	221.212	71.5909
77.2727	109.091	87.8788	86.3636	50	104.545	127.273	40.9091
203.409	145.455	106.061	98.8636	57.9545	68.1818	153.03	37.5
89.7727	90.9091	87.8788	95.4545	44.3182	54.5455	69.697	42.0455
38.6364	95.4545	106.818	53.4091	28.4091	57.5758	65.1515	38.6364
21.5909	59.0909	65.9091	51.1364	37.5	72.7273	40.9091	54.5455
40.9091	64.7727	110.227	64.7727	47.7273	48.4848	60.6061	43.9394
37.5	96.5909	67.0455	132.955	52.2727	186.364	128.788	92.4242
35.2273	100	190.909	67.0455	40.9091	81.8182	100	60.6061
36.3636	78.4091	113.636	147.727	42.0455	42.4242	77.2727	57.5758
45.4545	51.1364	56.8182	106.818	40.9091	116.667	112.121	45.4545
42.0455	50	65.9091	75	61.3636	127.273	65.1515	27.2727
40.9091	71.5909	38.6364	76.1364	27.2727	63.6364	107.576	40.9091
50	123.864	95.4545	89.7727	37.5	51.5152	69.697	31.8182
48.8636	57.9545	122.727	80.6818	29.5455	77.2727	87.8788	78.7879
26.1364	62.5	171.591	69.3182	31.8182	69.697	68.1818	34.8485
46.5909	81.8182	86.3636	57.9545	43.1818	60.6061	48.4848	37.8788
48.8636	77.2727	57.9545	94.3182	36.3636	60.6061	134.848	40.9091
43.1818	96.5909	120.455	134.091	40.9091	46.9697	131.818	56.0606
92.4242	96.9697	131.818	57.9545	30.6818	134.848	46.9697	48.4848
100	122.727	84.8485	61.3636	31.8182	109.091	51.5152	30.303
128.788	131.818	90.9091	76.1364	31.8182	78.7879	66.6667	33.3333
81.8182	127.273	115.152	79.5455	31.8182	65.1515	50	46.9697
113.636	109.091	195.455	72.7273	42.0455	103.03	36.3636	50
151.515	86.3636	190.909	101.136	29.5455	50	60.6061	36.3636
90.9091	96.9697	122.727	52.2727	29.5455	90.9091	137.879	50
71.2121	90.9091	151.515	90.9091	53.4091	39.3939	77.2727	50
115.152	124.242	63.6364	80.6818	56.8182	75.7576	37.8788	46.9697
89.3939	159.091	81.8182	43.1818	40.9091	68.1818	74.2424	72.7273
130.303	63.6364	115.152	78.4091	35.2273	80.303	42.4242	46.9697
92.4242	84.0909	68.1818	161.364	103.409	106.061	118.182	50
83.3333	59.0909	65.9091	54.5455	40.9091	146.97	157.576	89.3939
118.182	75	70.4545	45.4545	28.4091	77.2727	66.6667	40.9091
118.182	70.4545	67.0455	38.6364	44.3182	109.091	50	40.9091
84.8485	70.4545	115.909	56.8182	52.2727	63.6364	48.4848	31.8182
96.9697	125	171.591	96.5909	45.4545	48.4848	25.7576	53.0303
71.2121	127.273	80.6818	54.5455	53.4091	131.818	28.7879	31.8182
103.03	80.6818	86.3636	128.409	25	77.2727	98.4848	63.6364
92.4242	48.8636	78.4091	115.909	57.9545	83.3333	69.697	45.4545
139.394	56.8182	146.591	77.2727	53.4091	72.7273	51.5152	31.8182
81.8182	82.9545	231.818	96.5909	43.1818	95.4545	69.697	74.2424
143.939	72.7273	51.1364	95.4545	39.7727	137.879	63.6364	71.2121
71.2121	210.227	75	209.091	29.5455	86.3636	81.8182	31.8182
106.061	81.8182	72.7273	62.5	67.0455	59.0909	51.5152	60.6061
95.4545	75	104.545	57.9545	55.6818	62.1212	110.606	56.0606
146.97	75	126.136	120.455	77.2727	50	116.667	63.6364
106.061	207.955	137.5	71.5909	81.8182	80.303	48.4848	77.2727
218.182	119.318	98.8636	76.1364	22.7273	90.9091	36.3636	80.303
77.2727	89.7727	127.273	86.3636	40.9091	92.4242	60.6061	77.2727
166.667	55.6818	181.818	229.545	64.7727	77.2727	53.0303	104.545
84.8485	153.409	78.4091	120.455	43.1818	74.2424	57.5758	63.6364
101.515	102.273	82.9545	115.909	31.8182	78.7879	57.5758	60.6061
98.4848	120.455	104.545	68.1818	43.1818	109.091	42.4242	59.0909
106.061	88.6364	180.682	44.3182	53.4091	72.7273	45.4545	77.2727
122.727	131.818	68.1818	98.8636	54.5455	60.6061	80.303	54.5455
75.7576	109.091	112.121	181.818	63.6364	80.303	50	37.8788
106.061	90.9091	109.091	163.636	39.3939	86.3636	84.8485	112.121
72.7273	119.697	75.7576	118.182	90.9091	72.7273	68.1818	63.6364
62.1212	110.606	143.939	96.9697	63.6364	81.8182	69.697	103.03
98.4848	193.939	184.848	71.2121	43.9394	54.5455	95.4545	66.6667
60.6061	122.727	159.091	122.727	42.4242	125.758	65.1515	86.3636
87.8788	139.394	104.545	68.1818	42.4242	124.242	45.4545	90.9091
66.6667	103.03	72.7273	137.879	78.7879	90.9091	63.6364	66.6667
75.7576	231.818	124.242	107.576	48.4848	124.242	78.7879	48.4848
90.9091	84.8485	92.4242	177.273	72.7273	57.5758	43.9394	59.0909
90.9091	177.273	136.364	95.4545	48.4848	72.7273	40.9091	66.6667
118.182	154.545	124.242	122.727	68.1818	25.7576	90.9091	54.5455
103.03	96.9697	145.455	137.879	54.5455	80.303	56.0606	65.1515
119.697	121.212	124.242	77.2727	68.1818	53.0303	98.4848	62.1212
112.121	96.9697	92.4242	136.364	51.5152	42.4242	74.2424	50
104.545	96.9697	92.4242	168.182	54.5455	154.545	60.6061	54.5455
96.9697	95.4545	206.061	145.455	54.5455	98.4848	77.2727	45.4545
139.394	84.8485	246.97	153.03	63.6364	124.242	153.03	46.9697
95.4545	121.212	72.7273	87.8788	90.9091	46.9697	60.6061	53.0303
100	65.1515	318.182	83.3333	45.4545	65.1515	42.4242	45.4545
151.515	84.8485	163.636	101.515	60.6061	77.2727	86.3636	60.6061
145.455	86.3636	172.727	118.182	107.576	133.333	51.5152	83.3333
84.8485	74.2424	103.03	146.97	63.6364	33.3333	45.4545	50
68.1818	118.182	209.091	204.545	190.909	63.6364	78.7879	245.455
151.515	119.697	77.2727	119.697	127.273	57.5758	75.7576	101.515
90.9091	109.091	128.788	60.6061	48.4848	54.5455	309.091	163.636
95.4545	148.485	77.2727	168.182	56.0606	93.9394	127.273	60.6061
122.727	131.818	124.242	183.333	63.6364	56.0606	75.7576	81.8182
115.152	169.697	121.212	233.333	68.1818	42.4242	145.455	60.6061
128.788	84.8485	100	103.03	107.576	84.8485	50	59.0909
124.242	92.4242	130.303	133.333	110.606	89.3939	65.1515	33.3333
90.9091	87.8788	219.697	193.939	54.5455	127.273	90.9091	69.697
107.576	51.5152	216.667	90.9091	51.5152	60.6061	45.4545	25.7576
95.4545	154.545	230.303	180.303	65.1515	40.9091	60.6061	42.4242
	157.576		96.9697	63.6364	63.6364	62.1212	31.8182
median value
90.3409	96.9697	110.417	95.4545	52.2727	68.1818	69.697	59.0909
two-tailed Students t-Test p-values
	tig1 vs Col-0	tig2 vs Col-0	tig1/2 vs Col-0		tig1 vs Col-0	tig2 vs Col-0	tig1/2 vs Col-0
	0.000786317	2.00507e-08	0.00524859		2.53295e-06	4.55127e-07	0.0231409
Figure S10a number of starch granules
at 21°C				at 4°C
Col-0	delta tig1	delta tig2	delta tig1/tig2	Col-0	delta tig1	delta tig2	delta tig1/tig2
0	3	0	0	3	1	3	3
0	0	0	0	5	5	4	6
0	0	0	0	4	4	6	0
0	0	0	0	2	4	3	1
0	3	0	0	3	8	7	2
0	2	0	0	3	4	3	1
0	0	0	0	2	5	4	1
0	2	0	0	3	5	6	1
1	3	0	0	1	5	3	1
0	0	0	0	2	2	5	0
0	1	0	0	1	4	6	0
0	1	0	0	2	3	5	2
0	1	0	0	3	5	1	1
	0	0	0	2	4	3	2
0	1	0	0	3	4	2	1
0	0	0	0	3	4	7	5
0	0	0	0	3	5	7	2
0	0	0	0	3	4	1	2
0	1	0	0	3	5	4	3
0	0	0	0	6	5	1	1
0	0	0	0	5	5	2	0
0	1	0	0	6	2	2	2
0	0	0	0	5	8	5	3
0	0	0	0	6	6	3	3
0	0	0	0	3	6	5	1
median value
0	0	0	0	3	5	4	1
two-tailed Students t-Test p-values
	tig1 vs Col-0	tig2 vs Col-0	tig1/2 vs Col-0		tig1 vs Col-0	tig2 vs Col-0	tig1/2 vs Col-0
	0.52865	0.04943	0.473708		0.000268259	0.00909755	0.519457
Figure S10b thylakoid lamella length in µm
at 21°C				at 4°C
Col-0	delta tig1	delta tig2	delta tig1/tig2	Col-0	delta tig1	delta tig2	delta tig1/tig2
537.879	316.667	318.182	223.864	1422.73	193.939	356.061	472.727
454.545	159.091	627.273	256.818	1284.85	837.879	484.848	978.788
242.424	351.515	319.697	463.636	284.848	989.394	819.697	153.03
196.97	124.242	410.606	244.318	712.121	580.303	1271.21	860.606
242.424	606.061	162.121	513.636	1015.15	877.273	346.97	434.848
386.364	393.939	633.333	296.591	340.909	816.667	496.97	536.364
393.939	356.061	157.576	587.5	842.424	268.182	940.909	862.121
206.061	454.545	112.121	178.409	562.121	1027.27	296.97	993.939
171.212	133.333	274.242	398.864	619.697	113.636	643.939	1210.61
219.697	207.576	360.606	153.409	212.121	719.697	639.394	543.939
469.697	166.667	677.273	339.773	386.364	1415.15	495.455	278.409
330.303	272.727	178.788	140.909	609.091	193.939	240.909	721.591
459.091	303.03	118.182	215.909	1117.05	530.303	828.788	325
150	363.636	457.576	609.091	450	1200	806.061	363.636
524.242	362.121	186.364	336.364	303.409	180.303	545.455	796.591
393.939	206.061	274.242	665.152	172.727	439.394	457.576	214.773
196.97	472.727	118.182	227.273	328.409	1169.7	227.273	537.5
313.636	553.03	195.455	239.394	523.864	280.303	846.97	767.045
468.182	230.303	198.485	151.515	460.227	1295.45	342.424	856.818
228.788	169.697	137.879	96.9697	443.182	427.273	1043.94	404.545
209.091	225.758	336.364	339.394	1022.73	374.242	553.03	1028.41
628.788	219.697	315.152	104.545	1360.61	592.424	798.485	578.409
227.273	163.636	68.1818	151.515	356.061	2972.73	809.091	698.864
328.788	251.515	175.758	181.818	772.727	1533.33	375.758	330.682
454.545	169.697	319.697	172.727	225.758	422.727	1222.73	179.545
454.545	83.3333	339.394	340.909	980.303	612.121	151.515	197.727
628.788	530.303	472.727	606.061	881.818	700	689.394	586.364
110.606	278.788	260.606	350	134.848	1554.55	603.03	171.591
145.455	257.576	342.424	112.121	843.939	381.818	1156.06	135.227
404.545	575.758	112.121	193.939	378.788	431.818	518.182	179.545
701.136	95.4545	172.727	366.667	186.364	172.727	621.212	1154.55
240.909	171.212	225.758	233.333	680.303	1028.79	683.333	95.4545
480.682	136.364	189.394	157.576	1380.3	1362.12	172.727	801.136
276.136	160.606	215.152	227.273	616.667	575.758	942.424	1184.09
375	227.273	165.152	280.303	215.152	437.879	219.697	298.864
636.364	242.424	460.606	97.7273	377.273	800	836.364	354.545
346.591	128.788	225.758	71.5909	430.682	1727.27	257.576	1137.5
348.864	257.576	587.879	255.682	631.818	477.273	1031.82	565.909
210.227	177.273	296.97	304.545	697.727	542.424	1624.24	614.773
170.455	204.545	110.227	984.091	439.773	742.424	1356.06	760.227
131.818	113.636	219.318	327.273	229.545	416.667	663.636	209.091
363.636	181.818	153.409	381.818	262.5	486.364	213.636	280.303
131.818	477.273	90.9091	235.227	285.227	204.545	743.939	556.061
250	267.045	115.909	78.4091	81.8182	272.727	490.909	530.303
247.727	104.545	382.955	86.3636	172.727	613.636	237.879	440.909
252.273	193.182	146.591	337.5	227.273	1262.12	404.545	187.879
161.364	145.455	103.409	507.955	578.409	563.636	310.606	603.03
163.636	187.5	121.591	150	1039.77	937.879	436.364	1309.09
522.727	271.591	248.864	187.5	326.136	303.03	653.03	1086.36
220.455	163.636	550	628.409	296.591	465.152	360.606	740.909
129.545	300	127.273	173.864	210.227	680.303	1210.61	172.727
202.273	234.091	129.545	136.364	331.818	677.273	727.273	1340.91
144.318	78.4091	79.5455	395.455	543.182	393.939	527.273	468.182
130.682	96.5909	88.6364	123.864	445.455	342.424	1187.88	996.97
454.545	274.242	113.636	110.227	409.091	443.939	251.515	1615.15
257.576	606.061	95.4545	195.455	354.545	583.333	492.424	250
281.818	145.455	609.091	85.2273	513.636	1253.03	1056.06	822.727
369.697	200	151.515	317.045	364.773	600	559.091	754.545
210.606	127.273	286.364	263.636	328.409	330.303	707.576	950
677.273	193.939	151.515	102.273	611.364	227.273	898.485	263.636
780.303	103.03	145.455	579.545	687.5	450	651.515	574.242
340.909	250	196.97	137.5	671.591	383.333	669.697	572.727
657.576	568.182	481.818	555.682	511.364	504.545	1421.21	915.152
374.242	140.909	196.97	365.909	272.727	1527.27	275.758	1183.33
212.121	578.788	768.182	197.727	367.045	1353.03	309.091	275.758
403.03	129.545	136.364	146.591	876.136	986.364	763.636	469.697
227.273	260.227	100	656.818	178.409	1112.12	1100	153.03
145.455	109.091	252.273	272.727	413.636	466.667	354.545	1077.27
210.606	92.0455	468.182	381.818	1031.82	450	336.364	351.515
251.515	126.136	154.545	282.955	735.227	2119.7	1169.7	159.091
172.727	227.273	159.091	98.8636	73.8636	718.182	948.485	565.152
193.939	286.364	192.045	225	414.773	163.636	743.939	448.485
165.152	150	380.682	132.955	668.182	887.879	477.273	354.545
216.667	306.818	115.909	234.091	643.182	530.303	460.606	240.909
333.333	145.455	418.182	128.409	65.9091	390.909	340.909	460.606
318.182	131.818	595.455	206.818	476.136	827.273	330.303	450
510.606	142.045	217.045	75	88.6364	1222.73	466.667	304.545
193.939	167.045	190.909	104.545	307.955	677.273	396.97	916.667
251.515	163.636	228.409	182.955	82.9545	1350	1469.7	163.636
118.182	515.909	507.955	293.182	780.682	481.818	298.485	436.364
192.424	102.273	398.864	177.273	256.818	240.909	301.515	416.667
224.242	246.591	115.909	270.455	484.091	465.152	568.182	124.242
84.8485	220.455	859.091	504.545	188.636	636.364	916.667	334.848
253.03	214.773	325	273.864	363.636	2428.79	392.424	86.3636
228.788	236.364	130.682	139.773	369.318	237.879	400	240.909
363.636	135.227	267.045	539.773	187.5	1200	818.182	321.212
201.515	243.182	187.5	131.818	320.455	575.758	812.121	1313.64
148.485	156.818	265.909	134.091	528.409	981.818	106.061	848.485
121.212	177.273	118.182	155.682	1028.41	277.273	801.515	471.212
587.879	145.455	188.636	400	577.273	489.394	303.03	92.4242
400	206.061	727.273	454.545	780.303	968.182	654.545	213.636
257.576	387.879	193.939	181.818	307.576	1118.18	674.242	396.97
343.939	115.152	209.091	165.152	442.424	350	681.818	469.697
219.697	169.697	230.303	1903.03	615.152	106.061	130.303	307.576
418.182	140.909	315.152	219.697	328.788	209.091	571.212	440.909
143.939	175.758	525.758	301.515	1096.97	1383.33	672.727	172.727
184.848	175.758	154.545	231.818	1318.18	103.03	871.212	593.939
251.515	412.121	127.273	640.909	709.091	407.576	713.636	512.121
196.97	337.879	442.424	287.879	371.212	1057.58	336.364	1334.85
227.273	139.394	87.8788	189.394	1006.06	733.333	137.879	254.545
168.182	201.515	166.667	203.03	1775.76	433.333	719.697	1303.03
96.9697	204.545	142.424	213.636	775.758	203.03	1242.42	118.182
209.091	187.879	118.182	127.273	480.303	1442.42	292.424	1366.67
298.485	224.242	842.424	407.576	509.091	171.212	295.455	459.091
272.727	145.455	571.212	146.97	1484.85	934.848	981.818	1051.52
398.485	236.364	768.182	193.939	1131.82	156.061	845.455	460.606
236.364	139.394	222.727	316.667	1109.09	113.636	746.97	666.667
540.909	84.8485	242.424	127.273	621.212	468.182	519.697	596.97
286.364	125.758	192.424	274.242	739.394	1084.85	330.303	1053.03
303.03	534.848	350	528.788	257.576	563.636	198.485	1063.64
378.788	183.333	118.182	472.727	1222.73	315.152	371.212	377.273
284.848	134.848	101.515	684.848	740.909	369.697	740.909	1419.7
209.091	162.121	269.697	396.97	384.848	110.606	360.606	140.909
236.364	201.515	159.091	572.727	1048.48	562.121	850	740.909
212.121	339.394	504.545	206.061	309.091	195.455	734.848	742.424
466.667	289.394	128.788	128.788	506.061	390.909	1365.15	81.8182
230.303	269.697	127.273	325.758	593.939	927.273	700	228.788
316.667	150	566.667	212.121	395.455	313.636	637.879	681.818
386.364	77.2727	140.909	281.818	383.333	378.788	278.788	562.121
293.939	471.212	257.576	327.273	978.788	1172.73	622.727	839.394
357.576	409.091	298.485	660.606	448.485	539.394	350	806.061
454.545	127.273	186.364	315.152	895.455	250	604.545	192.424
109.091	206.061	603.03	381.818	1051.52	368.182	657.576	378.788
278.788	121.212	362.121	196.97	875.758	643.939	103.03	740.909
	124.242		233.333	193.939	236.364	1057.58	157.576
median value
251.894	200	212.121	234.091	480.303	539.394	621.212	472.727
two-tailed Students t-Test p-values
	tig1 vs Col-0	tig2 vs Col-0	tig1/2 vs Col-0		tig1 vs Col-0	tig2 vs Col-0	tig1/2 vs Col-0
	0.000201845	0.210409	0.918435	p value	0.0309486	0.154767	0.774988

## Sheet: Figure 5
Figure 5b Scatterplot representing determinde LFQ values for proteins in Col-0 or tig2 mutant lines
	LFQ data underlying the two plots are all given in Supplementary Datasat
Figure 5f GO terms which are enriched amongst proteins that are signifcantly downregulated in the tig2 mutant
	GO cellular component complete	Arabidopsis thaliana - REFLIST (27462)	upload_1 (105)	upload_1 (expected)	upload_1 (over/under)	upload_1 (fold Enrichment)	upload_1 (P-value)
	plastid large ribosomal subunit (GO:0000311)	15	4	0.06	+	69.74	0.0005
	chloroplast stroma (GO:0009570)	699	20	2.67	+	7.48	2.2e-09
	chloroplast envelope (GO:0009941)	600	17	2.29	+	7.41	1.28e-07
	chloroplast thylakoid membrane (GO:0009535)	341	8	1.3	+	6.14	0.0397
	plant-type vacuole (GO:0000325)	785	14	3	+	4.66	0.00143
	cytoplasmic vesicle (GO:0031410)	721	12	2.76	+	4.35	0.0158
	GO biological process complete	Arabidopsis thaliana - REFLIST (27462)	upload_1 (105)	upload_1 (expected)	upload_1 (over/under)	upload_1 (fold Enrichment)	upload_1 (P-value)
	flavonoid biosynthetic process (GO:0009813)	55	5	0.21	+	23.78	0.00961
	response to reactive oxygen species (GO:0000302)	160	8	0.61	+	13.08	0.000775
	translation (GO:0006412)	516	16	1.97	+	8.11	5.44e-07
	response to abiotic stimulus (GO:0009628)	2074	22	7.93	+	2.77	0.0318
Figure 5g LFQ values of chloroplast ribosomal proteins in Col-0 and tig2 mutant lines
																							mean of replicates
						LFQ Col-0 at 4°C				LFQ tig2 at 4°C				LFQ Col-0 at 22°C				LFQ tig2 at 22°C
Gene_name	Protein_name					replicate 1	replicate 2	replicate 3	replicate 4	replicate 1	replicate 2	replicate 3	replicate 4	replicate 1	replicate 2	replicate 3	replicate 4	replicate 1	replicate 2	replicate 3	replicate 4		LFQ Col-0 at 4°C	LFQ tig2 at 4°C	LFQ Col-0 at 22°C	LFQ tig2 at 22°C
AT3G63490	RPL1					30.5326	30.3949	30.4128	30.3855	29.9368	29.9966	30.0769	30.1257	30.2373	30.3078	30.4651	30.2774	30.1639	30.0712	30.2456	30.0632		30.4314	30.034	30.3219	30.136
AT5G13510	RPL10					30.2171	30.227	30.1317	30.3485	29.4556	29.5323	29.3961	29.5022	30.2613	30.292	30.2202	30.298	30.0077	29.9421	30.0518	30.0811		30.2311	29.4716	30.2679	30.0207
AT1G32990	RPL11					30.7	30.4995	30.3245	30.3776	30.4355	30.3297	30.3403	30.4508	30.4552	30.5918	30.1977	30.5679	30.3851	30.447	30.313	30.3708		30.4754	30.3891	30.4532	30.379
AT3G27830	RPL12					31.1512	31.1455	31.1779	31.1971	30.2675	30.4679	30.3306	30.6258	31.124	31.4512	31.4673	31.1476	31.128	30.9692	31.0007	31.1031		31.1679	30.423	31.2975	31.0502
AT1G78630	RPL13					29.4721	29.7261	29.4433	29.8982	29.2518	29.1068	29.2524	29.2707	28.6142	28.3858	28.5747	28.9429	28.8354	28.7909	28.7651	28.5452		29.6349	29.2204	28.6294	28.7341
ATCG00780	rpl14					29.167	28.8649	28.386	28.505	28.0129	27.4832	28.0262	28.4486	29.1342	29.2456	29.1692	29.3358	29.1832	29.1048	28.9454	28.935		28.7307	27.9927	29.2212	29.0421
AT3G25920	RPL15					29.915	29.8517	29.733	29.8768	29.0948	29.19	29.3468	29.2453	29.611	29.8201	29.5887	29.72	29.489	29.5617	29.4309	29.425		29.8441	29.2192	29.685	29.4766
ATCG00790	rpl16					29.8678	29.9227	29.5746	29.6139	28.6544	28.5057	28.5477	28.7339	29.9178	29.9644	29.517	29.9485	30.0913	30.1411	30.0397	30.0643		29.7447	28.6104	29.8369	30.0841
AT3G54210	RPL17					28.2703	28.0263	27.4717	27.7793	27.0873	26.9191	27.1283	27.5289	28.6034	28.7316	28.3934	28.3081	28.1786	28.0069	28.0226	27.8063		27.8869	27.1659	28.5091	28.0036
AT1G48350	RPL18					29.102	28.6695	28.529	28.2385	28.5926	27.9828	28.447	28.5908	28.3785	28.3124	28.4964	28.3981	28.5029	28.4597	28.3655	28.5134		28.6348	28.4033	28.3963	28.4604
AT5G47190	RPL19					28.5952	28.4761	28.3696	28.5544	27.5538	27.5054	27.4356	27.3458	28.4561	28.4537	28.5194	28.5783	28.3412	28.5334	28.204	28.0218		28.4988	27.4601	28.5019	28.2751
AT4G17560	RPL19A					28.2308	27.982	28.2148	28.2665	27.0311	26.8037	26.875	27.3203	28.4531	28.4982	28.0955	28.3896	28.1331	28.3621	28.1591	28.0084		28.1735	27.0075	28.3591	28.1657
ATCG00830/Atcg01310	rpl2					29.2276	29.2129	29.0024	29.4066	27.538	27.5194	27.7268	27.9157	28.4365	29.2055	28.9197	29.3161	29.1884	29.0165	28.9561	29.0166		29.2124	27.675	28.9695	29.0444
ATCG00660	rpl20					27.909	27.4778	27.3611	27.4665	27.5052	26.954	26.7411	27.5802	27.7961	27.6148	27.621	28.1393	27.8709	27.5864	27.4977	27.5041		27.5536	27.1951	27.7928	27.6148
AT1G35680	RPL21					28.8041	28.8716	28.8661	29.0381	28.5643	28.7685	28.7168	28.7744	28.7007	28.8409	28.9214	28.9819	28.8093	28.43	28.5871	28.577		28.895	28.706	28.8612	28.6009
ATCG00810	rpl22					29.6178	29.3519	29.1381	29.4529	28.7647	28.5541	28.5522	29.0035	29.5805	29.8555	29.375	29.9225	29.7755	29.6217	29.5227	29.4794		29.3902	28.7186	29.6834	29.5998
ATCG00840	rpl23					25.7043	25.2993		24.2935			24.6707	24.9974	26.3793	26.5047	26.4731	26.6422	26.1366	26.5756	26.2296	26.0442		25.099	24.834	26.4998	26.2465
AT5G54600	RPL24					27.8741	28.6291	27.8891	28.5392	28.1538	27.8914	28.1899	27.9213	27.237	27.9576	27.9135	28.055	27.8407	28.0073	27.9886	27.93		28.2329	28.0391	27.7908	27.9417
AT5G40950	RPL27					29.3025	29.0522	29.1715	29.3612	28.4315	28.381	28.4211	28.7251	28.9875	29.3267	29.1526	29.2859	29.034	29.1987	28.889	28.8514		29.2218	28.4897	29.1882	28.9933
AT2G33450	RPL28					26.5319	25.9099	25.7675	25.3878				25.7275	27.1172	27.0061	26.6094	27.1266	26.5689	26.1605	26.5438	26.3196		25.8993	25.7275	26.9648	26.3982
AT5G65220	RPL29					29.3116	29.3581	29.1752	29.3514	28.8587	29.003	28.9066	29.0808	29.2719	29.2522	29.288	29.4573	29.2768	29.215	29.2685	29.0303		29.2991	28.9623	29.3174	29.1976
AT2G43030	RPL3					30.051	30.1044	30.0898	30.1137	29.5146	29.4237	29.4155	29.5721	29.9866	30.0612	30.0612	30.0107	29.7841	29.8893	29.6473	29.6707		30.0897	29.4815	30.0299	29.7478
AT1G75350	RPL31					27.8983	27.4484	26.6036	27.0508	27.3399	26.7218	27.1389	27.9394	27.8103	28.4105	28.3108	28.2823	28.2629	28.3349	28.1748	27.777		27.2503	27.285	28.2035	28.1374
AT2G24090	RPL35					26.0743		24.9141	24.8243			24.7318			26.2515	25.8688	26.1154	25.7437	26.5889	26.0124	25.7614		25.2709	24.7318	26.0786	26.0266
AT1G07320	RPL4					30.1208	30.0744	30.1001	30.2286	29.7502	29.6953	29.813	29.6794	29.6055	29.8671	29.9651	29.9011	29.8782	29.8811	29.8702	29.8631		30.131	29.7345	29.8347	29.8731
AT4G01310	RPL5					29.1519	29.1238	29.201	29.2452	28.7008	28.724	28.8874	28.7523	29.0279	29.2314	29.1575	29.267	29.0627	28.9098	28.9265	28.9898		29.1805	28.7661	29.1709	28.9722
AT1G05190	RPL6					29.6648	29.558	29.5653	29.6388	28.9289	29.092	29.0965	29.0378	29.2974	29.6055	29.5518	29.4413	29.4006	29.1443	29.1604	29.11		29.6067	29.0388	29.474	29.2038
AT3G44890	RPL9					29.9491	29.8735	29.802	29.878	28.9884	28.9814	29.0321	29.0784	29.6961	29.9262	29.8723	29.5994	29.7335	29.5726	29.6069	29.5034		29.8757	29.0201	29.7735	29.6041
AT5G30510	RPS1					30.2606	30.1743	30.0185	30.3169	29.5867	29.3185	29.3023	29.585	29.4499	30.0769	30.272	30.2981	30.2184	30.2336	30.2434	30.2246		30.1926	29.4481	30.0242	30.23
AT3G13120	RPS10									28.0367	27.7349	28.1921	28.2667	26.7049	28.0524		27.14	27.6792	27.9362	27.8287	27.9472			28.0576	27.2991	27.8478
ATCG00750	rps11					29.616	29.4243	29.0931	29.1421	29.1311	28.6317	28.7796	29.2798	29.7015	30.0966	29.4885	29.8738	29.8007	29.88	29.4937	29.619		29.3189	28.9556	29.7901	29.6984
ATCG00065	rps12					29.5103	28.1976	28.7954	27.8901		28.1524	28.5144	29.1615	29.1988	29.1106	28.2488	26.6958		30.6296	29.6136	29.8801		28.5983	28.6094	28.3135	30.0411
AT5G14320	RPS13					28.5749	28.0801	28.0533	28.2678	27.834	27.3242	27.843	27.7813	28.2238	28.5503	28.5491	28.5235	28.369	28.3826	28.3368	28.2889		28.244	27.6956	28.4617	28.3443
ATCG00330	rps14					27.6262	26.7012	26.3592	26.5487	26.5816	25.6055	25.1749	26.671	26.4287	25.8683	26.0167	25.7134	25.235	25.5843	26.1933	25.8727		26.8088	26.0082	26.0068	25.7213
ATCG01120	rps15					27.178	26.3487	26.0038	26.4215	26.3755	25.5159	25.9063	27.0442	27.4181	27.9414	27.7154	27.689	27.6434	27.5352	27.4184	27.1377		26.488	26.2105	27.691	27.4337
AT1G79850	RPS17					28.8414	28.5635	28.4991	28.1124	28.0703	27.886	27.9606	28.1901	28.6697	28.8933	28.822	28.5492	28.5051	28.7224	28.4147	28.2219		28.5041	28.0267	28.7336	28.466
ATCG00650	rps18					27.9885	27.4367	27.028	27.1783	27.2047	26.6014	27.2348	27.5122	27.8852	28.182	28.0289	28.0134	27.8858	27.7642	27.9633	27.7926		27.4079	27.1383	28.0274	27.8515
ATCG00820	rps19					25.9504	24.8584		24.3425				25.4197	26.0474	26.7799	26.366	26.6943	26.0692	26.069	26.109	25.7783		25.0504	25.4197	26.4719	26.0064
ATCG00160	rps2					30.7185	30.3774	30.6032	30.8742	29.8912	29.8463	29.869	29.9053	30.4346	30.4904	30.4567	30.5549	30.3511	30.1577	30.0908	30.2008		30.6433	29.8779	30.4841	30.2001
AT3G15190	RPS20					28.8596	28.969	28.7558	28.9319	28.2674	28.269	28.2029	28.4528	28.738	28.706	28.5382	28.4845	28.6849	28.6974	28.3917	28.3087		28.8791	28.298	28.6167	28.5207
AT3G27160	Rps21					30.6184	30.3447	30.3368	30.7976	29.6657	29.8175	30.2232	30.1224	30.143	30.1548	29.905	29.6142	30.1952	29.9348	29.9586	29.9669		30.5244	29.9572	29.9542	30.0139
ATCG00800	rps3					29.9031	29.7388	29.8797	30.1355	29.3513	29.4244	29.1314	29.3123	29.8362	29.7531	29.7772	29.8727	29.8776	29.6649	29.792	29.8055		29.9143	29.3049	29.8098	29.785
ATCG00380	rps4					29.4047	29.3484	29.2797	29.5697	28.7752	28.7633	28.5638	28.969	29.4339	29.5579	29.462	29.4831	29.2944	29.2287	29.1195	29.1737		29.4006	28.7678	29.4842	29.2041
AT2G33800	rps5					30.5239	30.3744	30.4388	30.6777	29.8188	29.8417	29.7896	29.8481	30.4959	30.4994	30.5654	30.4683	30.4382	30.1528	30.1162	30.1682		30.5037	29.8245	30.5072	30.2188
AT1G64510	RPS6					28.1226	28.3652	28.0289	28.0384	27.7096	27.797	27.8691	27.8579	28.0552	28.3301	28.0672	28.1799	28.101	27.7098	27.8281	27.9398		28.1388	27.8084	28.1581	27.8947
ATCG00900	rps7					29.7433	29.5739	29.6504	29.8045	28.9682	28.6765	28.9683	28.8419	28.7437	29.0126	29.3099	29.3527	29.2373	29.1044	29.0791	28.65		29.693	28.8637	29.1047	29.0177
ATCG00770	rps8					29.888	29.6683	29.2057	29.2501	29.1372	28.7839	29.1167	29.2956	29.8352	29.9061	29.9311	29.9427	29.9509	29.8547	29.7222	29.7307		29.503	29.0834	29.9038	29.8146
AT1G74970	RPS9					29.9749	30.2385	29.919	30.0691	29.7297	29.6904	29.9094	29.5355	30.5211	30.4257	30.1544	30.2654	29.8574	29.8781	28.7473	29.5559		30.0504	29.7163	30.3416	29.5097
																						Median value proteins of small ribosomal subunit
																							29.3189	28.6886	28.9191	29.1109
																						Median value of protins of large ribosomal subunit
																							29.2171	28.6582	29.1796	29.0177

## Sheet: Figure 6a
Figure 6a: Quantification of immunoblot
					anti Tig1			anti Tig2			anti D1			anti uS12c			anti PsaA			anti PsbC			RbcL
Replicate 1		loading (%)	correction factor (Ponceau)			relative to Col-0 (100%)	corrected		relative to Col-0 (100%)	corrected		relative to Col-0 (100%)	corrected		relative to Col-0 (100%)	corrected		relative to Col-0 (100%)	corrected		relative to Col-0 (100%)	corrected		relative to Col-0 (100%)	corrected
	Col-0	25	0.899327		679.163	0.118794		1103.36	0.209094		13873.9	0.250136		689.577	0.0687642		903.82	0.113821		690	0.0687642		4488.71	0.50439
		50	0.944825		2720.98	0.475936		3140.35	0.59512		24554.4	0.442696		2783.28	0.277546		3652.74	0.460002		2783	0.277546		7020.61	0.788896
		100	1		5717.12	1	1	5276.83	1	1	55465.6	1	1	10028.1	1	1	7940.71	1	1	10028	1	1	8899.29	1	1
	delta tig1	100	1.00726		NA	NA	NA	11207.6	2.12393	2.10862	63497.5	1.14481	1.13656	14848	1.48063	1.46995	7996	1.00696	0.999705	14848	1.48063	1.46995	10197.8	1.14591	1.13765
	delta tig2	100	1.02176		9237.66	1.61579	1.58138	NA	NA	NA	32726.4	0.590031	0.577467	4157.88	0.414621	0.405792	12271.7	1.54542	1.51251	4158	0.414621	0.405792	5719	0.642636	0.628951
	delta tig1/tig2	100	1.02674		NA	NA	NA	NA	NA	NA	29481	0.531519	0.517674	10119.2	1.00908	0.982796	13849.9	1.74416	1.69873	10119	1.00908	0.982796	5128.66	0.5763	0.561289
	complementer	100	0.998533		NA	NA	NA	1843.74	0.349403	0.349916	41891.4	0.755268	0.756377	16119.7	1.60745	1.60981	8188.12	1.03116	1.03267	16120	1.60745	1.60981	10487.4	1.17845	1.18019
Replicate 2
	Col-0	25	0.94269		737.698	0.0976632		614.335	0.159558		4114.89	0.176039		469.092	0.0578683		2324.03	0.242238		1363.01	0.186571		4240.18	0.380709
		50	0.965269		2883.69	0.381769		1640.2	0.426002		10612.7	0.454021		2137.33	0.263666		6004	0.625807		4542.23	0.621747		7215.02	0.647809
		100	1		7553.49	1	1	3850.22	1	1	23374.8	1	1	8106.2	1	1	9594.02	1	1	7305.59	1	1	11137.6	1	1
	delta tig1	100	1.00696		NA	NA	0.0585633	10529.3	2.73473	2.71583	27611.8	1.18126	1.1731	9722.08	1.19934	1.19105	9141.78	0.952862	0.946279	7398.35	1.0127	1.0057	10706.8	0.961322	0.95468
	delta tig2	100	0.997707		9224.37	1.22121	1.22401	NA	NA	NA	20107.3	0.86021	0.862188	2938.98	0.36256	0.363393	14980.8	1.56147	1.56506	4334.93	0.593372	0.594736	5960.02	0.535127	0.536357
	delta tig1/tig2	100	0.952564		NA	NA		NA	NA	NA	18160.3	0.776915	0.815604	5330.76	0.657616	0.690364	16336.2	1.70275	1.78754	11466.2	1.56952	1.64768	3789.18	0.340215	0.357157
	complementer	100	0.94084		NA	NA		760.113	0.19742	0.209834	50631.3	2.16606	2.30226	13389.6	1.65177	1.75564	11357.3	1.18379	1.25823	7977.71	1.092	1.16067	9755.9	0.875945	0.931024
Replicate 3
	Col-0	25	0.941927		436.506	0.108114		975.406	0.107437		29157.6	0.421408		222.021	0.0304811		2427.2	0.226273		1407.31	0.159391		3877.57	0.459981
		50	0.967908		1433.84	0.355134		3079.76	0.339224		52717.2	0.76191		3623.45	0.497461		6773.88	0.631485		4784.4	0.541881		6394.25	0.758524
		100	1		4037.47	1	1	9078.85	1	1	69190.9	1	1	7283.88	1	1	10726.9	1	1	8829.25	1	1	8429.85	1	1
	delta tig1	100	0.992199		NA	NA	0.0658462	11206.2	1.23432	1.24402	58103.7	0.83976	0.846362	10465.5	1.4368	1.44809	6965.47	0.649346	0.654451	7193.42	0.814726	0.821132	7351.22	0.872046	0.878902
	delta tig2	100	0.980216		10273.5	2.54454	2.5959	NA	NA	NA	45091.2	0.651692	0.664846	3000.2	0.411896	0.42021	11459.9	1.06833	1.08989	11174.7	1.26564	1.29119	3062.15	0.363251	0.370583
	delta tig1/tig2	100	0.967261		NA	NA	0.0369663	NA	NA	NA	38432	0.555449	0.574249	4237.03	0.5817	0.601389	13412.3	1.25034	1.29266	11211.8	1.26985	1.31283	2538.15	0.301091	0.311282
	complementer	100	0.944055		NA	NA	0.0371331	986.305	0.108638	0.115076	57654.1	0.833262	0.882641	10145.5	1.39287	1.47541	9199.73	0.857632	0.908455	9714.12	1.10022	1.16542	5453.78	0.646961	0.6853
						mean values	St Dev		mean values	St Dev		mean values	St Dev		mean values	St Dev		mean values	St Dev		mean values	St Dev		mean values	St Dev
	Col-0	25				0.108191	0.0105659		0.158697	0.050834		0.282528	0.125851		0.0523712	0.0197246		0.19411	0.0699893		0.196462	0.0428806		0.44836	0.0626541
		50				0.40428	0.0634689		0.453449	0.130137		0.552876	0.181117		0.346224	0.131158		0.572431	0.0974083		0.573247	0.0426005		0.731743	0.0742583
		100				1	0		1	0		1	0		1	0		1	0		1	0		1	0
	delta tig1	100				NA	NA		2.02283	0.739646		1.05201	0.179027		1.3697	0.155099		0.866811	0.18584		0.786124	0.23901		0.990411	0.133024
	delta tig2	100				1.80043	0.71169		NA	NA		0.7015	0.145857		0.396465	0.0295342		1.38915	0.260498		0.909959	0.352886		0.511964	0.1309
	delta tig1/tig2	100				NA	NA		NA	NA		0.635843	0.158227		0.758183	0.199543		1.59298	0.263845		1.44578	0.177749		0.409909	0.13309
	complementer	100				NA	NA		0.224942	0.118147		1.31376	0.858393		1.61362	0.140152		1.06645	0.177316		1.06948	0.162069		0.93217	0.247445
					Two sided students t-test p-values (always relavive to Col-0)
						anti Tig1			anti Tig2			anti D1			anti uS12c			anti PsaA			anti PsbC			RbcL
					Col-0	NA			NA			NA			NA			NA			NA			NA
					delta tig1	NA			0.074746			0.641307			0.0145106			0.282303			0.196096			0.906662
					delta tig2	0.123237			NA			0.0239124			3.80273e-06			0.060845			0.681372			0.00296097
					delta tig1/tig2	NA			NA			0.0163152			0.103771			0.0176504			0.0122157			0.00154614
					complementer	NA			NA			0.561057			0.00162171			0.551654			0.498981			0.659695
